# Supplementary material for: Comparative Metabolomic Analysis of Different Organs of Understory-Transplanted and Wild Dendropanax dentiger
Source: Metabolites. 2026 May 25;16(6):354. doi: 10.3390/metabo16060354 (PMC13304204; doi:10.3390/metabo16060354)
Supplement: Supplementary file 1 [file metabolites-16-00354-s001.zip]

Archive with 11 entries (11 files):
- Figure S1.png
- Figure S2.png
- Figure S3.pdf
- Figure S4.pdf
- Figure S5.pdf
- Figure S6.pdf
- Figure S7.pdf
- Table S1.xlsx
- Table S2.xls
- Table S3.xls
- Table S4.xlsx
