# Supplementary material for: Comparative Metabolomic Analysis of Different Organs of Understory-Transplanted and Wild Dendropanax dentiger
Source: Metabolites. 2026 May 25;16(6):354. doi: 10.3390/metabo16060354 (PMC13304204; doi:10.3390/metabo16060354)
Supplement: Supplementary file 1 [file metabolites-16-00354-s001.zip › Table S1.xlsx]

## Sheet: meta_intensity_neg_hmdb_kegg_li
Compound_ID	Name	ChineseName	IonMode	Formula	MolecularWeight	m/z	MassError	Adduct	RT (min)	Score	Level	Column	ClassI	ClassI (Chinese)	ClassII	ClassII (Chinese)	ClassIII	ClassIII (Chinese)	CAS	HMDB_ID	SuperClass(HMDB)	Class(HMDB)	SubClass(HMDB)	Other_name(Kegg_name)	KEGG_ID	KEGG_MapID	Lipidmaps_ID	CATEGORY(Lipidmaps)	MAIN_CLASS(Lipidmaps)	SUB_CLASS(Lipidmaps)	PubChemID	SMILES	InChIKey	neg_Leaf1_1	neg_Leaf1_2	neg_Leaf1_3	neg_Leaf1_4	neg_Leaf1_5	neg_Leaf1_6	neg_Leaf2_1	neg_Leaf2_2	neg_Leaf2_3	neg_Leaf2_4	neg_Leaf2_5	neg_Leaf2_6	neg_QC1	neg_QC2	neg_QC3	neg_root1_1
Com_2354_neg	Gypsogenin	丝石竹皂苷元	N	C30H46O4	470.34	469.333	1.97534	[M-H]-	8.798	0.73	1	C18	Lipids and lipid-like molecules	脂质和类脂分子	Prenol lipids	异戊烯醇脂	Triterpenoids	三萜类	"639-14-5"	-	-	-	-	-	C08950	-	LMPR0106150010	Prenol Lipids [PR]	Isoprenoids [PR01]	C30 isoprenoids (triterpenes) [PR0106]	92825	C[C@]12CC[C@@H]([C@@]([C@@H]1CC[C@@]3([C@@H]2CC=C4[C@]3(CC[C@@]5([C@H]4CC(CC5)(C)C)C(=O)O)C)C)(C)C=O)O	QMHCWDVPABYZMC-MYPRUECHSA-N	2.67143e+06	3.27761e+06	2.8492e+06	2.45434e+06	3.55892e+06	3.56563e+06	4.18566e+06	4.48366e+06	4.46547e+06	5.07999e+06	4.45208e+06	4.54304e+06	1.05323e+07	9.51018e+06	1.02186e+07	2.42379e+06
Com_1780_neg	Harpagide	哈巴苷	N	C15H24O10	364.137	363.13	1.78228	[M-H]-	5.547	0.75	1	C18	Lipids and lipid-like molecules	脂质和类脂分子	Prenol lipids	异戊烯醇脂	Terpene glycosides	萜烯糖苷	"6926-08-5"	HMDB0242331	Lipids and lipid-like molecules	Prenol lipids	Terpene glycosides	-	-	-	-	-	-	-	4678529	CC1(O)CC(O)C2(O)C=COC(OC3OC(CO)C(O)C(O)C3O)C12	XUWSHXDEJOOIND-UHFFFAOYSA-N	4.085e+08	5.216e+08	4.30142e+08	4.18226e+08	5.24834e+08	5.27349e+08	3.75277e+06	2.94644e+06	4.37843e+06	1.77889e+06	3.71751e+06	4.87408e+06	1.34868e+08	1.29746e+08	1.35573e+08	2.34287e+07
Com_2446_neg	Erlose	吡喃葡糖基蔗糖	N	C18H32O16	504.169	503.162	1.168	[M-H]-	1.411	0.95	1	C18	Organic oxygen compounds	有机氧化合物	Organooxygen compounds	有机氧化合物	Carbohydrates and carbohydrate conjugates	碳水化合物和碳水化合物结合物	"13101-54-7"	HMDB0029930	Organic oxygen compounds	Organooxygen compounds	Carbohydrates and carbohydrate conjugates	-	-	-	-	-	-	-	21932711	OCC1OC(CO)(OC2OC(CO)C(OC3OC(CO)C(O)C(O)C3O)C(O)C2O)C(O)C1O	FVVCFHXLWDDRHG-UHFFFAOYSA-N	4.78748e+08	2.5098e+08	4.55271e+08	2.10348e+08	2.3612e+08	2.58161e+08	3.13439e+08	2.20365e+08	3.1162e+08	2.23333e+08	3.36466e+08	3.08179e+08	1.28602e+08	1.80978e+08	2.36788e+08	1.76734e+08
Com_1467_neg	Linoleyl alcohol	亚麻醇	N	C18H34O	266.261	325.275	0.83467	[M+CH3COOH-H]-	8.809	0.74	1	C18	Lipids and lipid-like molecules	脂质和类脂分子	Fatty Acyls	脂肪酰类	Fatty alcohols	脂肪醇	"506-43-4"	-	-	-	-	-	-	-	LMFA05000557	Fatty Acyls [FA]	Fatty alcohols [FA05]	_	-	CCCCCC=CCC=CCCCCCCCCO	JXNPEDYJTDQORS-HZJYTTRNSA-N	3.33626e+07	4.16161e+07	3.67288e+07	3.15856e+07	4.33118e+07	4.10367e+07	1.67429e+07	1.77165e+07	1.68322e+07	1.70717e+07	1.92473e+07	1.74071e+07	2.07307e+07	1.90166e+07	2.0758e+07	7.42471e+07
Com_599_neg	Loganetin	马钱苷元	N	C11H16O5	228.1	227.093	1.50735	[M-H]-	4.77	0.70	1	C18	Lipids and lipid-like molecules	脂质和类脂分子	Prenol lipids	异戊烯醇脂	Monoterpenoids	单萜类	"29748-10-5"	-	-	-	-	-	-	-	-	-	-	-	-	CC1C(CC2C1C(OC=C2C(=O)OC)O)O	XWOHZIIPBYAMJX-KHBMLBSESA-N	8.47727e+06	8.36814e+06	6.61404e+06	6.9532e+06	8.88697e+06	8.86563e+06	3.00234e+07	3.04156e+07	2.9959e+07	3.02804e+07	3.36981e+07	3.31647e+07	1.85394e+07	2.12619e+07	2.75634e+07	2.31483e+07
Com_2713_neg	Cyaonoside B	牛膝皂苷I	N	C48H76O18	940.503	939.5	4.14912	[M-H]-	6.79	0.96	1	C18	Lipids and lipid-like molecules	脂质和类脂分子	Prenol lipids	异戊烯醇脂	Terpene glycosides	萜烯糖苷	"51161-58-1"	-	-	-	-	-	-	-	-	-	-	-	-	CC1C(C(C(C(O1)OC2C(C(OC(C2O)OC3CCC4(C(C3(C)C)CCC5(C4CC=C6C5(CCC7(C6CC(CC7)(C)C)C(=O)OC8C(C(C(C(O8)CO)O)O)O)C)C)C)C(=O)O)O)O)O)O	LBHYRBPEXITYTN-WYPLEBMUSA-N	454428	848426	540913	434853	717329	531090	2.89204e+06	2.06467e+06	1.97928e+06	2.21244e+06	2.53385e+06	2.52806e+06	7.2184e+06	6.28003e+06	6.20717e+06	1.15417e+07
Com_2707_neg	Officinalisinin I	新知母皂苷BII	N	C45H76O19	920.498	919.494	3.10506	[M-H]-	5.677	0.54	1	C18	Lipids and lipid-like molecules	脂质和类脂分子	Steroids and steroid derivatives	类固醇和类固醇衍生物	Steroidal glycosides	甾体糖苷	"57944-18-0"	-	-	-	-	-	-	-	-	-	-	-	102482481	CC1C2C(CC3C2(CCC4C3CCC5C4(CCC(C5)OC6C(C(C(C(O6)CO)O)O)OC7C(C(C(C(O7)CO)O)O)O)C)C)OC1(CCC(C)COC8C(C(C(C(O8)CO)O)O)O)O	SORUXVRKWOHYEO-GFLMTWJHSA-N	3.06891e+06	6.26083e+06	3.58841e+06	6.42192e+06	5.00182e+06	4.38761e+06	3.81561e+07	3.46566e+07	3.59532e+07	3.72315e+07	3.63226e+07	3.7129e+07	2.75939e+07	2.91457e+07	2.80237e+07	3.816e+07
Com_2575_neg	Vitexin-2'-O-rhamnoside	牡荆素-2''-O-鼠李糖苷	N	C27H30O14	578.164	577.157	2.0174	[M-H]-	5.506	0.98	1	C18	Phenylpropanoids and polyketides	苯丙素类和聚酮类	Flavonoids	黄酮类化合物	Flavonoid glycosides	黄酮糖苷	"64820-99-1"	-	-	-	-	Vitexin 2''-O-beta-L-rhamnoside; 2''-O-Rhamnosylvitexin; Vitexin 2''-rhamnoside	C12628	map00944	LMPK12110213	Polyketides [PK]	Flavonoids [PK12]	Flavones and Flavonols [PK1211]	-	CC1C(C(C(C(O1)OC2C(C(C(OC2C3=C(C=C(C4=C3OC(=CC4=O)C5=CC=C(C=C5)O)O)O)CO)O)O)O)O)O	LYGPBZVKGHHTIE-HUBYJIGHSA-N	1.02279e+06	3.26138e+06	3.78623e+06	4.6582e+06	4.77058e+06	2.38534e+06	9.94672e+08	9.71811e+08	9.82671e+08	1.00558e+09	1.02382e+09	1.00871e+09	9.95767e+08	1.05194e+09	1.07029e+09	3.60968e+06
Com_2586_neg	Tiliroside	银椴苷	N	C30H26O13	594.137	593.13	0.8214	[M-H]-	5.776	0.93	1	C18	Phenylpropanoids and polyketides	苯丙素类和聚酮类	Flavonoids	黄酮类化合物	Flavonoid glycosides	黄酮糖苷	"20316-62-5"	-	-	-	-	-	C17140	-	LMPK12111791	Polyketides [PK]	Flavonoids [PK12]	Flavones and Flavonols [PK1211]	-	C1=CC(=CC=C1C=CC(=O)OCC2C(C(C(C(O2)OC3=C(OC4=CC(=CC(=C4C3=O)O)O)C5=CC=C(C=C5)O)O)O)O)O	DVGGLGXQSFURLP-VWMSDXGPSA-N	771707	912513	775630	192171	1.03505e+06	238943	1.23645e+07	1.64509e+07	1.18442e+07	1.56953e+07	1.34999e+07	1.42268e+07	1.10635e+07	9.21883e+06	1.01463e+07	2.06791e+06
Com_2078_neg	Smyrindioloside	1'-O-BETA-D-吡喃葡萄糖基-3-羟基闹达柯裂亭	N	C20H24O10	424.137	405.119	0.72204	[M-H-H2O]-	5.754	0.73	1	C18	Phenylpropanoids and polyketides	苯丙素类和聚酮类	Coumarins and derivatives	香豆素及其衍生物	Furanocoumarins	呋喃香豆素类	"87592-77-6"	HMDB0039037	Phenylpropanoids and polyketides	Coumarins and derivatives	Furanocoumarins	-	-	-	-	-	-	-	73834427	CC(C)(OC1OC(CO)C(O)C(O)C1O)C1OC2=C(C=C3C=CC(=O)OC3=C2)C1O	KLPNFWKZLQAVTH-UHFFFAOYSA-N	1.92395e+07	2.99006e+07	2.47869e+07	2.91045e+07	2.57476e+07	2.90483e+07	5.87916e+07	8.4953e+07	5.73792e+07	8.94906e+07	6.09083e+07	8.64993e+07	4.25041e+07	3.99869e+07	3.35648e+07	5.83183e+06
Com_2657_neg	Rosamultin	野蔷薇苷	N	C36H58O10	650.403	695.403	2.94597	[M+HCOOH-H]-	6.427	0.72	1	C18	Lipids and lipid-like molecules	脂质和类脂分子	Prenol lipids	异戊烯醇脂	Terpene glycosides	萜烯糖苷	"88515-58-6"	-	-	-	-	-	-	-	-	-	-	-	-	CC1CCC2(CCC3(C(=CCC4C3(CCC5C4(CC(C(C5(C)C)O)O)C)C)C2C1(C)O)C)C(=O)OC6C(C(C(C(O6)CO)O)O)O	MLKQAGPAYHTNQQ-ZFCIFJTHSA-N	275984	828067	508211	660084	483277	744618	3.81738e+06	2.3991e+06	1.80035e+06	2.3964e+06	1.81946e+06	2.53284e+06	4.54725e+06	4.32951e+06	3.66887e+06	1.06683e+07
Com_874_neg	(+/-)-Abscisic acid	脱落酸	N	C15H20O4	264.136	263.129	1.03175	[M-H]-	5.951	0.98	1	C18	Lipids and lipid-like molecules	脂质和类脂分子	Prenol lipids	异戊烯醇脂	Sesquiterpenoids	倍半萜类	"14375-45-2"	-	-	-	-	Abscisate; Abscisic acid; (+)-Abscisic acid; ABA	C06082	map00906;map01060;map01062;map01070;map01100;map01110;map04075	-	-	-	-	-	CC1=CC(=O)CC(C1(C=CC(=CC(=O)O)C)O)(C)C	JLIDBLDQVAYHNE-WEYXYWBQSA-N	1.28183e+07	1.58383e+07	1.41983e+07	1.2331e+07	1.73881e+07	1.64452e+07	1.10301e+08	1.07801e+08	1.12447e+08	1.14248e+08	1.14001e+08	1.15608e+08	8.13496e+07	8.05122e+07	8.37061e+07	6.44775e+07
Com_2169_neg	Rosavin	络塞维	N	C20H28O10	428.168	427.159	3.59709	[M-H]-	5.762	0.63	1	C18	Lipids and lipid-like molecules	脂质和类脂分子	Fatty Acyls	脂肪酰类	Fatty acyl glycosides	脂肪酰糖苷	"84954-92-7"	HMDB0257308	Lipids and lipid-like molecules	Fatty Acyls	Fatty acyl glycosides	-	-	-	-	-	-	-	-	C1C(C(C(C(O1)OCC2C(C(C(C(O2)OCC=CC3=CC=CC=C3)O)O)O)O)O)O	RINHYCZCUGCZAJ-UHAHJPEESA-N	4.03662e+07	5.47738e+07	4.48785e+07	4.06888e+07	5.35057e+07	5.67331e+07	6.72152e+07	6.46439e+07	6.2841e+07	6.85026e+07	6.81962e+07	6.79517e+07	9.98638e+07	8.20429e+07	8.92446e+07	7.6812e+07
Com_2488_neg	6'-O-beta-D-Glucosylgentiopicroside	6'-O-beta-D-葡萄糖基龙胆苦苷	N	C22H30O14	518.164	517.157	1.17092	[M-H]-	5.283	0.66	1	C18	Organic oxygen compounds	有机氧化合物	Organooxygen compounds	有机氧化合物	Carbohydrates and carbohydrate conjugates	碳水化合物和碳水化合物结合物	"115713-06-9"	-	-	-	-	-	-	-	-	-	-	-	-	C=CC1C(OC=C2C1=CCOC2=O)OC3C(C(C(C(O3)COC4C(C(C(C(O4)CO)O)O)O)O)O)O	BERNCPGDRADLCG-KEXDUYRESA-N	3.08736e+07	3.19123e+07	2.55323e+07	3.33234e+07	4.18393e+07	4.00434e+07	3.59988e+07	3.92366e+07	4.30163e+07	4.31391e+07	4.5122e+07	3.91917e+07	1.46682e+08	1.33187e+08	1.37484e+08	1.13018e+08
Com_2277_neg	5-O-Methylvisammioside	5-O-甲基维斯阿米醇苷	N	C22H28O10	452.168	451.16	2.90265	[M-H]-	5.812	0.75	1	C18	Organoheterocyclic compounds	有机杂环化合物	Benzopyrans	苯并吡喃类	1-benzopyrans	1-苯并吡喃	"84272-85-5"	-	-	-	-	-	-	-	-	-	-	-	21670038	CC1=CC(=O)C2=C(C3=C(C=C2O1)O[C@@H](C3)C(C)(C)O[C@H]4[C@@H]([C@H]([C@@H]([C@H](O4)CO)O)O)O)OC	QVGFPTYGKPLXPK-OOBAEQHESA-N	1.17491e+06	3.07374e+06	2.13046e+06	1.36297e+06	1.15127e+06	2.56787e+06	1.03419e+07	8.94686e+06	1.01237e+07	1.30614e+07	1.35049e+07	1.42427e+07	1.73168e+07	1.95239e+07	1.79882e+07	6.76337e+06
Com_2683_neg	Zingibroside R1	姜状三七苷R1	N	C42H66O14	794.445	793.44	2.42141	[M-H]-	7.636	0.92	1	C18	Lipids and lipid-like molecules	脂质和类脂分子	Prenol lipids	异戊烯醇脂	Terpene glycosides	萜烯糖苷	"80930-74-1"	-	-	-	-	-	-	-	-	-	-	-	-	CC1(CCC2(CCC3(C(=CCC4C3(CCC5C4(CCC(C5(C)C)OC6C(C(C(C(O6)C(=O)O)O)O)OC7C(C(C(C(O7)CO)O)O)O)C)C)C2C1)C)C(=O)O)C	WJQOMUVKRDJBGZ-COUNGWPASA-N	1.77443e+09	1.31074e+09	1.36287e+09	8.83591e+08	2.10883e+09	2.1237e+09	4.20685e+08	4.31709e+08	4.36584e+08	4.02083e+08	3.6012e+08	3.59143e+08	9.02196e+08	7.89948e+08	8.83544e+08	4.12529e+08
Com_2467_neg	Rehmannioside C	地黄苷C	N	C21H34O14	510.195	509.189	2.20856	[M-H]-	5.092	0.73	1	C18	Lipids and lipid-like molecules	脂质和类脂分子	Prenol lipids	异戊烯醇脂	Terpene glycosides	萜烯糖苷	"81720-07-2"	-	-	-	-	-	-	-	-	-	-	-	-	CC1(CC(C2C1C(OC=C2)OC3C(C(C(C(O3)CO)O)O)O)O)OC4C(C(C(C(O4)CO)O)O)O	MITBZAODGSBUIS-YSCABPIUSA-N	5.80818e+07	8.51471e+07	6.0912e+07	6.16039e+07	7.24147e+07	7.87537e+07	5.00332e+07	4.82869e+07	5.67488e+07	4.92995e+07	5.34221e+07	5.39905e+07	5.6685e+07	4.39185e+07	6.14243e+07	1.83795e+07
Com_1526_neg	Colutehydroquinone	鱼鳔槐氢醌	N	C18H20O6	332.126	331.119	1.31986	[M-H]-	5.086	0.56	1	C18	Phenylpropanoids and polyketides	苯丙素类和聚酮类	Isoflavonoids	异黄酮类	O-methylated isoflavonoids	O-甲基化异黄酮	"181311-16-0"	-	-	-	-	-	-	-	-	-	-	-	101997792	COC1=CC2=C(CC(CO2)C3=CC(=C(C(=C3O)OC)OC)O)C=C1	RRVWIPPRKMQDAO-NSHDSACASA-N	3.50987e+07	5.30811e+07	3.2234e+07	3.23177e+07	4.80295e+07	3.93863e+07	5.25086e+07	5.10833e+07	4.70626e+07	5.21138e+07	4.78388e+07	5.01568e+07	3.78732e+07	3.98897e+07	3.95785e+07	3.61703e+07
Com_2145_neg	Sesamoside	胡麻属苷	N	C17H24O12	420.127	419.12	0.58227	[M-H]-	5.285	0.76	1	C18	Organic oxygen compounds	有机氧化合物	Organooxygen compounds	有机氧化合物	Carbohydrates and carbohydrate conjugates	碳水化合物和碳水化合物结合物	"117479-87-5"	-	-	-	-	-	-	-	-	-	-	-	3082856	CC12C3C(OC=C(C3(C(C1O2)O)O)C(=O)OC)OC4C(C(C(C(O4)CO)O)O)O	XZVXEPPPQBLGMQ-HISQCTEXSA-N	9.20108e+06	1.2285e+07	1.29918e+07	1.35795e+07	1.42586e+07	1.34648e+07	3.33636e+07	1.73492e+07	2.92591e+07	2.62803e+07	1.8489e+07	3.25799e+07	1.70426e+07	1.55683e+07	1.41014e+07	3.99422e+06
Com_1479_neg	4',5,7-Trimethoxyflavonol	山奈酚-5,7,4'-三甲醚	N	C18H16O6	328.095	327.088	1.23247	[M-H]-	5.746	0.75	1	C18	Phenylpropanoids and polyketides	苯丙素类和聚酮类	Flavonoids	黄酮类化合物	Flavones	黄酮类	"1098-92-6"	-	-	-	-	-	-	-	-	-	-	-	-	COC1=CC=C(C=C1)C2=C(C(=O)C3=C(O2)C=C(C=C3OC)OC)O	SGPXJCVFCJANKN-UHFFFAOYSA-N	2.54327e+07	2.34053e+07	2.46619e+07	2.7008e+07	2.0863e+07	3.07298e+07	4.16636e+06	2.09527e+06	2.9178e+06	3.19088e+06	2.23891e+06	3.35474e+06	1.13976e+08	1.14545e+08	1.22933e+08	2.06824e+08
Com_1127_neg	Antrodin A	安特罗丁A	N	C19H22O4	314.152	295.132	6.87843	[M-H-H2O]-	6.743	0.77	1	C18	Benzenoids	苯类化合物	Phenol ethers	苯酚醚	-	-	"656830-24-9"	-	-	-	-	-	-	-	-	-	-	-	-	CC(C)CC1=C(C(=O)OC1=O)C2=CC=C(C=C2)OCC=C(C)C	ZXIUCXGVUOQMSH-UHFFFAOYSA-N	2.40465e+06	3.90489e+06	3.75515e+06	3.21388e+06	4.15806e+06	4.87804e+06	4.00971e+07	4.05413e+07	4.13779e+07	4.11414e+07	3.51539e+07	3.4803e+07	6.07182e+07	6.09736e+07	4.38099e+07	4.59543e+07
Com_635_neg	5alpha-Hydroxycostic acid	5α-羟基木香酸	N	C15H22O3	250.157	231.139	0.70158	[M-H-H2O]-	7.041	0.82	1	C18	Lipids and lipid-like molecules	脂质和类脂分子	Prenol lipids	异戊烯醇脂	Sesquiterpenoids	倍半萜类	"132185-83-2"	-	-	-	-	-	-	-	-	-	-	-	14705651	C[C@]12CCCC(=C)[C@@]1(C[C@@H](CC2)C(=C)C(=O)O)O	UEQIFFFWXPAQCB-BPLDGKMQSA-N	3.47478e+08	4.09102e+08	2.52632e+08	2.12656e+08	5.07712e+08	4.12709e+08	2.46435e+10	2.46491e+10	2.50496e+10	2.48174e+10	2.27331e+10	2.38347e+10	1.29132e+10	1.21954e+10	9.499e+09	2.58966e+09
Com_78_neg	Adenine monohydrochloride hemihydrate	腺嘌呤	N	C5H5N5	135.054	134.047	1.20461	[M-H]-	2.959	1.00	1	C18	Organic acids and derivatives	有机酸及其衍生物	Carboxylic acids and derivatives	羧酸及其衍生物	Amino acids, peptides, and analogues	氨基酸、肽和类似物	"6055-72-7"	-	-	-	-	-	-	-	-	-	-	-	-	C1=NC2=NC=NC(=C2N1)N.O.Cl	DHMQDGOQFOQNFH-UHFFFAOYSA-N	6.83902e+07	6.07307e+07	4.64177e+07	4.6619e+07	8.58981e+07	7.37598e+07	4.33308e+08	3.41807e+08	3.30475e+08	3.31967e+08	3.5309e+08	3.39299e+08	1.46114e+08	1.43226e+08	1.55726e+08	6.7336e+07
Com_1018_neg	Texasin	6,7-二羟基-4-甲氧基异黄酮	N	C16H12O5	284.068	283.061	0.72867	[M-H]-	5.928	0.65	1	C18	Phenylpropanoids and polyketides	苯丙素类和聚酮类	Isoflavonoids	异黄酮类	O-methylated isoflavonoids	O-甲基化异黄酮	"897-46-1"	-	-	-	-	-	C10536	-	LMPK12050101	Polyketides [PK]	Flavonoids [PK12]	Isoflavonoids [PK1205]	5281812	COC1=CC=C(C=C1)C2=COC3=CC(=C(C=C3C2=O)O)O	GCWOYVFHJDNKIN-UHFFFAOYSA-N	619138	604837	157394	516113	658305	618579	255866	385206	252552	255741	196936	120749	702847	1.01124e+06	688813	3.42465e+06
Com_1351_neg	3-O-Methylquercetin	3-O-甲基槲皮素	N	C16H12O7	316.058	315.052	1.77056	[M-H]-	5.699	0.65	1	C18	Phenylpropanoids and polyketides	苯丙素类和聚酮类	Flavonoids	黄酮类化合物	O-methylated flavonoids	O-甲基化黄酮类化合物	"1486-70-0"	HMDB0002655	Phenylpropanoids and polyketides	Flavonoids	Flavones	3-O-Methylquercetin; 3',4',5,7-Tetrahydroxy-3-methoxyflavone; 3-Methoxy-5,7,3',4'-tetrahydroxyflavone	C04443	map00944;map01110	LMPK12112729	Polyketides [PK]	Flavonoids [PK12]	Flavones and Flavonols [PK1211]	5281654	COC1=C(O)C=CC(=C1)C1=C(O)C(=O)C2=C(O)C=C(O)C=C2O1	WEPBGSIAWZTEJR-UHFFFAOYSA-N	254182	249458	1.84737e+06	1.0755e+06	2.45334e+06	290137	1.06378e+06	1.44676e+06	2.24132e+06	165972	1.63712e+06	1.55152e+06	2.18377e+06	2.99649e+06	3.28282e+06	1.61518e+06
Com_2679_neg	Picfeltarraenin IB	苦玄参苷IB	N	C42H64O14	792.43	791.424	2.20917	[M-H]-	7.125	0.74	1	C18	Lipids and lipid-like molecules	脂质和类脂分子	Steroids and steroid derivatives	类固醇和类固醇衍生物	Steroidal glycosides	甾体糖苷	"97230-46-1"	-	-	-	-	-	-	-	-	-	-	-	-	CC1C(C(C(C(O1)OC2C(C(C(OC2OC3CCC4C(=CCC5C4(C(=O)CC6(C5(CC(C6C7(C(=O)C=C(O7)C(C)C)C)O)C)C)C)C3(C)C)CO)O)O)O)O)O	YRQJYHITIWJZQN-UGBBSPHQSA-N	9.40426e+08	1.08677e+09	6.91898e+08	7.26961e+08	1.08399e+09	1.16016e+09	3.66994e+08	3.53243e+08	7.16928e+08	3.42132e+08	2.5915e+08	2.71224e+08	5.54719e+08	5.90195e+08	3.83887e+08	2.30713e+08
Com_2558_neg	Vicenin 3	维采宁-3	N	C26H28O14	564.148	563.14	0.30289	[M-H]-	5.413	0.99	1	C18	Organic acids and derivatives	有机酸及其衍生物	Carboxylic acids and derivatives	羧酸及其衍生物	Carboxylic acid derivatives	羧酸衍生物	"59914-91-9"	-	-	-	-	-	-	-	LMPK12110242	Polyketides [PK]	Flavonoids [PK12]	Flavones and Flavonols [PK1211]	-	C1C(C(C(C(O1)C2=C3C(=C(C(=C2O)C4C(C(C(C(O4)CO)O)O)O)O)C(=O)C=C(O3)C5=CC=C(C=C5)O)O)O)O	RBRMZGYRWVMQAS-UHFFFAOYSA-N	1.87076e+07	2.26402e+07	1.95972e+07	2.0399e+07	1.80372e+07	2.6872e+07	2.04872e+10	1.98213e+10	1.95512e+10	1.93381e+10	2.13601e+10	2.02751e+10	1.17521e+10	1.15862e+10	1.17758e+10	9.64358e+06
Com_2434_neg	Ursolic acid acetate	熊果酸乙酸酯	N	C32H50O4	498.371	497.365	1.93549	[M-H]-	10.52	0.79	1	C18	Lipids and lipid-like molecules	脂质和类脂分子	Prenol lipids	异戊烯醇脂	Triterpenoids	三萜类	"7372-30-7"	HMDB0036008	Lipids and lipid-like molecules	Prenol lipids	Triterpenoids	-	-	-	-	-	-	-	619164	CC1CCC2(CCC3(C)C(=CCC4C5(C)CCC(OC(C)=O)C(C)(C)C5CCC34C)C2C1C)C(O)=O	PHFUCJXOLZAQNH-UHFFFAOYSA-N	1.0513e+07	1.29657e+07	6.91942e+06	7.12547e+06	1.29421e+07	1.30573e+07	6.2039e+06	6.35526e+06	5.49253e+06	5.97364e+06	4.69667e+06	4.89028e+06	493563	429640	502619	681919
Com_878_neg	Zerumbone	花姜酮	N	C15H22O	218.167	263.166	1.29985	[M+HCOOH-H]-	7.161	0.67	1	C18	Lipids and lipid-like molecules	脂质和类脂分子	Prenol lipids	异戊烯醇脂	Sesquiterpenoids	倍半萜类	"471-05-6"	HMDB0036667	Lipids and lipid-like molecules	Prenol lipids	Sesquiterpenoids	-	C20262	-	-	-	-	-	5372142	C\C1=C\CC(C)(C)\C=C\C(=O)\C(C)=C/CC1	GIHNTRQPEMKFKO-RTTFEGKLSA-N	3.38398e+07	4.00229e+07	2.76763e+07	2.69007e+07	3.99974e+07	4.30716e+07	4.76603e+07	3.71816e+07	3.91072e+07	3.64227e+07	3.3282e+07	3.35974e+07	3.25947e+07	3.51357e+07	2.46976e+07	2.32969e+07
Com_2198_neg	(2S)-2'-Methoxykurarinone	2'-甲氧基苦参黄素	N	C27H32O6	452.22	433.206	9.49576	[M-H-H2O]-	6.329	0.70	1	C18	Phenylpropanoids and polyketides	苯丙素类和聚酮类	Flavonoids	黄酮类化合物	Flavans	黄烷	"270249-38-2"	-	-	-	-	-	-	-	LMPK12140500	Polyketides [PK]	Flavonoids [PK12]	Flavanones [PK1214]	-	CC(=CCC(CC1=C2C(=C(C=C1O)OC)C(=O)CC(O2)C3=C(C=C(C=C3)O)OC)C(=C)C)C	KTAQQSUPNZAWEY-OSPHWJPCSA-N	444772	681184	1.14197e+06	787666	1.93712e+06	1.22993e+06	4.48624e+07	3.79695e+07	3.98586e+07	4.28006e+07	4.59485e+07	3.47815e+07	7.35535e+06	7.59366e+06	7.00356e+06	2.11636e+06
Com_2626_neg	Glycyrrhetic acid 3-O-beta-D-glucuronide	单葡萄糖醛酸甘草次酸	N	C36H54O10	646.372	645.366	2.17381	[M-H]-	6.874	0.91	1	C18	Organic acids and derivatives	有机酸及其衍生物	Carboxylic acids and derivatives	羧酸及其衍生物	Amino acids, peptides, and analogues	氨基酸、肽和类似物	"34096-83-8"	HMDB0037827	Lipids and lipid-like molecules	Prenol lipids	Terpene glycosides	-	-	-	-	-	-	-	-	CC1(C2CCC3(C(C2(CCC1OC4C(C(C(C(O4)C(=O)O)O)O)O)C)C(=O)C=C5C3(CCC6(C5CC(CC6)(C)C(=O)O)C)C)C)C	BOKUWBZDTDLPGM-UHFFFAOYSA-N	6.13982e+07	7.97088e+07	4.84836e+07	5.17845e+07	7.74091e+07	8.16344e+07	2.7579e+07	2.69277e+07	2.80354e+07	2.51343e+07	2.10646e+07	1.90169e+07	3.71622e+07	3.56216e+07	2.39521e+07	1.19108e+07
Com_2308_neg	Apiopaeonoside	牡丹酚新甙	N	C20H28O12	460.158	459.152	2.07028	[M-H]-	5.367	0.59	1	C18	Organic oxygen compounds	有机氧化合物	Organooxygen compounds	有机氧化合物	Carbohydrates and carbohydrate conjugates	碳水化合物和碳水化合物结合物	"100291-86-9"	-	-	-	-	-	-	-	-	-	-	-	-	CC(=O)C1=C(C=C(C=C1)OC)OC2C(C(C(C(O2)COC3C(C(CO3)(CO)O)O)O)O)O	IRLNKOAURQPXIQ-UHFFFAOYSA-N	5.40825e+07	7.1661e+07	5.23252e+07	5.64912e+07	6.29612e+07	6.87833e+07	1.51997e+08	1.4859e+08	1.36025e+08	1.33459e+08	2.94819e+07	1.41167e+08	2.30289e+08	3.93775e+08	4.04324e+08	5.30146e+08
Com_1725_neg	Dichotomitin	白射干素	N	C18H14O8	358.069	357.062	1.14864	[M-H]-	5.444	0.53	1	C18	Phenylpropanoids and polyketides	苯丙素类和聚酮类	Isoflavonoids	异黄酮类	O-methylated isoflavonoids	O-甲基化异黄酮	"88509-91-5"	-	-	-	-	-	-	-	LMPK12050420	Polyketides [PK]	Flavonoids [PK12]	Isoflavonoids [PK1205]	-	COC1=CC(=CC(=C1OC)O)C2=COC3=CC4=C(C(=C3C2=O)O)OCO4	PFFOGGCBLWTCPM-UHFFFAOYSA-N	243990	838280	713264	626246	329660	840211	9.82627e+07	1.01764e+08	1.00276e+08	9.81299e+07	1.02537e+08	1.02368e+08	1.33696e+08	1.33805e+08	1.36726e+08	337335
Com_2481_neg	3-O-Acetyl-16alpha-hydroxytrametenolic acid	3-O-乙酰-16α-羟基氢化松苓酸	N	C32H50O5	514.366	513.359	0.75818	[M-H]-	9.49	0.75	1	C18	Lipids and lipid-like molecules	脂质和类脂分子	Prenol lipids	异戊烯醇脂	Triterpenoids	三萜类	"168293-13-8"	-	-	-	-	-	-	-	-	-	-	-	9958136	CC(=CCC[C@H]([C@H]1[C@@H](C[C@@]2([C@@]1(CCC3=C2CCC4[C@@]3(CC[C@@H](C4(C)C)OC(=O)C)C)C)C)O)C(=O)O)C	SRDNLMOBFKJOSD-COLBUHOESA-N	35966.4	4.18302e+06	4.32206e+06	3.29192e+06	4.86629e+06	3.79358e+06	1.1394e+06	957556	916016	1.01923e+06	128782	1.07074e+06	1.84483e+07	1.14734e+07	1.31668e+07	1.66751e+07
Com_2013_neg	Ajugol	益母草苷	N	C15H24O9	348.142	393.142	4.21108	[M+HCOOH-H]-	4.981	0.67	1	C18	Lipids and lipid-like molecules	脂质和类脂分子	Prenol lipids	异戊烯醇脂	Terpene glycosides	萜烯糖苷	"52949-83-4"	HMDB0248074	Lipids and lipid-like molecules	Prenol lipids	Terpene glycosides	-	-	-	-	-	-	-	14355407	CC1(O)CC(O)C2C=COC(OC3OC(CO)C(O)C(O)C3O)C12	VELYAQRXBJLJAK-UHFFFAOYSA-N	3.31409e+07	3.50269e+07	3.31837e+07	3.41925e+07	3.76015e+07	3.74182e+07	3.19714e+07	3.16928e+07	3.25334e+07	2.98956e+07	3.15323e+07	3.21451e+07	1.82115e+07	2.91588e+07	3.04035e+07	1.84938e+07
Com_2583_neg	Bevirimat	贝韦立马	N	C36H56O6	584.408	583.401	1.87227	[M-H]-	8.943	0.58	1	C18	Lipids and lipid-like molecules	脂质和类脂分子	Prenol lipids	异戊烯醇脂	Triterpenoids	三萜类	"174022-42-5"	HMDB0249169	Lipids and lipid-like molecules	Prenol lipids	Triterpenoids	-	-	-	-	-	-	-	22902865	CC(=C)C1CCC2(CCC3(C)C(CCC4C5(C)CCC(OC(=O)CC(C)(C)C(O)=O)C(C)(C)C5CCC34C)C12)C(O)=O	YJEJKUQEXFSVCJ-UHFFFAOYSA-N	5.0842e+06	5.3756e+06	4.6436e+06	4.38936e+06	5.20813e+06	5.79979e+06	1.18356e+07	1.11803e+07	1.17691e+07	1.21555e+07	1.36246e+07	1.17073e+07	3.29125e+07	2.95879e+07	3.03631e+07	3.12468e+08
Com_2548_neg	Lobetyolinin	党参炔苷宁	N	C26H38O13	558.231	557.222	3.29304	[M-H]-	5.652	0.74	1	C18	Lipids and lipid-like molecules	脂质和类脂分子	Fatty Acyls	脂肪酰类	Fatty acyl glycosides	脂肪酰糖苷	"142451-48-7"	-	-	-	-	-	-	-	-	-	-	-	5459227	CC=CC#CC#CC(C(C=CCCCO)OC1C(C(C(C(O1)COC2C(C(C(C(O2)CO)O)O)O)O)O)O)O	GDLSOFWVVAOUJI-FWTOVJONSA-N	3.02835e+07	4.48697e+07	3.32795e+07	3.21086e+07	3.91113e+07	3.97816e+07	5.72837e+07	6.61767e+07	6.66128e+07	6.0927e+07	7.27713e+07	6.78271e+07	3.04681e+07	4.87208e+07	4.36957e+07	3.09875e+07
Com_2299_neg	Epibetulinic acid	表白桦脂酸	N	C30H48O3	456.36	455.354	1.86954	[M-H]-	9.499	1.00	1	C18	Lipids and lipid-like molecules	脂质和类脂分子	Prenol lipids	异戊烯醇脂	Triterpenoids	三萜类	"38736-77-5"	HMDB0245862	Lipids and lipid-like molecules	Prenol lipids	Triterpenoids	-	-	-	-	-	-	-	2371	CC(=C)C1CCC2(CCC3(C)C(CCC4C5(C)CCC(O)C(C)(C)C5CCC34C)C12)C(O)=O	QGJZLNKBHJESQX-UHFFFAOYSA-N	1.27225e+08	1.43656e+08	1.42758e+08	1.26939e+08	1.78702e+08	2.09875e+08	1.36884e+08	2.57298e+08	1.35909e+08	1.3768e+08	8.33559e+07	1.39471e+08	8.07033e+07	7.73043e+07	1.29897e+08	2.72798e+06
Com_1058_neg	Dicaprylyl carbonate	碳酸二辛酯	N	C17H34O3	286.251	285.244	1.30707	[M-H]-	9.743	0.53	1	C18	Organic acids and derivatives	有机酸及其衍生物	Organic carbonic acids and derivatives	有机碳酸及其衍生物	Carbonic acid diesters	碳酸二酯	"1680-31-5"	-	-	-	-	-	-	-	-	-	-	-	9904000	CCCCCCCCOC(=O)OCCCCCCCC	PKPOVTYZGGYDIJ-UHFFFAOYSA-N	2.65377e+06	2.90155e+06	2.4747e+06	2.50254e+06	2.43822e+06	2.8393e+06	8.98751e+06	1.01631e+07	1.0214e+07	9.95847e+06	8.20075e+06	1.0444e+07	8.40668e+06	9.47508e+06	1.04615e+07	1.11748e+07
Com_1933_neg	3-Demethylcolchicine	3-去甲基秋水仙碱	N	C21H23NO6	385.153	384.148	7.61385	[M-H]-	6.801	0.54	1	C18	Hydrocarbon derivatives	碳氢化合物衍生物	Tropones	环庚三烯酮类	-	-	"7336-33-6"	-	-	-	-	-	-	-	-	-	-	-	-	CC(=O)NC1CCC2=CC(=C(C(=C2C3=CC=C(C(=O)C=C13)OC)OC)OC)O	JRRUSQGIRBEMRN-UHFFFAOYSA-N	1.08651e+07	1.5308e+07	8.28251e+06	6.92658e+06	1.43785e+07	1.23791e+07	1.4104e+06	1.51312e+06	737599	1.13021e+06	744851	1.98263e+06	1.08967e+07	1.19524e+07	8.43191e+06	311425
Com_1485_neg	Androsin	草夹竹桃苷	N	C15H20O8	328.116	327.109	1.85728	[M-H]-	3.819	0.68	1	C18	Organoheterocyclic compounds	有机杂环化合物	Quinolines and derivatives	喹啉及其衍生物	Phenylquinolines	苯基喹啉类	"531-28-2"	-	-	-	-	-	-	-	-	-	-	-	-	CC(=O)C1=CC(=C(C=C1)OC2C(C(C(C(O2)CO)O)O)O)OC	DULGCYHBYNNEPB-UHFFFAOYSA-N	2.45782e+06	3.47846e+06	2.77993e+06	2.57365e+06	3.00281e+06	2.82246e+06	3.5096e+06	3.5423e+06	3.69815e+06	3.46591e+06	4.41321e+06	3.64811e+06	5.89627e+06	6.28191e+06	6.27283e+06	1.02208e+07
Com_449_neg	Methyl citrate	柠檬酸甲酯	N	C7H10O7	206.043	205.036	0.92351	[M-H]-	4.778	0.72	1	C18	Organic acids and derivatives	有机酸及其衍生物	Carboxylic acids and derivatives	羧酸及其衍生物	Tricarboxylic acids and derivatives	三羧酸及其衍生物	"26163-61-1"	-	-	-	-	-	-	-	-	-	-	-	-	COC(=O)CC(CC(=O)[O-])(C(=O)[O-])O	YUTUUOJFXIMELV-UHFFFAOYSA-L	2.8061e+07	3.17779e+07	2.71718e+07	2.7726e+07	3.57998e+07	5.49436e+07	1.88094e+07	2.02235e+07	2.06468e+07	2.11384e+07	2.15439e+07	2.14418e+07	3.78426e+07	2.74426e+07	2.9854e+07	3.43863e+07
Com_602_neg	Dibutyl maleate	马来酸二丁酯	N	C12H20O4	228.136	227.129	1.56756	[M-H]-	6.378	0.90	1	C18	Organic acids and derivatives	有机酸及其衍生物	Hydroxy acids and derivatives	羟基酸及其衍生物	Beta hydroxy acids and derivatives	β-羟基酸及其衍生物	"105-76-0"	-	-	-	-	-	-	-	-	-	-	-	-	CCCCOC(=O)C=CC(=O)OCCCC	PDSCSYLDRHAHOX-UHFFFAOYSA-N	2.02349e+08	1.9439e+08	1.62425e+08	2.0943e+08	1.96976e+08	2.67083e+08	2.59019e+08	2.53084e+08	2.50169e+08	2.58137e+08	2.50137e+08	2.64364e+08	1.4146e+08	1.15664e+08	1.41444e+08	3.67648e+07
Com_2621_neg	Plantainoside D	车前草苷D	N	C29H36O16	640.2	639.194	0.80315	[M-H]-	5.337	0.82	1	C18	Phenylpropanoids and polyketides	苯丙素类和聚酮类	Cinnamic acids and derivatives	肉桂酸及其衍生物	Hydroxycinnamic acids and derivatives	羟基肉桂酸及其衍生物	"147331-98-4"	-	-	-	-	-	-	-	-	-	-	-	-	C1=CC(=C(C=C1CCOC2C(C(C(C(O2)COC(=O)C=CC3=CC(=C(C=C3)O)O)O)OC4C(C(C(C(O4)CO)O)O)O)O)O)O	CBZYUWGJNYOKHT-ZKDZFUIGSA-N	8.74668e+06	9.83709e+06	8.55209e+06	4.65872e+06	7.0973e+06	7.09591e+06	8.82883e+06	1.18875e+07	9.55765e+06	1.08058e+07	1.07901e+07	9.8684e+06	1.65064e+07	1.12371e+07	1.15605e+07	7.63468e+06
Com_2615_neg	Narcissin	水仙苷	N	C28H32O16	624.169	623.163	2.20057	[M-H]-	5.668	0.98	1	C18	Phenylpropanoids and polyketides	苯丙素类和聚酮类	Flavonoids	黄酮类化合物	Flavonoid glycosides	黄酮糖苷	"604-80-8"	HMDB0037746	Phenylpropanoids and polyketides	Flavonoids	Flavonoid glycosides	-	-	-	LMPK12110586	Polyketides [PK]	Flavonoids [PK12]	Flavones and Flavonols [PK1211]	5481663	COC1=CC(=CC=C1O)C1=C(OC2OC(COC3OC(C)C(O)C(O)C3O)C(O)C(O)C2O)C(=O)C2=C(O)C=C(O)C=C2O1	UIDGLYUNOUKLBM-UHFFFAOYSA-N	3.19013e+07	5.11085e+07	3.66357e+07	3.65178e+07	2.44699e+07	4.22435e+07	2.81944e+07	2.9411e+07	3.02876e+07	2.81516e+07	3.24421e+07	3.11614e+07	1.43147e+08	1.45598e+08	1.47564e+08	1.50886e+07
Com_1822_neg	Fraxin	秦皮苷	N	C16H18O10	370.09	369.083	0.99629	[M-H]-	5.317	0.98	1	C18	Phenylpropanoids and polyketides	苯丙素类和聚酮类	Coumarins and derivatives	香豆素及其衍生物	Coumarin glycosides	香豆素糖苷	"524-30-1"	HMDB0252486	Phenylpropanoids and polyketides	Coumarins and derivatives	Coumarin glycosides	-	C09266	-	-	-	-	-	5909448	COC1=CC2=C(OC(=O)C=C2)C(OC2OC(CO)C(O)C(O)C2O)=C1O	CRSFLLTWRCYNNX-UHFFFAOYSA-N	1.32579e+09	1.68235e+09	1.40596e+09	1.44348e+09	1.71659e+09	1.64117e+09	1.26761e+09	1.16659e+09	1.21178e+09	1.20209e+09	1.2514e+09	1.21578e+09	1.70359e+09	1.54184e+09	1.65088e+09	7.60608e+08
Com_2079_neg	8-O-Acetylharpagide	8-O-乙酰哈巴苷	N	C17H26O11	406.148	405.141	1.60739	[M-H]-	4.973	0.67	1	C18	Lipids and lipid-like molecules	脂质和类脂分子	Prenol lipids	异戊烯醇脂	Terpene glycosides	萜烯糖苷	"6926-14-3"	-	-	-	-	-	-	-	-	-	-	-	-	CC(=O)OC1(CC(C2(C1C(OC=C2)OC3C(C(C(C(O3)CO)O)O)O)O)O)C	CAFTUQNGDROXEZ-CDZVNVNZSA-N	7.34277e+08	7.94611e+08	5.43144e+08	6.56478e+08	5.31196e+08	5.06847e+08	4.95804e+08	4.82579e+08	4.87727e+08	4.82255e+08	5.31189e+08	5.0631e+08	6.00823e+08	5.56271e+08	5.90997e+08	3.04605e+08
Com_655_neg	Artemisic acid	青蒿酸	N	C15H22O2	234.162	233.155	1.11183	[M-H]-	7.277	0.83	1	C18	Lipids and lipid-like molecules	脂质和类脂分子	Prenol lipids	异戊烯醇脂	Sesquiterpenoids	倍半萜类	"80286-58-4"	-	-	-	-	-	C20309	-	LMPR0103190015	Prenol Lipids [PR]	Isoprenoids [PR01]	C15 isoprenoids (sesquiterpenes) [PR0103]	-	CC1CCC(C2C1CCC(=C2)C)C(=C)C(=O)O	PLQMEXSCSAIXGB-SAXRGWBVSA-N	1.55679e+08	1.96455e+08	2.58277e+08	2.5052e+08	3.73003e+08	3.47204e+08	6.22383e+08	6.33584e+08	7.30985e+08	7.0753e+08	3.69024e+08	5.03223e+08	4.93288e+08	4.47607e+08	3.72798e+08	4.96161e+08
Com_1649_neg	Oridonin	冬凌草甲素	N	C20H28O6	364.189	345.171	0.74117	[M-H-H2O]-	7.094	0.71	1	C18	Lipids and lipid-like molecules	脂质和类脂分子	Prenol lipids	异戊烯醇脂	Diterpenoids	二萜类	"28957-04-2"	HMDB0242516	Lipids and lipid-like molecules	Prenol lipids	Diterpenoids	-	-	-	-	-	-	-	3576890	CC1(C)CCC(O)C23COC(O)(C(O)C12)C12C(O)C(CCC31)C(=C)C2=O	SDHTXBWLVGWJFT-UHFFFAOYSA-N	3.01564e+09	3.66945e+09	2.22188e+09	2.44731e+09	3.48464e+09	3.88813e+09	3.08154e+08	2.94643e+08	3.04137e+08	2.85969e+08	2.37434e+08	2.45052e+08	6.62781e+08	6.31433e+08	4.74227e+08	2.68249e+09
Com_774_neg	Butylphthalide	丁苯酞	N	C12H14O2	190.099	249.113	0.65753	[M+CH3COOH-H]-	7.067	0.81	1	C18	Organoheterocyclic compounds	有机杂环化合物	Benzofurans	苯并呋喃类	Benzofuranones	苯并呋喃酮类	"6066-49-5"	HMDB0032064	Organoheterocyclic compounds	Benzofurans	Benzofuranones	-	C17854	-	-	-	-	-	61361	CCCCC1C2=CC=CC=C2C(=O)O1	HJXMNVQARNZTEE-UHFFFAOYSA-N	1.02677e+08	1.33951e+08	9.09438e+07	9.1538e+07	1.39061e+08	1.30729e+08	2.86995e+06	3.15766e+06	3.09007e+06	3.55625e+06	3.12907e+06	4.51767e+06	5.67087e+07	4.26825e+07	4.32268e+07	4.257e+07
Com_2572_neg	Podophyllotoxin glucoside	鬼臼毒素-4-O-葡萄糖苷	N	C28H32O13	576.184	575.178	2.13778	[M-H]-	5.803	0.68	1	C18	Benzenoids	苯类化合物	Benzene and substituted derivatives	苯及其取代衍生物	Nitrobenzenes	硝基苯类	"16481-54-2"	HMDB0256663	Lignans, neolignans and related compounds	Lignan lactones	Podophyllotoxins	-	-	-	-	-	-	-	-	COC1=CC(=CC(=C1OC)OC)C2C3C(COC3=O)C(C4=CC5=C(C=C24)OCO5)OC6C(C(C(C(O6)CO)O)O)O	NDIURPSCHWTXDC-UHFFFAOYSA-N	3.47982e+07	3.60818e+07	4.01416e+07	2.86099e+07	3.57051e+07	3.87027e+07	2.81449e+07	3.80672e+07	3.41206e+07	2.85703e+07	3.64152e+07	3.47659e+07	3.12883e+07	2.7401e+07	3.0451e+07	820346
Com_2486_neg	Adynerin	欧夹竹桃苷乙	N	C30H44O7	516.309	515.302	0.47693	[M-H]-	7.159	0.68	1	C18	Lipids and lipid-like molecules	脂质和类脂分子	Steroids and steroid derivatives	类固醇和类固醇衍生物	Steroid lactones	类固醇内酯	"35109-93-4"	-	-	-	-	-	C08845	-	-	-	-	-	-	CC1C(C(CC(O1)OC2CCC3(C(C2)CCC45C3CCC6(C4(O5)CCC6C7=CC(=O)OC7)C)C)OC)O	BYZQVAOKDQTHHP-QFUJVLJYSA-N	2.93281e+06	4.8203e+06	2.04148e+06	2.28597e+06	3.88727e+06	4.48841e+06	5.28231e+07	6.30896e+07	5.26316e+07	5.72866e+07	3.92072e+07	4.1895e+07	2.08155e+07	1.44108e+07	1.05985e+07	1.8169e+06
Com_2259_neg	Epoxyazadiradione	环氧印楝酮	N	C28H34O6	466.236	447.216	3.7779	[M-H-H2O]-	7.099	0.83	1	C18	Lipids and lipid-like molecules	脂质和类脂分子	Prenol lipids	异戊烯醇脂	Triterpenoids	三萜类	"18385-59-6"	-	-	-	-	-	-	-	-	-	-	-	-	CC(=O)OC1CC2C(C(=O)C=CC2(C3C1(C45C(O4)C(=O)C(C5(CC3)C)C6=COC=C6)C)C)(C)C	NEYCGDYQBQONFC-AMVLTCCSSA-N	9.13203e+07	1.40118e+08	5.87641e+07	8.58334e+07	9.98837e+07	1.5667e+08	9.63138e+07	8.95883e+07	8.63621e+07	9.10334e+07	8.06418e+07	8.27628e+07	4.92025e+07	4.62399e+07	5.09921e+07	414339
Com_2471_neg	Ponasterone A	坡那甾酮A	N	C27H44O6	464.314	509.313	1.80361	[M+HCOOH-H]-	6.156	0.51	1	C18	Lipids and lipid-like molecules	脂质和类脂分子	Steroids and steroid derivatives	类固醇和类固醇衍生物	Bile acids, alcohols and derivatives	胆汁酸、醇及其衍生物	"13408-56-5"	HMDB0256697	Lipids and lipid-like molecules	Steroids and steroid derivatives	Bile acids, alcohols and derivatives	-	C08835	-	LMST01010195	Sterol Lipids [ST]	Sterols [ST01]	Cholesterol and derivatives [ST0101]	4482619	CC(C)CCC(O)C(C)(O)C1CCC2(O)C3=CC(=O)C4CC(O)C(O)CC4(C)C3CCC12C	PJYYBCXMCWDUAZ-UHFFFAOYSA-N	7.24886e+06	1.00815e+07	1.19666e+07	1.35124e+07	1.00008e+07	1.16305e+07	3.81078e+06	2.27337e+06	4.11993e+06	3.04959e+06	2.53245e+06	2.86245e+06	1.82793e+06	2.116e+06	1.523e+06	2.38247e+06
Com_1321_neg	(-)-(E)-Guggulsterone	孕二烯二酮	N	C21H28O2	312.209	311.202	1.45932	[M-H]-	8.158	0.91	1	C18	Lipids and lipid-like molecules	脂质和类脂分子	Steroids and steroid derivatives	类固醇和类固醇衍生物	Androstane steroids	雄甾烷类固醇	"39025-24-6"	-	-	-	-	-	-	-	-	-	-	-	6439929	CC=C1C(=O)CC2C1(CCC3C2CCC4=CC(=O)CCC34C)C	WDXRGPWQVHZTQJ-AUKWTSKRSA-N	7.73514e+06	9.27963e+06	8.23665e+06	6.02654e+06	9.76716e+06	9.14425e+06	7.94734e+06	7.81412e+06	8.00637e+06	7.67161e+06	7.30186e+06	7.57892e+06	9.66916e+06	9.09738e+06	7.48156e+06	1.00972e+07
Com_999_neg	TFAP	N-（5-氨基-2-吡啶基）-4-三氟甲基苯甲酰胺	N	C13H10F3N3O	281.078	280.07	0.7628	[M-H]-	6.379	0.54	1	C18	Benzenoids	苯类化合物	Benzene and substituted derivatives	苯及其取代衍生物	Trifluoromethylbenzenes	三氟甲基苯	"1011244-68-0"	-	-	-	-	-	-	-	-	-	-	-	-	C1=CC(=CC=C1C(=O)NC2=NC=C(C=C2)N)C(F)(F)F	BTCFFMPDIBWZLF-UHFFFAOYSA-N	1.32511e+07	2.07793e+07	1.75503e+07	1.70496e+07	2.14261e+07	2.13848e+07	3.33556e+06	2.87755e+06	1.79699e+06	3.7602e+06	2.25105e+06	1.86444e+06	7.861e+06	6.80619e+06	6.61195e+06	3.21092e+06
Com_2709_neg	Oleanolic acid-3-O-glucosyl(1-2)xylyl(1-3)glucosiduronic acid	齐墩果酸-3-O-葡萄糖基（1-2）二甲苯基（1-3）葡萄糖苷酸	N	C47H74O18	926.488	925.473	7.2947	[M-H]-	7.076	0.87	1	C18	Lipids and lipid-like molecules	脂质和类脂分子	Prenol lipids	异戊烯醇脂	Terpene glycosides	萜烯糖苷	"1447508-78-2"	-	-	-	-	-	-	-	-	-	-	-	162642240	CC1(CCC2(CCC3(C(=CCC4C3(CCC5C4(CCC(C5(C)C)OC6C(C(C(C(O6)C(=O)O)O)OC7C(C(C(CO7)O)O)OC8C(C(C(C(O8)CO)O)O)O)O)C)C)C2C1)C)C(=O)O)C	SFBJNUFWASMNDQ-KLKVHCOESA-N	142284	1.23484e+06	990039	953222	1.22745e+06	1.30365e+06	1.50864e+08	1.59414e+08	1.5651e+08	1.46439e+08	1.24121e+08	1.19552e+08	6.89643e+07	6.33495e+07	4.12194e+07	2.85744e+06
Com_1542_neg	Methyl mycophenolate	霉酚酸甲酯	N	C18H22O6	334.142	333.136	4.50043	[M-H]-	7.839	0.89	1	C18	Organoheterocyclic compounds	有机杂环化合物	Isocoumarans	异香豆素类	Isobenzofuranones	异苯并呋喃酮类	"31858-66-9"	-	-	-	-	-	-	-	-	-	-	-	-	CC1=C2COC(=O)C2=C(C(=C1OC)CC=C(C)CCC(=O)OC)O	ZPXRQFLATDNYSS-BJMVGYQFSA-N	7.1828e+07	9.00023e+07	6.59147e+07	6.56596e+07	9.13345e+07	8.71848e+07	3.02061e+07	3.00037e+07	3.01073e+07	2.89665e+07	3.25795e+07	2.85943e+07	7.96196e+07	7.32413e+07	7.54734e+07	1.07131e+08
Com_83_neg	3-Hydroxyacetophenone	3-羟基苯乙酮	N	C8H8O2	136.052	135.045	0.06355	[M-H]-	6.946	0.88	1	C18	Organic oxygen compounds	有机氧化合物	Organooxygen compounds	有机氧化合物	Carbonyl compounds	羰基化合物	"121-71-1"	-	-	-	-	-	-	-	-	-	-	-	-	CC(=O)C1=CC(=CC=C1)O	LUJMEECXHPYQOF-UHFFFAOYSA-N	4.8485e+07	6.29692e+07	4.35924e+07	4.19322e+07	5.99613e+07	6.21333e+07	1.21717e+07	1.45415e+07	1.25765e+07	1.47555e+07	1.5338e+07	1.34807e+07	2.5598e+07	2.77905e+07	2.49174e+07	3.07997e+07
Com_673_neg	Dihydroartemisinic acid	二氢青蒿酸	N	C15H24O2	236.178	235.171	1.20882	[M-H]-	7.557	0.59	1	C18	Lipids and lipid-like molecules	脂质和类脂分子	Prenol lipids	异戊烯醇脂	Sesquiterpenoids	倍半萜类	"85031-59-0"	-	-	-	-	-	-	-	-	-	-	-	-	CC1CCC(C2C1CCC(=C2)C)C(C)C(=O)O	JYGAZEJXUVDYHI-DGTMBMJNSA-N	4.74138e+07	5.61704e+07	3.96238e+07	3.92175e+07	5.87539e+07	5.779e+07	2.48138e+07	2.4033e+07	2.40958e+07	2.2241e+07	2.06538e+07	2.08931e+07	2.43837e+07	1.91563e+07	1.90089e+07	3.71165e+07
Com_2119_neg	Xylotriose	木三糖	N	C15H26O13	414.137	413.131	1.83614	[M-H]-	2.648	0.56	1	C18	Organic oxygen compounds	有机氧化合物	Organooxygen compounds	有机氧化合物	Carbohydrates and carbohydrate conjugates	碳水化合物和碳水化合物结合物	"47592-59-6"	-	-	-	-	-	-	-	-	-	-	-	91873341	C1[C@H]([C@@H]([C@H](C(O1)OC2CO[C@@H]([C@H]([C@@H]2O)O)O[C@@H]3COC([C@@H]([C@H]3O)O)O)O)O)O	JCSJTDYCNQHPRJ-QZPPXLSYSA-N	2.13629e+07	3.25523e+07	2.98348e+07	3.08271e+07	3.67192e+07	2.84441e+07	1.21667e+07	1.28615e+07	1.24205e+07	1.27308e+07	1.32263e+07	1.25811e+07	9.61641e+06	9.29608e+06	1.00959e+07	3.56427e+06
Com_1369_neg	Lecanoric acid	紅粉苔酸	N	C16H14O7	318.074	317.067	1.55256	[M-H]-	6.426	0.98	1	C18	Phenylpropanoids and polyketides	苯丙素类和聚酮类	Depsides and depsidones	缩酚酸及缩酚酸环醚	-	-	"480-56-8"	-	-	-	-	-	C02868	-	LMPK13080001	Polyketides [PK]	Aromatic polyketides [PK13]	Depsides and depsidones [PK1308]	-	CC1=CC(=CC(=C1C(=O)OC2=CC(=C(C(=C2)C)C(=O)O)O)O)O	HEMSJKZDHNSSEW-UHFFFAOYSA-N	1.64539e+07	2.40169e+07	2.06027e+07	1.78124e+07	2.06715e+07	2.33164e+07	4.9464e+06	3.55769e+06	2.842e+06	3.44094e+06	3.93005e+06	3.5352e+06	5.11245e+07	5.11883e+07	4.66741e+07	5.20106e+06
Com_1862_neg	Acetylshikonin	乙酰紫草素	N	C18H18O6	330.11	375.109	1.37997	[M+HCOOH-H]-	7.508	0.52	1	C18	Benzenoids	苯类化合物	Naphthalenes	萘类	Naphthoquinones	萘醌类	"24502-78-1"	HMDB0247936	Benzenoids	Naphthalenes	Naphthoquinones	-	C17413	-	-	-	-	-	32464	CC(C)=CCC(OC(C)=O)C1=CC(=O)C2=C(O)C=CC(O)=C2C1=O	WNFXUXZJJKTDOZ-UHFFFAOYSA-N	1.02264e+07	1.28936e+07	8.8347e+06	8.91282e+06	1.54111e+07	1.39143e+07	520826	457604	483379	683186	53988.5	649012	2.44195e+06	2.43488e+06	1.73687e+06	963627
Com_2580_neg	6'-O-Apiosyl-5-O-Methylvisammioside	6-O-呋喃芹糖基-5-O-甲基维斯阿米醇苷	N	C27H36O14	584.211	583.204	1.3411	[M-H]-	5.318	0.74	1	C18	Organoheterocyclic compounds	有机杂环化合物	Benzopyrans	苯并吡喃类	1-benzopyrans	1-苯并吡喃	"139446-82-5"	-	-	-	-	-	-	-	-	-	-	-	-	CC1=CC(=O)C2=C(C3=C(C=C2O1)OC(C3)C(C)(C)OC4C(C(C(C(O4)COC5C(C(CO5)(CO)O)O)O)O)O)OC	SJVSLVBGYDDGSZ-OPKDPXHTSA-N	7.27254e+07	9.85078e+07	7.24976e+07	8.24609e+07	9.31385e+07	9.42863e+07	1.06829e+08	1.12007e+08	1.11142e+08	1.11596e+08	1.12336e+08	1.1869e+08	2.40709e+08	2.18583e+08	2.3044e+08	1.17247e+08
Com_1729_neg	Lactobionic acid	乳糖酸	N	C12H22O12	358.111	357.104	1.2445	[M-H]-	1.379	0.93	1	C18	Lipids and lipid-like molecules	脂质和类脂分子	Fatty Acyls	脂肪酰类	Fatty acyl glycosides	脂肪酰糖苷	"96-82-2"	HMDB0253945	Lipids and lipid-like molecules	Fatty Acyls	Fatty acyl glycosides	-	-	-	-	-	-	-	60793	OCC(O)C(OC1OC(CO)C(O)C(O)C1O)C(O)C(O)C(O)=O	JYTUSYBCFIZPBE-UHFFFAOYSA-N	1.31106e+08	1.44803e+08	1.10183e+08	1.18479e+08	1.46979e+08	1.15614e+08	1.45408e+08	1.45993e+08	1.46811e+08	1.47452e+08	1.61373e+08	1.43319e+08	1.05254e+08	1.23185e+08	1.36234e+08	1.29922e+08
Com_2294_neg	3-Dehydrotrametenolic acid	松苓新酸	N	C30H46O3	454.345	453.338	1.59424	[M-H]-	9.266	0.86	1	C18	Lipids and lipid-like molecules	脂质和类脂分子	Prenol lipids	异戊烯醇脂	Triterpenoids	三萜类	"29220-16-4"	-	-	-	-	-	-	-	-	-	-	-	-	CC(=CCCC(C1CCC2(C1(CC=C3C2=CCC4C3(CCC(C4(C)C)O)C)C)C)C(=O)O)C	QFPLAAZRZNKRRY-GIICLEHTSA-N	119068	2.21904e+06	62980.5	100217	91555.3	160068	2.56304e+07	2.56268e+07	2.58998e+07	2.48805e+07	1.70301e+07	2.7558e+07	1.12247e+07	9.87179e+06	1.12469e+07	43107.7
Com_1009_neg	Guaiol	愈创醇	N	C15H26O	222.198	281.213	1.21863	[M+CH3COOH-H]-	7.776	0.51	1	C18	Lipids and lipid-like molecules	脂质和类脂分子	Prenol lipids	异戊烯醇脂	Sesquiterpenoids	倍半萜类	"489-86-1"	HMDB0252966	Lipids and lipid-like molecules	Prenol lipids	Sesquiterpenoids	-	C09676	-	LMPR0103410007	Prenol Lipids [PR]	Isoprenoids [PR01]	C15 isoprenoids (sesquiterpenes) [PR0103]	521245	CC1CCC2=C1CC(CCC2C)C(C)(C)O	TWVJWDMOZJXUID-UHFFFAOYSA-N	2.11965e+07	2.69342e+07	1.1935e+07	1.92621e+07	2.7216e+07	2.65784e+07	2.16421e+07	2.14719e+07	2.23625e+07	2.11739e+07	2.03104e+07	1.9214e+07	3.39679e+07	3.23385e+07	3.30002e+07	1.93688e+07
Com_2081_neg	Shanzhiside methyl ester	山栀苷甲酯	N	C17H26O11	406.148	405.141	2.08106	[M-H]-	5.209	0.68	1	C18	Lipids and lipid-like molecules	脂质和类脂分子	Prenol lipids	异戊烯醇脂	Terpene glycosides	萜烯糖苷	"64421-28-9"	HMDB0258271	Lipids and lipid-like molecules	Prenol lipids	Terpene glycosides	-	-	-	-	-	-	-	-	CC1(CC(C2C1C(OC=C2C(=O)OC)OC3C(C(C(C(O3)CO)O)O)O)O)O	KKSYAZCUYVRKML-QDXNKOLPSA-N	1.36622e+08	1.80915e+08	1.7499e+08	1.52385e+08	2.07802e+08	1.75127e+08	9.09837e+07	8.60659e+07	8.23719e+07	8.15216e+07	8.89916e+07	8.60917e+07	1.01759e+08	9.78014e+07	9.88054e+07	1.41544e+08
Com_1035_neg	1alphaH,5alphaH-Guaia-6-ene-4beta,10beta-diol	1αH,5αH-愈创木酚-6-烯-4beta,10beta-二醇	N	C15H26O2	238.193	283.192	1.57758	[M+HCOOH-H]-	7.643	0.73	1	C18	Lipids and lipid-like molecules	脂质和类脂分子	Prenol lipids	异戊烯醇脂	Sesquiterpenoids	倍半萜类	"2013537-81-8"	-	-	-	-	-	-	-	-	-	-	-	-	CC(C)C1=CC2C(CCC2(C)O)C(CC1)(C)O	IWQURBSTAIRNAE-KBXIAJHMSA-N	2.35935e+07	4.10239e+07	2.08489e+07	2.14476e+07	3.12713e+07	2.97982e+07	5.77835e+06	5.84938e+06	4.70833e+06	5.95676e+06	6.80176e+06	6.3414e+06	4.00544e+07	2.82971e+07	2.91448e+07	4.86075e+07
Com_1310_neg	Tubercidin	杀结核菌素	N	C11H14N4O4	266.102	311.099	2.3692	[M+HCOOH-H]-	2.345	0.58	1	C18	Nucleosides, nucleotides, and analogues	核苷、核苷酸和类似物	Pyrrolopyrimidine nucleosides and nucleotides	吡咯并嘧啶核苷和核苷酸	-	-	"69-33-0"	HMDB0259318	Nucleosides, nucleotides, and analogues	Pyrrolopyrimidine nucleosides and nucleotides	-	-	-	-	-	-	-	-	-	C1=CN(C2=NC=NC(=C21)N)C3C(C(C(O3)CO)O)O	HDZZVAMISRMYHH-KCGFPETGSA-N	3.14347e+07	4.19254e+07	3.42648e+07	3.4699e+07	9.2318e+07	4.07508e+07	4.6123e+07	4.48686e+07	4.8757e+07	4.59384e+07	4.8612e+07	4.70699e+07	1.7615e+07	1.8676e+07	1.87931e+07	5.32234e+06
Com_1716_neg	Lavandoside	薰衣草苷	N	C16H20O9	356.111	355.104	1.96313	[M-H]-	5.369	0.97	1	C18	Organic oxygen compounds	有机氧化合物	Organooxygen compounds	有机氧化合物	Carbohydrates and carbohydrate conjugates	碳水化合物和碳水化合物结合物	"117405-51-3"	HMDB0301717	Organic oxygen compounds	Organooxygen compounds	Carbohydrates and carbohydrate conjugates	-	-	-	-	-	-	-	13916049	COC1=CC(\C=C\C(O)=O)=CC=C1O[C@@H]1O[C@H](CO)[C@@H](O)[C@H](O)[C@H]1O	IEMIRSXOYFWPFD-BJGSYIFTSA-N	3.09164e+08	4.08098e+08	3.3318e+08	3.31441e+08	4.065e+08	3.94026e+08	2.38487e+08	2.33357e+08	3.02308e+08	2.35462e+08	2.50455e+08	2.38072e+08	1.47593e+08	1.2762e+08	1.34325e+08	4.38616e+07
Com_2685_neg	Chikusetsusaponin Iva	竹节参皂苷IVa	N	C42H66O14	794.445	793.44	2.95177	[M-H]-	6.826	0.92	1	C18	Lipids and lipid-like molecules	脂质和类脂分子	Prenol lipids	异戊烯醇脂	Terpene glycosides	萜烯糖苷	"51415-02-2"	-	-	-	-	-	-	-	-	-	-	-	-	CC1(CCC2(CCC3(C(=CCC4C3(CCC5C4(CCC(C5(C)C)OC6C(C(C(C(O6)C(=O)O)O)O)O)C)C)C2C1)C)C(=O)OC7C(C(C(C(O7)CO)O)O)O)C	YOSRLTNUOCHBEA-LSYFXOIVSA-N	7.60729e+07	1.01067e+08	6.79187e+07	6.9515e+07	1.06185e+08	1.04734e+08	6.71595e+07	5.73546e+07	7.05685e+07	5.2803e+07	4.45804e+07	5.10535e+07	5.87101e+08	5.53791e+08	3.76848e+08	5.07673e+06
Com_898_neg	3,5-Di-tert-butylphenol	3,5-二叔丁基苯酚	N	C14H22O	206.167	265.181	1.06961	[M+CH3COOH-H]-	6.67	0.64	1	C18	Benzenoids	苯类化合物	Benzene and substituted derivatives	苯及其取代衍生物	Phenylpropanes	苯丙烷类	"1138-52-9"	-	-	-	-	-	-	-	-	-	-	-	-	CC(C)(C)C1=CC(=CC(=C1)O)C(C)(C)C	ZDWSNKPLZUXBPE-UHFFFAOYSA-N	5.44069e+06	6.42293e+06	5.22318e+06	5.14086e+06	6.42413e+06	6.64062e+06	6.207e+06	6.15977e+06	5.59467e+06	6.17443e+06	5.42379e+06	5.33517e+06	5.82039e+06	5.95863e+06	4.0919e+06	9.76372e+06
Com_2422_neg	Atractyloside A	苍术苷A	N	C21H36O10	448.231	493.229	0.51063	[M+HCOOH-H]-	6.205	0.83	1	C18	Lipids and lipid-like molecules	脂质和类脂分子	Prenol lipids	异戊烯醇脂	Terpene glycosides	萜烯糖苷	"126054-77-1"	-	-	-	-	-	C17858	-	-	-	-	-	71307451	CC1(C2CC(CCC(C2CC1=O)(CO)O)C(C)(C)OC3C(C(C(C(O3)CO)O)O)O)O	QNBLVYVBWDIWDM-BSLJOXIBSA-N	8.26341e+08	1.06177e+09	8.72123e+08	8.57015e+08	1.06583e+09	1.0736e+09	6.3068e+07	6.03562e+07	6.17361e+07	6.21586e+07	6.53455e+07	6.57997e+07	2.40388e+09	2.28566e+09	2.69419e+09	1.09848e+10
Com_734_neg	L-Uridine	L-尿苷	N	C9H12N2O6	244.07	243.062	1.06262	[M-H]-	2.335	0.98	1	C18	Nucleosides, nucleotides, and analogues	核苷、核苷酸和类似物	Pyrimidine nucleosides	嘧啶核苷	-	-	"26287-69-4"	-	-	-	-	-	-	-	-	-	-	-	-	C1=CN(C(=O)NC1=O)C2C(C(C(O2)CO)O)O	DRTQHJPVMGBUCF-PSQAKQOGSA-N	9.85326e+07	1.2586e+08	1.16024e+08	1.04863e+08	1.27672e+08	1.22594e+08	2.10459e+08	2.09729e+08	2.0916e+08	2.06153e+08	2.21435e+08	2.19034e+08	8.30375e+07	8.25577e+07	8.44216e+07	3.38279e+07
Com_1131_neg	Curcumol	莪术醇	N	C15H24O2	236.178	295.192	0.41097	[M+CH3COOH-H]-	7.67	0.79	1	C18	Lipids and lipid-like molecules	脂质和类脂分子	Prenol lipids	异戊烯醇脂	Sesquiterpenoids	倍半萜类	"4871-97-0"	HMDB0038122	Organic oxygen compounds	Organooxygen compounds	Carbonyl compounds	-	-	-	-	-	-	-	228604	CC(C)C1CC23OC1(O)CC(=C)C2CCC3C	QRMPRVXWPCLVNI-UHFFFAOYSA-N	4.25831e+06	4.72506e+06	3.21675e+06	3.61286e+06	6.02103e+06	5.08025e+06	4.07188e+06	3.98126e+06	3.59892e+06	3.91859e+06	3.94951e+06	3.1651e+06	6.91251e+06	7.08501e+06	7.75926e+06	2.87852e+06
Com_1220_neg	Bigelovin	锦菊素	N	C17H20O5	304.131	303.124	1.46468	[M-H]-	6.124	0.74	1	C18	Lipids and lipid-like molecules	脂质和类脂分子	Prenol lipids	异戊烯醇脂	Terpene lactones	萜内酯	"3668-14-2"	-	-	-	-	-	-	-	-	-	-	-	3080597	CC1CC2C(C(C3(C1C=CC3=O)C)OC(=O)C)C(=C)C(=O)O2	DCNRYQODUSSOKC-MMLVVLEOSA-N	1.54447e+07	2.52591e+07	2.25965e+07	2.12509e+07	2.63016e+07	2.37207e+07	1.69781e+07	1.74306e+07	1.83866e+07	1.90566e+07	1.86613e+07	1.81239e+07	9.44746e+06	1.3616e+07	8.94697e+06	159179
Com_1198_neg	Zearalanone	玉米赤霉酮	N	C18H24O5	320.162	301.145	1.49805	[M-H-H2O]-	6.417	0.78	1	C18	Phenylpropanoids and polyketides	苯丙素类和聚酮类	Macrolides and analogues	大环内酯类及其类似物	Zearalenones	玉米赤霉烯酮	"5975-78-0"	HMDB0259993	Phenylpropanoids and polyketides	Macrolides and analogues	Zearalenones	-	C14754	-	-	-	-	-	-	CC1CCCC(=O)CCCCCC2=C(C(=CC(=C2)O)O)C(=O)O1	APJDQUGPCJRQRJ-LBPRGKRZSA-N	6.0591e+09	7.83804e+09	6.39597e+09	6.47229e+09	7.83918e+09	6.90582e+09	1.21788e+10	1.19963e+10	1.19076e+10	1.20103e+10	1.17384e+10	1.24941e+10	5.17094e+09	4.94026e+09	4.85851e+09	1.02828e+08
Com_1487_neg	Methylophiopogonanone B	甲基麦冬黄烷酮B	N	C19H20O5	328.131	327.124	1.15985	[M-H]-	5.511	0.51	1	C18	Phenylpropanoids and polyketides	苯丙素类和聚酮类	Homoisoflavonoids	高异黄酮	Homoisoflavans	高异黄烷	"74805-91-7"	-	-	-	-	-	-	-	-	-	-	-	-	CC1=C(C(=C2C(=C1O)C(=O)C(CO2)CC3=CC=C(C=C3)OC)C)O	UFMAZRUMVFVHLY-CYBMUJFWSA-N	2.35092e+07	3.1699e+07	2.8412e+07	2.54316e+07	2.99712e+07	3.03649e+07	6.21386e+07	6.25747e+07	1.11303e+08	6.32706e+07	6.43969e+07	6.85785e+07	4.49925e+07	4.86339e+07	4.86932e+07	1.549e+07
Com_1962_neg	Coniferin	松柏苷	N	C16H22O8	342.131	387.13	1.59984	[M+HCOOH-H]-	5.212	0.72	1	C18	Organic oxygen compounds	有机氧化合物	Organooxygen compounds	有机氧化合物	Carbohydrates and carbohydrate conjugates	碳水化合物和碳水化合物结合物	"531-29-3"	HMDB0013682	Organic oxygen compounds	Organooxygen compounds	Carbohydrates and carbohydrate conjugates	Coniferin	C00761	map00940;map01110	-	-	-	-	5280372	COC1=C(O[C@@H]2O[C@H](CO)[C@@H](O)[C@H](O)[C@H]2O)C=CC(\C=C\CO)=C1	SFLMUHDGSQZDOW-FAOXUISGSA-N	5.28635e+07	1.76402e+08	5.63575e+07	5.34513e+07	6.55393e+07	5.98642e+07	2.1234e+08	2.04099e+08	1.98064e+08	2.736e+08	1.9911e+08	2.8887e+08	5.26735e+08	4.75811e+08	4.36982e+08	3.29686e+08
Com_2146_neg	Swertiamarin	獐牙菜苦苷	N	C16H22O10	374.121	419.12	1.18927	[M+HCOOH-H]-	4.73	0.55	1	C18	Organic oxygen compounds	有机氧化合物	Organooxygen compounds	有机氧化合物	Carbohydrates and carbohydrate conjugates	碳水化合物和碳水化合物结合物	"17388-39-5"	HMDB0258644	Organic oxygen compounds	Organooxygen compounds	Carbohydrates and carbohydrate conjugates	-	C09800	-	-	-	-	-	3515878	OCC1OC(OC2OC=C3C(=O)OCCC3(O)C2C=C)C(O)C(O)C1O	HEYZWPRKKUGDCR-UHFFFAOYSA-N	6.73115e+07	6.12121e+07	7.89628e+07	7.0972e+07	9.39763e+07	6.66998e+07	1.1504e+08	1.12553e+08	1.11485e+08	1.11227e+08	1.2125e+08	1.16807e+08	1.54567e+08	2.23577e+08	2.44389e+08	2.14333e+08
Com_465_neg	Sinapaldehyde	反-3,5-二甲氧基-4-羟基肉桂醛	N	C11H12O4	208.074	207.066	0.31951	[M-H]-	5.387	0.99	1	C18	Benzenoids	苯类化合物	Phenols	酚类	Methoxyphenols	甲氧基酚类	"4206-58-0"	HMDB0258301	Benzenoids	Phenols	Methoxyphenols	Sinapoyl aldehyde; Sinapaldehyde	C05610	map00940;map01061;map01100;map01110	-	-	-	-	119216	COC1=CC(C=CC=O)=CC(OC)=C1O	CDICDSOGTRCHMG-UHFFFAOYSA-N	4.98635e+07	5.1283e+07	4.05044e+07	4.36759e+07	5.53515e+07	5.11888e+07	8.31955e+07	8.02788e+07	8.0006e+07	8.23264e+07	8.28237e+07	8.27685e+07	3.46992e+08	3.65926e+08	3.37091e+08	3.8317e+08
Com_2663_neg	Camelliaside B	山茶甙B	N	C32H38O19	726.201	725.195	1.80961	[M-H]-	5.355	0.90	1	C18	Phenylpropanoids and polyketides	苯丙素类和聚酮类	Flavonoids	黄酮类化合物	Flavonoid glycosides	黄酮糖苷	"131573-90-5"	HMDB0038767	Phenylpropanoids and polyketides	Flavonoids	Flavonoid glycosides	-	-	-	LMPK12111750	Polyketides [PK]	Flavonoids [PK12]	Flavones and Flavonols [PK1211]	131752461	CC1OC(OCC2OC(OC3=C(OC4=CC(O)=CC(O)=C4C3=O)C3=CC=C(O)C=C3)C(OC3OCC(O)C(O)C3O)C(O)C2O)C(O)C(O)C1O	LLPRITPJQPQXIR-UHFFFAOYSA-N	5.74998e+07	7.21143e+07	5.40345e+07	6.39583e+07	8.65086e+07	6.44128e+07	1.54428e+08	1.7473e+08	1.76888e+08	1.69838e+08	1.8201e+08	1.63539e+08	8.52472e+07	8.57249e+07	8.73681e+07	1.4062e+07
Com_1152_neg	cis-9,10-Epoxystearic Acid	cis-9,10-环氧硬脂酸	N	C18H34O3	298.251	297.244	1.0533	[M-H]-	8.944	1.00	1	C18	Lipids and lipid-like molecules	脂质和类脂分子	Fatty Acyls	脂肪酰类	Lineolic acids and derivatives	亚麻酸及其衍生物	"24560-98-3"	-	-	-	-	-	-	-	LMFA02000001	Fatty Acyls [FA]	Octadecanoids [FA02]	Other Octadecanoids [FA0200]	-	CCCCCCCCC1C(O1)CCCCCCCC(=O)O	IMYZYCNQZDBZBQ-SJORKVTESA-N	6.64134e+07	8.622e+07	7.65689e+07	6.64258e+07	9.26252e+07	8.58232e+07	3.0264e+07	2.82892e+07	2.9884e+07	2.99333e+07	3.36363e+07	3.08009e+07	6.13151e+07	5.87026e+07	6.00067e+07	9.16413e+07
Com_255_neg	Cinnamylideneacetic acid	5-苯基-2,4-戊二烯酸	N	C11H10O2	174.068	173.061	0.83944	[M-H]-	5.486	0.70	1	C18	Benzenoids	苯类化合物	Benzene and substituted derivatives	苯及其取代衍生物	Styrenes	苯乙烯	"1552-94-9"	-	-	-	-	-	-	-	-	-	-	-	-	C1=CC=C(C=C1)C=CC=CC(=O)O	FEIQOMCWGDNMHM-KBXRYBNXSA-N	4.55476e+06	5.71421e+06	4.04474e+06	5.51156e+06	5.53727e+06	7.67666e+06	1.30956e+06	1.18452e+06	1.55257e+06	1.27663e+06	1.85774e+06	1.76164e+06	6.51396e+06	5.50095e+06	6.70375e+06	9.00813e+06
Com_2385_neg	Neoandrographolide	新穿心莲内酯	N	C26H40O8	480.272	479.267	3.76086	[M-H]-	6.223	0.78	1	C18	Lipids and lipid-like molecules	脂质和类脂分子	Prenol lipids	异戊烯醇脂	Terpene glycosides	萜烯糖苷	"27215-14-1"	HMDB0255516	Lipids and lipid-like molecules	Prenol lipids	Terpene glycosides	-	-	-	-	-	-	-	-	CC1(CCCC2(C1CCC(=C)C2CCC3=CCOC3=O)C)COC4C(C(C(C(O4)CO)O)O)O	YGCYRQKJYWQXHG-RDNQFMDVSA-N	2.03068e+06	2.84491e+06	2.4761e+06	1.93249e+06	2.59575e+06	2.58521e+06	3.30161e+06	2.53963e+06	4.64503e+06	3.77811e+06	2.84981e+06	3.42789e+06	3.58909e+06	3.44273e+06	4.21105e+06	1.18489e+07
Com_271_neg	alpha-Isopropylmalate	2-异丙基苹果酸	N	C7H12O5	176.068	175.061	0.54892	[M-H]-	4.941	0.92	1	C18	Lipids and lipid-like molecules	脂质和类脂分子	Fatty Acyls	脂肪酰类	Fatty acids and conjugates	脂肪酸和结合物	"3237-44-3"	HMDB0000402	Lipids and lipid-like molecules	Fatty Acyls	Fatty acids and conjugates	alpha-Isopropylmalate; (2S)-2-Isopropylmalate; (2S)-2-Hydroxy-2-isopropylsuccinic acid; 2-Isopropylmalic acid; 3-Carboxy-3-hydroxy-4-methylpentanoate; 3-Carboxy-3-hydroxyisocaproate; (2S)-2-Isopropylmalic acid	C02504	map00290;map00620;map01100;map01110;map01210;map01230	-	-	-	-	5280523	CC(C)[C@@](O)(CC(O)=O)C(O)=O	BITYXLXUCSKTJS-ZETCQYMHSA-N	6.56334e+07	9.32886e+07	6.86461e+07	7.07433e+07	1.09811e+08	1.00987e+08	2.85273e+07	3.23496e+07	2.85522e+07	4.79749e+07	5.34573e+07	4.73055e+07	4.77745e+07	3.83907e+07	4.01593e+07	3.60806e+07
Com_278_neg	Daphnetin	瑞香素	N	C9H6O4	178.027	177.019	0.49156	[M-H]-	5.746	0.74	1	C18	Phenylpropanoids and polyketides	苯丙素类和聚酮类	Coumarins and derivatives	香豆素及其衍生物	Hydroxycoumarins	羟基香豆素	"486-35-1"	-	-	-	-	-	C03093	-	-	-	-	-	5280569	C1=CC(=C(C2=C1C=CC(=O)O2)O)O	ATEFPOUAMCWAQS-UHFFFAOYSA-N	1.21447e+07	1.50027e+07	1.24123e+07	1.10499e+07	1.75612e+07	1.594e+07	1.06371e+07	8.8397e+06	9.16855e+06	1.02304e+07	1.12413e+07	1.16124e+07	6.06548e+07	6.54264e+07	6.85836e+07	7.51183e+07
Com_1121_neg	Norbergenin	去甲岩白菜素	N	C13H14O9	314.064	295.045	4.96904	[M-H-H2O]-	4.945	0.72	1	C18	Benzenoids	苯类化合物	Benzene and substituted derivatives	苯及其取代衍生物	Benzoic acids and derivatives	苯甲酸及其衍生物	"79595-97-4"	-	-	-	-	-	-	-	-	-	-	-	-	C1=C2C(=C(C(=C1O)O)O)C3C(C(C(C(O3)CO)O)O)OC2=O	GDYGAIKPBLFCKR-OIPGZRGRSA-N	523073	594449	239112	288898	348224	249953	625384	572657	449223	548440	599675	382483	1.00917e+06	784538	907057	900365
Com_213_neg	Orsellinic acid	苔色酸	N	C8H8O4	168.042	167.035	0.35646	[M-H]-	6.424	1.00	1	C18	Benzenoids	苯类化合物	Benzene and substituted derivatives	苯及其取代衍生物	Benzoic acids and derivatives	苯甲酸及其衍生物	"480-64-8"	-	-	-	-	-	C01839	-	LMPK13010001	Polyketides [PK]	Aromatic polyketides [PK13]	Monocyclic aromatic polyketides [PK1301]	-	CC1=CC(=CC(=C1C(=O)O)O)O	AMKYESDOVDKZKV-UHFFFAOYSA-N	2.68878e+07	3.34027e+07	2.93254e+07	3.00122e+07	3.45327e+07	3.56127e+07	3.11783e+06	4.02016e+06	3.26096e+06	2.87093e+06	6.01115e+06	4.84083e+06	7.55346e+07	7.36196e+07	6.68489e+07	1.65216e+07
Com_1997_neg	Shanziside	山栀苷	N	C16H24O11	392.132	391.125	1.5944	[M-H]-	5.315	0.78	1	C18	Lipids and lipid-like molecules	脂质和类脂分子	Prenol lipids	异戊烯醇脂	Terpene glycosides	萜烯糖苷	"29836-27-9"	-	-	-	-	-	C17066	-	-	-	-	-	-	CC1(CC(C2C1C(OC=C2C(=O)O)OC3C(C(C(C(O3)CO)O)O)O)O)O	YSIFYNVXJOGADM-KDYWOABDSA-N	5.06078e+07	6.52569e+07	5.4005e+07	4.95297e+07	6.47583e+07	5.83807e+07	2.97615e+07	2.57159e+07	2.57665e+07	2.70648e+07	2.83232e+07	2.54639e+07	3.29647e+08	4.17244e+08	3.46481e+08	1.84355e+09
Com_766_neg	Arteannuin B	青蒿素B	N	C15H20O3	248.141	247.134	0.95734	[M-H]-	7.429	0.73	1	C18	Lipids and lipid-like molecules	脂质和类脂分子	Prenol lipids	异戊烯醇脂	Terpene lactones	萜内酯	"50906-56-4"	HMDB0248616	Lipids and lipid-like molecules	Prenol lipids	Terpene lactones	-	-	-	-	-	-	-	536300	CC1CCC2C(=C)C(=O)OC22C3OC3(C)CCC12	QWQSMEDUZQDVLA-UHFFFAOYSA-N	2.08047e+08	2.5454e+08	1.66997e+08	1.72236e+08	2.71066e+08	2.73671e+08	7.55397e+06	6.53847e+06	6.93614e+06	7.76272e+06	8.01851e+06	5.79971e+06	5.03201e+07	2.93571e+07	4.03466e+07	1.51973e+06
Com_235_neg	2-Methylcyclopentane-1,3-dione	2-甲基-1,3-环戊二酮	N	C6H8O2	112.052	171.066	0.36193	[M+CH3COOH-H]-	5.817	0.57	1	C18	Organic oxygen compounds	有机氧化合物	Organooxygen compounds	有机氧化合物	Carbonyl compounds	羰基化合物	"765-69-5"	-	-	-	-	-	-	-	-	-	-	-	-	CC1C(=O)CCC1=O	HXZILEQYFQYQCE-UHFFFAOYSA-N	1.30655e+08	1.73794e+08	1.62518e+08	1.46567e+08	1.76933e+08	1.78242e+08	6.15995e+07	6.01648e+07	5.68758e+07	5.89836e+07	6.45768e+07	7.03809e+07	1.82241e+08	1.66252e+08	1.85149e+08	4.6249e+08
Com_494_neg	2,4,5-Trimethoxybenzoic acid	2,4,5-三甲氧基苯甲酸	N	C10H12O5	212.068	211.061	0.83384	[M-H]-	5.135	0.63	1	C18	Benzenoids	苯类化合物	Benzene and substituted derivatives	苯及其取代衍生物	Benzoic acids and derivatives	苯甲酸及其衍生物	"490-64-2"	-	-	-	-	-	-	-	-	-	-	-	-	COC1=CC(=C(C=C1C(=O)O)OC)OC	KVZUCOGWKYOPID-UHFFFAOYSA-N	3.65446e+07	4.87371e+07	7.15791e+07	3.68929e+07	4.57974e+07	4.77186e+07	5.50636e+07	5.29899e+07	5.352e+07	5.12217e+07	5.6078e+07	5.35162e+07	3.75978e+07	3.81872e+07	3.98843e+07	4.08387e+07
Com_112_neg	Potassium 2-hydroxy-2-methylsuccinate	(±)-柠苹酸钾	N	C5H8O5	148.037	147.03	0.86581	[M-H]-	2.154	0.91	1	C18	Lipids and lipid-like molecules	脂质和类脂分子	Fatty Acyls	脂肪酰类	Fatty acids and conjugates	脂肪酸和结合物	"597-44-4"	-	-	-	-	-	-	-	-	-	-	-	-	CC(CC(=O)[O-])(C(=O)[O-])O.[K+].[K+]	XFTRTWQBIOMVPK-UHFFFAOYSA-N	9.07765e+07	1.90196e+08	2.03217e+08	9.44521e+07	3.30918e+08	3.38063e+08	3.03188e+08	3.13512e+08	3.01024e+08	3.0188e+08	3.52894e+08	3.12668e+08	3.16507e+08	3.18868e+08	3.282e+08	2.81061e+08
Com_1791_neg	Isopsoralenoside	异补骨脂葡萄糖苷	N	C17H18O9	366.095	365.088	1.06474	[M-H]-	5.349	0.62	1	C18	Organic oxygen compounds	有机氧化合物	Organooxygen compounds	有机氧化合物	Carbohydrates and carbohydrate conjugates	碳水化合物和碳水化合物结合物	"905954-18-9"	-	-	-	-	-	-	-	-	-	-	-	11574162	C1=CC2=C(C=CO2)C(=C1C=CC(=O)O)OC3C(C(C(C(O3)CO)O)O)O	CAMYXILYLXYDFE-MIVOEOINSA-N	9.88809e+06	1.11382e+07	7.64468e+06	7.08793e+06	1.14856e+07	8.27824e+06	4.21049e+06	2.85056e+06	3.42385e+06	3.18017e+06	2.05479e+06	2.31486e+06	9.00599e+06	4.5323e+06	9.21722e+06	1.41504e+07
Com_2706_neg	Timosaponin B III	知母皂苷BIII	N	C45H74O18	902.488	901.482	2.45403	[M-H]-	6.035	0.60	1	C18	Lipids and lipid-like molecules	脂质和类脂分子	Steroids and steroid derivatives	类固醇和类固醇衍生物	Steroidal glycosides	甾体糖苷	"142759-74-8"	-	-	-	-	-	-	-	-	-	-	-	-	CC1=C(OC2C1C3(CCC4C(C3C2)CCC5C4(CCC(C5)OC6C(C(C(C(O6)CO)O)O)OC7C(C(C(C(O7)CO)O)O)O)C)C)CCC(C)COC8C(C(C(C(O8)CO)O)O)O	ROHLIYKWVMBBFX-GFMVILKCSA-N	2.2422e+07	3.02067e+07	2.69817e+07	2.92502e+07	3.79621e+07	3.24651e+07	6.29479e+07	6.30254e+07	6.46275e+07	5.6633e+07	6.66736e+07	6.53933e+07	4.65622e+07	4.27881e+07	4.5251e+07	9.7063e+07
Com_2343_neg	Prim-O-glucosylcimifugin	升麻素苷	N	C22H28O11	468.163	467.156	0.55258	[M-H]-	5.743	0.65	1	C18	Organoheterocyclic compounds	有机杂环化合物	Benzopyrans	苯并吡喃类	1-benzopyrans	1-苯并吡喃	"80681-45-4"	HMDB0256772	Organoheterocyclic compounds	Benzopyrans	1-benzopyrans	-	-	-	-	-	-	-	-	CC(C)(C1CC2=C(O1)C=C3C(=C2OC)C(=O)C=C(O3)COC4C(C(C(C(O4)CO)O)O)O)O	XIUVHOSBSDYXRG-UVTAEQIVSA-N	2.75052e+09	3.54073e+09	3.02009e+09	2.97026e+09	3.54266e+09	3.55585e+09	7.2163e+08	7.27011e+08	9.08353e+08	9.32262e+08	9.68755e+08	9.55935e+08	7.15584e+08	6.71872e+08	7.20746e+08	8.35659e+07
Com_2208_neg	Sec-O-Glucosylhamaudol	亥茅酚苷	N	C21H26O10	438.153	437.146	0.6319	[M-H]-	5.329	0.71	1	C18	Organoheterocyclic compounds	有机杂环化合物	Benzopyrans	苯并吡喃类	1-benzopyrans	1-苯并吡喃	"80681-44-3"	HMDB0258199	Organoheterocyclic compounds	Benzopyrans	1-benzopyrans	-	C17484	-	-	-	-	-	10478277	CC1=CC(=O)C2=C(C3=C(C=C2O1)OC(C(C3)OC4C(C(C(C(O4)CO)O)O)O)(C)C)O	QVUPQEXKTXSMKX-JJDILSOYSA-N	5.10494e+07	1.03173e+08	5.19799e+07	5.3692e+07	6.39441e+07	9.7396e+07	2.6746e+07	2.57893e+07	2.5513e+07	2.28755e+07	2.61785e+07	2.64742e+07	1.84969e+07	1.8307e+07	1.85998e+07	1.35266e+07
Com_1407_neg	Methylophiopogonone A	甲基麦冬黄酮 A	N	C19H16O6	340.095	321.077	0.44914	[M-H-H2O]-	5.606	0.71	1	C18	Phenylpropanoids and polyketides	苯丙素类和聚酮类	Homoisoflavonoids	高异黄酮	Homoisoflavones	高异黄酮	"74805-90-6"	-	-	-	-	-	C17473	-	-	-	-	-	-	CC1=C(C(=C2C(=C1O)C(=O)C(=CO2)CC3=CC4=C(C=C3)OCO4)C)O	AUTZLTCWRDPAPV-UHFFFAOYSA-N	604106	1.54071e+06	1.53384e+06	1.81841e+06	2.41857e+06	1.01164e+06	1.44575e+06	2.67891e+06	2.33266e+06	1.58343e+06	1.48421e+06	1.79058e+06	7.56996e+06	7.09007e+06	7.57975e+06	2.77846e+07
Com_797_neg	Effusol	厄弗酚	N	C17H16O2	252.115	251.106	8.03214	[M-H]-	6.791	0.61	1	C18	Benzenoids	苯类化合物	Phenanthrenes and derivatives	菲及其衍生物	Hydrophenanthrenes	氢菲类	"73166-28-6"	-	-	-	-	-	-	-	-	-	-	-	-	CC1=C(C=CC2=C1CCC3=C2C(=CC(=C3)O)C=C)O	GEXAPRXWKRZPCK-UHFFFAOYSA-N	7.96089e+07	9.10028e+07	6.25138e+07	6.04998e+07	9.55775e+07	9.29596e+07	3.34697e+06	2.43017e+06	3.09661e+06	2.39233e+06	1.6852e+06	1.68797e+06	7.73106e+07	7.28939e+07	5.59875e+07	3.29084e+06
Com_2043_neg	Magnolioside	6-甲氧基香豆素-7-0-beta-D-吡喃葡萄糖苷	N	C16H18O9	354.095	399.094	0.76647	[M+HCOOH-H]-	5.322	0.97	1	C18	Phenylpropanoids and polyketides	苯丙素类和聚酮类	Coumarins and derivatives	香豆素及其衍生物	Coumarin glycosides	香豆素糖苷	"20186-29-2"	-	-	-	-	-	-	-	-	-	-	-	-	COC1=C(C=C2C=CC(=O)OC2=C1)OC3C(C(C(C(O3)CO)O)O)O	WBAVLTNIRYDCPM-YMILTQATSA-N	1.73752e+09	2.14227e+09	1.7578e+09	1.81078e+09	2.14305e+09	2.15482e+09	1.25153e+09	1.15434e+09	1.1636e+09	1.16292e+09	1.20024e+09	1.19277e+09	5.81297e+09	5.205e+09	5.53452e+09	2.63013e+09
Com_2321_neg	Paederosidic acid	鸡屎藤苷酸	N	C18H24O12S	464.099	463.089	5.39235	[M-H]-	5.587	0.67	1	C18	Lipids and lipid-like molecules	脂质和类脂分子	Prenol lipids	异戊烯醇脂	Terpene glycosides	萜烯糖苷	"18842-98-3"	-	-	-	-	-	-	-	-	-	-	-	-	CSC(=O)OCC1=CC(C2C1C(OC=C2C(=O)O)OC3C(C(C(C(O3)CO)O)O)O)O	ICTKKPLVSHVNDV-FCVLBCLDSA-N	756239	1.42646e+06	508576	364565	1.10829e+06	1.0314e+06	235292	201505	1.66111e+06	1.68903e+06	1.52113e+06	575410	3.48469e+06	5.66234e+06	4.79907e+06	4.11559e+06
Com_426_neg	(-)-Camphoric acid	(1S,3R)-(-)-樟脑酸	N	C10H16O4	200.105	199.098	0.85714	[M-H]-	7.13	0.81	1	C18	Organic acids and derivatives	有机酸及其衍生物	Carboxylic acids and derivatives	羧酸及其衍生物	Dicarboxylic acids and derivatives	二元酸及其衍生物	"560-09-8"	-	-	-	-	-	-	-	-	-	-	-	219463	CC1(C(CCC1(C)C(=O)O)C(=O)O)C	LSPHULWDVZXLIL-QUBYGPBYSA-N	8.12625e+06	1.24639e+07	9.45997e+06	9.62734e+06	1.19977e+07	1.33947e+07	1.23466e+08	5.15252e+07	4.78612e+07	4.94767e+07	1.05739e+08	4.77214e+07	2.57907e+07	1.91961e+07	2.7071e+07	2.5131e+07
Com_1621_neg	(+)-Usnic acid	松萝酸	N	C18H16O7	344.09	343.083	1.39364	[M-H]-	8.357	0.99	1	C18	Benzenoids	苯类化合物	Benzene and substituted derivatives	苯及其取代衍生物	Acetophenones	苯乙酮	"7562-61-0"	-	-	-	-	-	C10101	-	LMPK13060002	Polyketides [PK]	Aromatic polyketides [PK13]	Dibenzofurans, griseofulvins, dibenzopyrans and xanthones [PK1306]	-	CC1=C(C(=C2C(=C1O)C3(C(=CC(=C(C3=O)C(=O)C)O)O2)C)C(=O)C)O	WEYVVCKOOFYHRW-GOSISDBHSA-N	1.07314e+09	1.35766e+09	1.1373e+09	1.07715e+09	1.49744e+09	1.38185e+09	1.0445e+08	9.73593e+07	9.9562e+07	9.98739e+07	1.09677e+08	1.04834e+08	2.76298e+08	2.52427e+08	1.60568e+08	5.729e+07
Com_401_neg	Acetosyringone	丁香乙酮	N	C10H12O4	196.074	195.066	0.4726	[M-H]-	5.31	0.71	1	C18	Organic oxygen compounds	有机氧化合物	Organooxygen compounds	有机氧化合物	Carbonyl compounds	羰基化合物	"2478-38-8"	-	-	-	-	-	C10664	-	-	-	-	-	-	CC(=O)C1=CC(=C(C(=C1)OC)O)OC	OJOBTAOGJIWAGB-UHFFFAOYSA-N	1.9184e+08	1.62019e+08	9.11385e+07	2.02302e+08	2.40086e+08	2.32122e+08	2.71035e+08	1.23193e+08	2.63341e+08	1.44485e+08	2.0478e+08	1.26787e+08	2.58041e+08	2.60986e+08	2.65701e+08	6.25462e+07
Com_2231_neg	Swertisin	当药黄素	N	C22H22O10	446.121	445.115	2.19635	[M-H]-	6.076	0.62	1	C18	Phenylpropanoids and polyketides	苯丙素类和聚酮类	Flavonoids	黄酮类化合物	Flavonoid glycosides	黄酮糖苷	"6991-10-2"	-	-	-	-	-	C17835	-	LMPK12110972	Polyketides [PK]	Flavonoids [PK12]	Flavones and Flavonols [PK1211]	-	COC1=C(C(=C2C(=C1)OC(=CC2=O)C3=CC=C(C=C3)O)O)C4C(C(C(C(O4)CO)O)O)O	ABRULANJVVJLFI-DGHBBABESA-N	778540	893919	1.20557e+06	755745	914538	723167	8.72699e+07	8.85028e+07	8.87521e+07	9.02389e+07	9.08518e+07	9.18641e+07	2.55416e+07	2.54328e+07	2.58148e+07	4.23737e+06
Com_406_neg	Ethyl Orsellinate	2,4-二羟基-6-甲基苯甲酸乙酯	N	C10H12O4	196.074	195.067	1.48634	[M-H]-	5.98	0.55	1	C18	Benzenoids	苯类化合物	Benzene and substituted derivatives	苯及其取代衍生物	Benzoic acids and derivatives	苯甲酸及其衍生物	"2524-37-0"	-	-	-	-	-	-	-	-	-	-	-	-	CCOC(=O)C1=C(C=C(C=C1C)O)O	UQSRXQMIXSZGLA-UHFFFAOYSA-N	5.58451e+06	1.02364e+07	8.44067e+06	7.83008e+06	9.35218e+06	8.59291e+06	5.93879e+06	5.78111e+06	7.09168e+06	4.51812e+06	3.77198e+06	4.8244e+06	1.17754e+07	1.37703e+07	1.02871e+07	1.22025e+07
Com_2618_neg	6-Hydroxykaempferol 3,6-diglucoside	6-羟基山奈酚 3,6-二葡萄糖苷	N	C27H30O17	626.148	625.143	2.68441	[M-H]-	5.194	0.81	1	C18	Phenylpropanoids and polyketides	苯丙素类和聚酮类	Flavonoids	黄酮类化合物	Flavonoid glycosides	黄酮糖苷	"142674-16-6"	-	-	-	-	-	-	-	LMPK12112818	Polyketides [PK]	Flavonoids [PK12]	Flavones and Flavonols [PK1211]	14375137	C1=CC(=CC=C1C2=C(C(=O)C3=C(O2)C=C(C(=C3O)OC4C(C(C(C(O4)CO)O)O)O)O)OC5C(C(C(C(O5)CO)O)O)O)O	GIHCVNUAKOTVCJ-DGCOUUTESA-N	1.62462e+06	2.11955e+06	262100	1.25604e+06	1.5855e+06	439436	2.00073e+07	1.81897e+07	2.11056e+07	2.04865e+07	2.28476e+07	2.00841e+07	9.57724e+06	1.61072e+07	1.523e+07	301759
Com_174_neg	(E)-Osmundacetone	紫萁酮	N	C10H10O3	178.063	159.045	0.92672	[M-H-H2O]-	6.783	0.95	1	C18	Phenylpropanoids and polyketides	苯丙素类和聚酮类	Cinnamic acids and derivatives	肉桂酸及其衍生物	Hydroxycinnamic acids and derivatives	羟基肉桂酸及其衍生物	"123694-03-1"	-	-	-	-	-	-	-	-	-	-	-	-	CC(=O)C=CC1=CC(=C(C=C1)O)O	YIFZKRGUGKLILR-UHFFFAOYSA-N	4.48437e+07	4.62432e+07	3.37423e+07	3.20111e+07	5.25937e+07	4.5777e+07	2.55904e+07	2.39421e+07	2.48996e+07	2.40577e+07	1.98892e+07	1.90771e+07	2.38037e+07	2.30054e+07	1.7528e+07	4.03047e+06
Com_920_neg	Tetrahydromagnolol	四氢木兰醇	N	C18H22O2	270.162	269.155	1.4857	[M-H]-	7.662	0.80	1	C18	Benzenoids	苯类化合物	Benzene and substituted derivatives	苯及其取代衍生物	Biphenyls and derivatives	联苯及其衍生物	"20601-85-8"	-	-	-	-	-	D09209	-	-	-	-	-	5321851	CCCC1=CC(=C(C=C1)O)C2=C(C=CC(=C2)CCC)O	OYAQUBKYAKSHOA-UHFFFAOYSA-N	2.834e+09	3.27447e+09	2.12829e+09	2.19783e+09	3.33084e+09	3.34006e+09	1.31378e+10	1.13561e+10	1.29447e+10	1.21547e+10	1.03731e+10	1.11592e+10	4.73195e+09	4.53361e+09	4.74146e+09	1.84199e+09
Com_2363_neg	Rosarin	络塞琳	N	C20H28O10	428.168	473.167	1.53279	[M+HCOOH-H]-	5.494	0.76	1	C18	Lipids and lipid-like molecules	脂质和类脂分子	Fatty Acyls	脂肪酰类	Fatty acyl glycosides	脂肪酰糖苷	"84954-93-8"	-	-	-	-	-	-	-	-	-	-	-	-	C1=CC=C(C=C1)C=CCOC2C(C(C(C(O2)COC3C(C(C(O3)CO)O)O)O)O)O	IEBFEMIXXHIISM-YZOUKVLTSA-N	2.15634e+08	2.20216e+08	2.34635e+08	1.83382e+08	2.24796e+08	2.18727e+08	2.00026e+08	1.91466e+08	1.91844e+08	1.95171e+08	2.10095e+08	2.06894e+08	4.08565e+08	4.01734e+08	4.19695e+08	7.62076e+08
Com_2183_neg	Asperulosidic acid	车叶草苷酸	N	C18H24O12	432.127	431.12	1.12613	[M-H]-	5.312	0.80	1	C18	Lipids and lipid-like molecules	脂质和类脂分子	Prenol lipids	异戊烯醇脂	Terpene glycosides	萜烯糖苷	"25368-11-0"	HMDB0248668	Lipids and lipid-like molecules	Prenol lipids	Terpene glycosides	-	-	-	-	-	-	-	13935238	CC(=O)OCC1=CC(O)C2C1C(OC1OC(CO)C(O)C(O)C1O)OC=C2C(O)=O	DGDWCRWJRNMRKX-UHFFFAOYSA-N	7.77536e+08	9.45751e+08	7.66157e+08	7.94692e+08	9.38331e+08	9.57429e+08	6.67798e+09	6.24809e+09	6.4549e+09	6.51531e+09	6.68155e+09	6.56472e+09	3.68901e+09	3.28298e+09	3.49559e+09	1.62628e+08
Com_363_neg	p-Coumaric Acid Ethyl Ester	反式对羟基肉桂酸乙酯	N	C11H12O3	192.079	191.072	1.11955	[M-H]-	6.448	0.63	1	C18	Phenylpropanoids and polyketides	苯丙素类和聚酮类	Cinnamic acids and derivatives	肉桂酸及其衍生物	Hydroxycinnamic acids and derivatives	羟基肉桂酸及其衍生物	"7362-39-2"	-	-	-	-	-	-	-	-	-	-	-	-	CCOC(=O)C=CC1=CC=C(C=C1)O	ZOQCEVXVQCPESC-VMPITWQZSA-N	947457	740064	720401	427964	229519	714933	7.12803e+06	6.13106e+06	6.82746e+06	7.39158e+06	7.62993e+06	5.70706e+06	2.21835e+06	2.23547e+06	1.83449e+06	1.57606e+06
Com_179_neg	7-Hydroxy-4H-chromen-4-one	7-羟基-4-色酮	N	C9H6O3	162.032	161.024	0.08244	[M-H]-	5.264	0.79	1	C18	Organoheterocyclic compounds	有机杂环化合物	Benzopyrans	苯并吡喃类	1-benzopyrans	1-苯并吡喃	"59887-89-7"	-	-	-	-	-	-	-	-	-	-	-	-	C1=CC2=C(C=C1O)OC=CC2=O	WVJCRTSTRGRJJT-UHFFFAOYSA-N	1.06703e+08	1.07582e+08	9.21348e+07	9.58773e+07	1.13729e+08	1.05484e+08	4.4281e+07	6.71688e+07	6.91368e+07	4.33455e+07	3.78471e+07	7.19692e+07	6.33809e+08	5.9262e+08	6.2495e+08	1.88819e+08
Com_971_neg	Podocarpic acid	罗汉松酸	N	C17H22O3	274.157	273.15	1.22574	[M-H]-	7.063	0.76	1	C18	Lipids and lipid-like molecules	脂质和类脂分子	Prenol lipids	异戊烯醇脂	Diterpenoids	二萜类	"5947-49-9"	-	-	-	-	-	C09171	-	LMPR0104120002	Prenol Lipids [PR]	Isoprenoids [PR01]	C20 isoprenoids (diterpenes) [PR0104]	-	CC12CCCC(C1CCC3=C2C=C(C=C3)O)(C)C(=O)O	VJILEYKNALCDDV-OIISXLGYSA-N	7.31347e+07	1.66906e+08	5.83956e+07	6.80177e+07	9.73865e+07	8.84601e+07	1.53093e+08	1.59869e+08	1.50372e+08	1.52663e+08	1.31371e+08	1.42582e+08	9.3333e+07	8.89647e+07	7.40946e+07	5.96131e+07
Com_536_neg	Ethyl ferulate	阿魏酸乙酯	N	C12H14O4	222.089	221.08	9.86283	[M-H]-	5.995	0.67	1	C18	Phenylpropanoids and polyketides	苯丙素类和聚酮类	Cinnamic acids and derivatives	肉桂酸及其衍生物	Hydroxycinnamic acids and derivatives	羟基肉桂酸及其衍生物	"4046-02-0"	-	-	-	-	-	-	-	-	-	-	-	736681	CCOC(=O)C=CC1=CC(=C(C=C1)O)OC	ATJVZXXHKSYELS-FNORWQNLSA-N	8.21713e+06	9.91719e+06	6.92098e+06	8.13664e+06	1.01296e+07	9.15681e+06	7.25023e+06	6.64557e+06	6.82053e+06	6.87389e+06	7.21734e+06	7.37315e+06	2.69702e+06	2.78587e+06	2.40016e+06	1.43888e+06
Com_2643_neg	Ilexsaponin A	毛冬青皂苷 A	N	C36H56O11	664.382	663.377	3.05052	[M-H]-	6.31	0.79	1	C18	Lipids and lipid-like molecules	脂质和类脂分子	Prenol lipids	异戊烯醇脂	Terpene glycosides	萜烯糖苷	"108524-93-2"	-	-	-	-	-	-	-	-	-	-	-	72163175	C[C@@H]1CC[C@@]2(CC[C@@]3(C(=CC[C@H]4[C@]3(CC[C@@H]5[C@@]4(CC[C@@H]([C@]5(C)C(=O)O)O)C)C)[C@@H]2[C@]1(C)O)C)C(=O)O[C@H]6[C@@H]([C@H]([C@@H]([C@H](O6)CO)O)O)O	AWFZJSUJFSUBQU-MOJLLMCOSA-N	5.50225e+06	6.57217e+06	4.69425e+06	5.7977e+06	6.12428e+06	5.36377e+06	1.89569e+07	2.16452e+07	2.05642e+07	2.10767e+07	1.62057e+07	1.62666e+07	4.24588e+07	4.18798e+07	4.62506e+07	3.61387e+06
Com_1317_neg	meso-Dihydroguaiaretic acid	二氢愈创木脂酸	N	C20H26O4	330.183	311.166	1.80333	[M-H-H2O]-	6.956	0.96	1	C18	Lignans, neolignans and related compounds	木脂素、新木脂素及相关化合物	Dibenzylbutane lignans	二苄基丁烷木脂素	-	-	"66322-34-7"	HMDB0251316	Lignans, neolignans and related compounds	Dibenzylbutane lignans	-	-	-	-	-	-	-	-	161924	COC1=CC(CC(C)C(C)CC2=CC=C(O)C(OC)=C2)=CC=C1O	ADFOLUXMYYCTRR-UHFFFAOYSA-N	639419	3.76182e+06	1.13928e+06	1.13989e+06	1.77092e+06	1.00741e+06	2.62708e+07	2.28075e+07	2.19784e+07	2.30018e+07	1.51969e+07	1.98471e+07	7.91758e+06	7.7428e+06	6.03432e+06	3.76686e+06
Com_1548_neg	14-Deoxyandrographolide	14-去氧穿心莲内酯	N	C20H30O4	334.214	333.208	1.34448	[M-H]-	8.066	0.62	1	C18	Lipids and lipid-like molecules	脂质和类脂分子	Prenol lipids	异戊烯醇脂	Terpene lactones	萜内酯	"4176-97-0"	HMDB0244579	Lipids and lipid-like molecules	Prenol lipids	Terpene lactones	-	-	-	-	-	-	-	343586	CC1(CO)C(O)CCC2(C)C(CCC3=CCOC3=O)C(=C)CCC12	GVRNTWSGBWPJGS-UHFFFAOYSA-N	2.54149e+07	3.0244e+07	2.32039e+07	2.10072e+07	3.08404e+07	2.92035e+07	7.3747e+06	6.9213e+06	5.66094e+06	4.6506e+06	6.94497e+06	5.87562e+06	4.35404e+08	3.96844e+08	4.22288e+08	3.08114e+09
Com_2306_neg	Asperuloside	车叶草苷	N	C18H22O11	414.116	459.115	0.97787	[M+HCOOH-H]-	5.365	0.62	1	C18	Organic oxygen compounds	有机氧化合物	Organooxygen compounds	有机氧化合物	Carbohydrates and carbohydrate conjugates	碳水化合物和碳水化合物结合物	"14259-45-1"	HMDB0248667	Organic oxygen compounds	Organooxygen compounds	Carbohydrates and carbohydrate conjugates	Asperuloside	C09769	map00902;map01110	-	-	-	-	233330	CC(=O)OCC1=CC2OC(=O)C3=COC(OC4OC(CO)C(O)C(O)C4O)C1C23	IBIPGYWNOBGEMH-UHFFFAOYSA-N	3.62509e+06	4.24833e+06	3.53017e+06	5.17259e+06	5.74604e+06	4.98768e+06	9.09858e+07	8.44459e+07	5.92583e+07	7.9408e+07	8.91465e+07	8.6067e+07	3.01198e+07	3.18009e+07	3.02279e+07	3.25532e+06
Com_170_neg	1,4-D-Gulonolactone	D-(-)-古洛糖酸-gamma-内酯	N	C6H10O6	178.048	159.03	0.30673	[M-H-H2O]-	1.449	0.87	1	C18	Organoheterocyclic compounds	有机杂环化合物	Lactones	内酯类	Gamma butyrolactones	γ-丁内酯	"6322-07-2"	-	-	-	-	-	C05410	-	-	-	-	-	-	C(C(C1C(C(C(=O)O1)O)O)O)O	SXZYCXMUPBBULW-LECHCGJUSA-N	7.81388e+07	6.82993e+07	8.76124e+07	9.02804e+07	9.30809e+07	1.05651e+08	5.33547e+07	5.69619e+07	5.33012e+07	6.55193e+07	5.33628e+07	5.74121e+07	5.27039e+07	4.38523e+07	5.46712e+07	4.15309e+07
Com_684_neg	N-Lactoyl-Phenylalanine	N-乳糖基苯丙氨酸	N	C12H15NO4	237.1	236.093	1.5595	[M-H]-	6.887	0.50	1	C18	Organic acids and derivatives	有机酸及其衍生物	Carboxylic acids and derivatives	羧酸及其衍生物	Amino acids, peptides, and analogues	氨基酸、肽和类似物	"183241-73-8"	HMDB0062175	Organic acids and derivatives	Carboxylic acids and derivatives	Amino acids, peptides, and analogues	-	-	-	-	-	-	-	11075454	C[C@H](O)C(=O)N[C@@H](CC1=CC=CC=C1)C(O)=O	IIRJJZHHNGABMQ-WPRPVWTQSA-N	2.5203e+07	3.27686e+07	2.45487e+07	2.08465e+07	3.20977e+07	3.73083e+07	2.55477e+07	2.52611e+07	2.53828e+07	2.56737e+07	2.31414e+07	2.14024e+07	4.33353e+07	3.94664e+07	3.21049e+07	5.29716e+07
Com_478_neg	D-Glucaric acid	葡萄糖二酸	N	C6H10O8	210.038	209.03	1.0763	[M-H]-	1.388	0.96	1	C18	Organic oxygen compounds	有机氧化合物	Organooxygen compounds	有机氧化合物	Carbohydrates and carbohydrate conjugates	碳水化合物和碳水化合物结合物	"576-42-1"	HMDB0000663	Organic oxygen compounds	Organooxygen compounds	Carbohydrates and carbohydrate conjugates	D-Glucarate; D-Glucaric acid; L-Gularic acid; D-Saccharic acid; D-Glucosaccharic acid; Glucaric acid; Glucarate	C00818	map00053;map01100	LMFA01170108	Fatty Acyls [FA]	Fatty Acids and Conjugates [FA01]	Dicarboxylic acids [FA0117]	-	C(C(C(C(=O)O)O)O)(C(C(=O)O)O)O	DSLZVSRJTYRBFB-LLEIAEIESA-N	1.20038e+08	1.29993e+08	1.05339e+08	1.39559e+08	1.39988e+08	1.23557e+08	6.33649e+07	6.92379e+07	6.42337e+07	7.287e+07	7.31277e+07	7.01266e+07	2.06038e+08	2.59206e+08	2.40257e+08	4.65073e+08
Com_1574_neg	2-O-beta-D-Glucopyranosyl-L-ascorbic acid	抗坏血酸葡糖苷	N	C12H18O11	338.085	337.078	1.60641	[M-H]-	1.419	0.99	1	C18	Lipids and lipid-like molecules	脂质和类脂分子	Fatty Acyls	脂肪酰类	Fatty acyl glycosides	脂肪酰糖苷	"562043-82-7"	-	-	-	-	-	-	-	-	-	-	-	-	C(C1C(C(C(C(O1)OC2=C(C(OC2=O)C(CO)O)O)O)O)O)O	MLSJBGYKDYSOAE-DNYNHWTLSA-N	1.22609e+07	1.01086e+07	1.2702e+07	7.25028e+06	9.86457e+06	1.10396e+07	1.24435e+08	1.18154e+08	1.23339e+08	1.20031e+08	1.35482e+08	1.2971e+08	7.1908e+07	8.20016e+07	9.32659e+07	2.06392e+07
Com_1_neg	DL-Serine	DL-丝氨酸	N	C3H7NO3	105.043	104.035	1.79494	[M-H]-	1.32	0.97	1	C18	Organic acids and derivatives	有机酸及其衍生物	Carboxylic acids and derivatives	羧酸及其衍生物	Amino acids, peptides, and analogues	氨基酸、肽和类似物	"302-84-1"	HMDB0003406	Organic acids and derivatives	Carboxylic acids and derivatives	Amino acids, peptides, and analogues	-	C00716	map02030	LMFA01100045	Fatty Acyls [FA]	Fatty Acids and Conjugates [FA01]	Amino fatty acids [FA0110]	617	C(C(C(=O)O)N)O	MTCFGRXMJLQNBG-UHFFFAOYSA-N	5.38122e+06	7.04359e+06	5.83029e+06	6.07169e+06	7.82927e+06	8.07981e+06	1.23788e+07	1.33372e+07	1.34544e+07	1.24711e+07	1.53896e+07	1.431e+07	5.38894e+07	4.6383e+07	5.21913e+07	7.6313e+07
Com_2284_neg	Dichlorisone acetate	糊状叶绿素	N	C23H28Cl2O5	454.131	453.123	1.84756	[M-H]-	5.147	0.60	1	C18	Lipids and lipid-like molecules	脂质和类脂分子	Steroids and steroid derivatives	类固醇和类固醇衍生物	Pregnane steroids	妊娠类固醇	"79-61-8"	-	-	-	-	-	D07815	-	-	-	-	-	-	CC(=O)OCC(=O)C1(CCC2C1(CC(C3(C2CCC4=CC(=O)C=CC43C)Cl)Cl)C)O	YNNURTVKPVJVEI-GSLJADNHSA-N	736927	888887	312546	194963	859473	1.46171e+06	397614	389641	891479	596401	607896	288057	4.81129e+06	4.62418e+06	3.49535e+06	2.57466e+06
Com_1305_neg	Aflatoxin B1	黄曲霉素 B1	N	C17H12O6	312.063	311.057	1.45064	[M-H]-	5.525	0.85	1	C18	Phenylpropanoids and polyketides	苯丙素类和聚酮类	Coumarins and derivatives	香豆素及其衍生物	Furanocoumarins	呋喃香豆素类	"1162-65-8"	HMDB0006552	Phenylpropanoids and polyketides	Coumarins and derivatives	Furanocoumarins	Aflatoxin B1	C06800	map00254;map00980;map01100;map01110;map05204;map05225	LMPK10000006	Polyketides [PK]	Aflatoxins and related substances [PK10]	_	186907	[H][C@]12OC=C[C@@]1([H])C1=C(O2)C=C(OC)C2=C1OC(=O)C1=C2CCC1=O	OQIQSTLJSLGHID-WNWIJWBNSA-N	272065	671419	468565	445796	769863	333448	8.7574e+07	9.29824e+07	8.56118e+07	8.75919e+07	9.21333e+07	9.14951e+07	1.07228e+08	1.0895e+08	1.13286e+08	1.49494e+06
Com_480_neg	5-Hydroxyferulic acid	5-羟基阿魏酸	N	C10H10O5	210.053	209.046	0.72145	[M-H]-	5.525	0.52	1	C18	Phenylpropanoids and polyketides	苯丙素类和聚酮类	Cinnamic acids and derivatives	肉桂酸及其衍生物	Hydroxycinnamic acids and derivatives	羟基肉桂酸及其衍生物	"1782-55-4"	HMDB0035484	Phenylpropanoids and polyketides	Cinnamic acids and derivatives	Hydroxycinnamic acids and derivatives	5-Hydroxyferulic acid; 5-Hydroxyferulate	C05619	map00940;map01061;map01100;map01110	-	-	-	-	446834	COC1=C(O)C(O)=CC(\C=C\C(O)=O)=C1	YFXWTVLDSKSYLW-NSCUHMNNSA-N	3.87318e+07	5.11393e+07	4.08621e+07	4.13775e+07	4.95304e+07	5.24447e+07	4.94074e+07	5.23677e+07	4.8481e+07	5.01389e+07	5.0231e+07	5.05334e+07	3.95732e+07	4.37099e+07	3.91863e+07	2.14187e+07
Com_176_neg	5-Phenylvaleric acid	5-苯基戊酸	N	C11H14O2	178.099	159.082	0.14912	[M-H-H2O]-	7.143	0.95	1	C18	Lipids and lipid-like molecules	脂质和类脂分子	Fatty Acyls	脂肪酰类	Fatty acids and conjugates	脂肪酸和结合物	"2270-20-4"	HMDB0002043	Lipids and lipid-like molecules	Fatty Acyls	Fatty acids and conjugates	-	-	-	-	-	-	-	16757	OC(=O)CCCCC1=CC=CC=C1	BYHDDXPKOZIZRV-UHFFFAOYSA-N	1.61091e+07	2.21459e+07	1.1999e+07	1.03359e+07	2.42173e+07	2.02911e+07	3.95162e+07	3.14288e+07	3.50101e+07	3.51154e+07	2.75728e+07	3.2865e+07	2.19349e+07	1.96407e+07	1.50559e+07	1.02072e+07
Com_741_neg	Tridecanedioic acid	十三烷二酸	N	C13H24O4	244.167	243.16	1.34427	[M-H]-	6.768	0.96	1	C18	Lipids and lipid-like molecules	脂质和类脂分子	Fatty Acyls	脂肪酰类	Fatty acids and conjugates	脂肪酸和结合物	"505-52-2"	HMDB0002327	Lipids and lipid-like molecules	Fatty Acyls	Fatty acids and conjugates	-	-	-	LMFA01170014	Fatty Acyls [FA]	Fatty Acids and Conjugates [FA01]	Dicarboxylic acids [FA0117]	10458	OC(=O)CCCCCCCCCCCC(O)=O	DXNCZXXFRKPEPY-UHFFFAOYSA-N	4.03942e+06	4.81859e+06	3.46824e+06	3.70683e+06	5.89444e+06	5.62918e+06	7.73166e+06	8.19226e+06	7.71362e+06	7.42026e+06	6.90159e+06	6.89038e+06	1.41593e+07	1.34135e+07	1.08217e+07	2.5903e+07
Com_1832_neg	3-Oxo-4,6-choladien-24-oic acid	3-氧代-4,6-胆碱-24-油酸	N	C24H34O3	370.251	369.244	1.31334	[M-H]-	7.79	0.86	1	C18	Lipids and lipid-like molecules	脂质和类脂分子	Steroids and steroid derivatives	类固醇和类固醇衍生物	Bile acids, alcohols and derivatives	胆汁酸、醇及其衍生物	"88179-71-9"	HMDB0000476	Lipids and lipid-like molecules	Steroids and steroid derivatives	Bile acids, alcohols and derivatives	-	-	-	LMST04010235	Sterol Lipids [ST]	Bile acids and derivatives [ST04]	C24 bile acids, alcohols, and derivatives [ST0401]	5283992	[H][C@@]12CC[C@H]([C@H](C)CCC(O)=O)[C@@]1(C)CC[C@@]1([H])[C@@]2([H])C=CC2=CC(=O)CC[C@]12C	CREVIXFSUWYGRJ-IHMUCKAYSA-N	6.87952e+07	8.38027e+07	5.90126e+07	5.99935e+07	8.65874e+07	8.59377e+07	4.91659e+06	4.89316e+06	4.68527e+06	5.14897e+06	5.1922e+06	5.30638e+06	1.84063e+07	1.68467e+07	1.86303e+07	5.72039e+06
Com_1157_neg	Pristanic acid	降脂(植)烷酸	N	C19H38O2	298.287	297.28	1.10555	[M-H]-	11.384	0.72	1	C18	Lipids and lipid-like molecules	脂质和类脂分子	Prenol lipids	异戊烯醇脂	Diterpenoids	二萜类	"1189-37-3"	HMDB0000795	Lipids and lipid-like molecules	Prenol lipids	Diterpenoids	-	-	-	LMPR0104010022	Prenol Lipids [PR]	Isoprenoids [PR01]	C20 isoprenoids (diterpenes) [PR0104]	123929	CC(C)CCCC(C)CCCC(C)CCCC(C)C(O)=O	PAHGJZDQXIOYTH-UHFFFAOYSA-N	96577.2	67165.7	71179.5	59038.5	193697	139531	244036	212183	143385	174188	125781	173089	2.33856e+06	2.52197e+06	2.16198e+06	1.91829e+06
Com_140_neg	2,6-Dihydroxybenzoic acid	2,6-二羟基苯甲酸	N	C7H6O4	154.027	153.019	0.45604	[M-H]-	5.439	0.91	1	C18	Benzenoids	苯类化合物	Benzene and substituted derivatives	苯及其取代衍生物	Benzoic acids and derivatives	苯甲酸及其衍生物	"303-07-1"	HMDB0013676	Benzenoids	Benzene and substituted derivatives	Benzoic acids and derivatives	-	C21298	map00362;map01120	-	-	-	-	9338	OC(=O)C1=C(O)C=CC=C1O	AKEUNCKRJATALU-UHFFFAOYSA-N	4.9545e+07	1.02406e+08	8.18274e+07	9.1315e+07	1.29742e+08	1.36403e+08	5.81666e+07	6.80541e+07	6.84844e+07	7.22437e+07	6.65569e+07	7.65989e+07	9.70613e+07	1.05669e+08	1.14463e+08	1.41372e+08
Com_292_neg	3-(3-Methoxyphenyl)propionic acid	3-(3-甲氧基苯基)丙酸	N	C10H12O3	180.079	179.071	0.83214	[M-H]-	5.839	0.73	1	C18	Phenylpropanoids and polyketides	苯丙素类和聚酮类	Phenylpropanoic acids	苯丙酸类	-	-	"10516-71-9"	HMDB0011751	Phenylpropanoids and polyketides	Phenylpropanoic acids	-	-	-	-	-	-	-	-	66336	COC1=CC=CC(CCC(O)=O)=C1	BJJQJLOZWBZEGA-UHFFFAOYSA-N	1.99106e+07	2.62125e+07	2.25607e+07	1.98908e+07	2.46382e+07	2.83831e+07	1.50001e+07	1.34027e+07	1.43677e+07	1.33027e+07	1.47951e+07	1.34407e+07	4.65198e+07	4.36665e+07	4.58216e+07	4.28647e+07
Com_15_neg	3-Ethoxy-3-oxopropanoic acid	丙二酸单乙酯	N	C5H8O4	132.042	113.025	0.53877	[M-H-H2O]-	6.743	0.79	1	C18	Organic acids and derivatives	有机酸及其衍生物	Carboxylic acids and derivatives	羧酸及其衍生物	Dicarboxylic acids and derivatives	二元酸及其衍生物	"1071-46-1"	HMDB0000576	Organic acids and derivatives	Carboxylic acids and derivatives	Dicarboxylic acids and derivatives	-	-	-	-	-	-	-	70615	CCOC(=O)CC(O)=O	HGINADPHJQTSKN-UHFFFAOYSA-N	3.79062e+07	6.18921e+07	5.89705e+07	6.35691e+07	6.92346e+07	6.86634e+07	1.06133e+08	1.07966e+08	1.11779e+08	1.1729e+08	1.17311e+08	1.29109e+08	5.40211e+07	9.65369e+07	5.70227e+07	4.4831e+07
Com_2644_neg	Stachyose	水苏糖	N	C24H42O21	666.222	665.215	1.19913	[M-H]-	1.409	0.66	1	C18	Organic oxygen compounds	有机氧化合物	Organooxygen compounds	有机氧化合物	Carbohydrates and carbohydrate conjugates	碳水化合物和碳水化合物结合物	"470-55-3"	HMDB0003553	Organic oxygen compounds	Organooxygen compounds	Carbohydrates and carbohydrate conjugates	Stachyose	C01613	map00052;map01100	-	-	-	-	439531	OC[C@H]1O[C@@](CO)(O[C@H]2O[C@H](CO[C@H]3O[C@H](CO[C@H]4O[C@H](CO)[C@H](O)[C@H](O)[C@H]4O)[C@H](O)[C@H](O)[C@H]3O)[C@@H](O)[C@H](O)[C@H]2O)[C@@H](O)[C@@H]1O	UQZIYBXSHAGNOE-XNSRJBNMSA-N	5.00235e+07	3.75409e+07	3.71167e+07	3.52921e+07	4.3033e+07	4.84623e+07	1.01134e+08	1.19558e+08	1.17869e+08	1.12547e+08	1.27396e+08	1.25111e+08	2.44948e+07	3.29461e+07	3.88232e+07	7.68839e+06
Com_464_neg	Levoglucosan	1,6-脱水-beta-D-葡萄糖	N	C6H10O5	162.053	207.051	0.25782	[M+HCOOH-H]-	1.419	0.58	1	C18	Organoheterocyclic compounds	有机杂环化合物	Oxepanes	氧杂环己烷类	-	-	"498-07-7"	HMDB0000640	Organoheterocyclic compounds	Oxepanes	-	-	-	-	-	-	-	-	2724705	[H][C@@]12OC[C@@H](O1)[C@@H](O)[C@H](O)[C@H]2O	TWNIBLMWSKIRAT-VFUOTHLCSA-N	2.04932e+08	2.27224e+08	1.66406e+08	1.78186e+08	2.34943e+08	2.13277e+08	4.38149e+08	5.93329e+08	4.82878e+08	5.13831e+08	2.17895e+08	3.87729e+08	4.85936e+08	4.08474e+08	2.95654e+08	3.7177e+08
Com_511_neg	Undecanedioic acid	十一烷二酸	N	C11H20O4	216.136	215.129	0.79648	[M-H]-	6.295	0.98	1	C18	Lipids and lipid-like molecules	脂质和类脂分子	Fatty Acyls	脂肪酰类	Fatty acids and conjugates	脂肪酸和结合物	"1852-04-6"	HMDB0000888	Lipids and lipid-like molecules	Fatty Acyls	Fatty acids and conjugates	-	-	-	LMFA01170007	Fatty Acyls [FA]	Fatty Acids and Conjugates [FA01]	Dicarboxylic acids [FA0117]	15816	OC(=O)CCCCCCCCCC(O)=O	LWBHHRRTOZQPDM-UHFFFAOYSA-N	1.61371e+07	4.65609e+07	1.69107e+07	1.90348e+07	2.99577e+07	2.27839e+07	1.6339e+07	1.50852e+07	1.48275e+07	1.7103e+07	1.86676e+07	1.65222e+07	1.8396e+07	1.82505e+07	2.01196e+07	1.65968e+08
Com_74_neg	2,6-Dihydroxyacetophenone	2,6-二羟基苯乙酮	N	C8H8O3	152.047	133.029	0.44195	[M-H-H2O]-	7.179	0.83	1	C18	Organic oxygen compounds	有机氧化合物	Organooxygen compounds	有机氧化合物	Carbonyl compounds	羰基化合物	"699-83-2"	HMDB0029660	Organic oxygen compounds	Organooxygen compounds	Carbonyl compounds	-	-	-	-	-	-	-	69687	CC(=O)C1=C(O)C=CC=C1O	YPTJKHVBDCRKNF-UHFFFAOYSA-N	3.16328e+07	3.21803e+07	2.09843e+07	2.09892e+07	3.16729e+07	3.89742e+07	5.4608e+07	5.28673e+07	5.27542e+07	5.28082e+07	3.99164e+07	4.29385e+07	4.3231e+07	4.77606e+07	3.94331e+07	2.78671e+07
Com_593_neg	5,6-Dihydrouridine	5,6-二氢尿苷	N	C9H14N2O6	246.085	227.066	4.71646	[M-H-H2O]-	1.308	0.82	1	C18	Nucleosides, nucleotides, and analogues	核苷、核苷酸和类似物	Pyrimidine nucleosides	嘧啶核苷	-	-	"5627-05-4"	HMDB0000497	Organic oxygen compounds	Organooxygen compounds	Carbohydrates and carbohydrate conjugates	-	-	-	-	-	-	-	94312	OC[C@H]1O[C@H]([C@H](O)[C@@H]1O)N1CCC(=O)NC1=O	ZPTBLXKRQACLCR-XVFCMESISA-N	1.1946e+07	1.51178e+07	1.39785e+07	1.21753e+07	1.82374e+07	1.71884e+07	1.78295e+07	1.72141e+07	1.80033e+07	1.71784e+07	1.98626e+07	1.97883e+07	8.32436e+06	8.36347e+06	8.1994e+06	2.29151e+06
Com_717_neg	Moracin M	桑辛素M	N	C14H10O4	242.058	241.051	1.92636	[M-H]-	6.327	0.58	1	C18	Phenylpropanoids and polyketides	苯丙素类和聚酮类	2-arylbenzofuran flavonoids	2-芳基苯并呋喃类黄酮	-	-	"56317-21-6"	HMDB0033307	Phenylpropanoids and polyketides	2-arylbenzofuran flavonoids	-	-	-	-	-	-	-	-	185848	OC1=CC=C2C=C(OC2=C1)C1=CC(O)=CC(O)=C1	LHPRYOJTASOZGJ-UHFFFAOYSA-N	2.47064e+07	3.10826e+07	2.73812e+07	2.69863e+07	3.3851e+07	3.28322e+07	1.86498e+06	2.20264e+06	970631	1.26875e+06	1.89158e+06	2.36511e+06	5.42867e+06	5.88054e+06	6.31641e+06	311425
Com_39_neg	4-Methylcatechol	4-甲基邻苯二酚	N	C7H8O2	124.052	123.045	0.97255	[M-H]-	5.053	0.58	1	C18	Benzenoids	苯类化合物	Phenols	酚类	Benzenediols	苯二醇类	"452-86-8"	HMDB0000873	Benzenoids	Phenols	Benzenediols	4-Methylcatechol; 3,4-Dihydroxytoluene; 1,2-Dihydroxy-4-methylbenzene; 4-Methyl-1,2-benzenediol	C06730	map00622;map00623;map00626;map01100;map01120;map01220	-	-	-	-	9958	CC1=CC=C(O)C(O)=C1	ZBCATMYQYDCTIZ-UHFFFAOYSA-N	3.62166e+07	3.0667e+07	2.46468e+07	4.12893e+07	4.33844e+07	3.56012e+07	4.32976e+07	5.14828e+07	4.27937e+07	7.4764e+07	5.44905e+07	5.63249e+07	5.04411e+07	4.25173e+07	4.50544e+07	5.85287e+07
Com_166_neg	4,6-Dioxoheptanoic acid	4,6-二氧代庚酸	N	C7H10O4	158.058	157.051	0.02726	[M-H]-	5.599	0.58	1	C18	Organic acids and derivatives	有机酸及其衍生物	Keto acids and derivatives	酮酸及其衍生物	Medium-chain keto acids and derivatives	中链酮酸及其衍生物	"51568-18-4"	HMDB0000635	Organic acids and derivatives	Keto acids and derivatives	Medium-chain keto acids and derivatives	-	-	-	-	-	-	-	5312	CC(=O)CC(=O)CCC(O)=O	WYEPBHZLDUPIOD-UHFFFAOYSA-N	1.64208e+08	2.1274e+08	1.74807e+08	1.69679e+08	2.16883e+08	2.12127e+08	4.89189e+07	4.91907e+07	5.23246e+07	4.74006e+07	5.4358e+07	5.43904e+07	5.20284e+07	4.98919e+07	5.68969e+07	3.06017e+07
Com_1812_neg	Dehydroepiandrosterone sulfate	硫酸脱氢表雄酮	N	C19H28O5S	368.166	367.161	8.03885	[M-H]-	5.348	0.67	1	C18	Lipids and lipid-like molecules	脂质和类脂分子	Steroids and steroid derivatives	类固醇和类固醇衍生物	Sulfated steroids	硫酸化类固醇	"1099-87-2"	HMDB0001032	Lipids and lipid-like molecules	Steroids and steroid derivatives	Sulfated steroids	Dehydroepiandrosterone sulfate; 3beta-Hydroxyandrost-5-en-17-one 3-sulfate; DHEA sulfate	C04555	map00140;map01100;map04976	LMST05020010	Sterol Lipids [ST]	Steroid conjugates [ST05]	Sulfates [ST0502]	12594	CC12CCC3C(C1CCC2=O)CC=C4C3(CCC(C4)OS(=O)(=O)O)C	CZWCKYRVOZZJNM-USOAJAOKSA-N	3.67239e+08	4.86295e+08	4.00785e+08	4.04062e+08	4.93184e+08	4.81234e+08	4.12052e+08	3.97988e+08	4.16221e+08	4.0362e+08	4.12327e+08	4.15144e+08	2.93199e+08	2.56967e+08	2.79935e+08	1.80402e+08
Com_1193_neg	Mycophenolic acid	霉酚酸	N	C17H20O6	320.126	301.107	4.63768	[M-H-H2O]-	5.815	0.59	1	C18	Organoheterocyclic compounds	有机杂环化合物	Isocoumarans	异香豆素类	Isobenzofuranones	异苯并呋喃酮类	"24280-93-1"	HMDB0015159	Organoheterocyclic compounds	Isocoumarans	Isobenzofuranones	-	C20380	-	-	-	-	-	446541	COC1=C(C\C=C(/C)CCC(O)=O)C(O)=C2C(=O)OCC2=C1C	HPNSFSBZBAHARI-RUDMXATFSA-N	1.18402e+06	1.96035e+06	1.44361e+06	1.45428e+06	2.05632e+06	869442	216813	204693	270748	226723	109446	278825	4.27033e+06	3.56143e+06	3.87357e+06	3.13123e+06
Com_836_neg	O-Desmethylangolensin	O-去甲基安哥拉素	N	C15H14O4	258.089	257.082	1.48397	[M-H]-	5.861	0.57	1	C18	Phenylpropanoids and polyketides	苯丙素类和聚酮类	Alpha-methyldeoxybenzoin flavonoids	α-甲基脱氧苯甲因黄酮类化合物	-	-	"21255-69-6"	HMDB0004629	Phenylpropanoids and polyketides	Alpha-methyldeoxybenzoin flavonoids	-	-	-	-	-	-	-	-	89472	CC(C(=O)C1=C(O)C=C(O)C=C1)C1=CC=C(O)C=C1	JDJPNKPFDDUBFV-UHFFFAOYSA-N	1.76196e+07	2.61295e+07	2.22523e+07	2.15189e+07	2.56626e+07	2.64516e+07	2.13266e+07	2.00212e+07	1.94979e+07	2.12039e+07	2.29658e+07	2.19662e+07	1.44068e+07	1.49904e+07	1.59336e+07	235586
Com_8_neg	3-Furanoic acid	3-糠酸；呋喃-3-甲酸	N	C5H4O3	112.016	111.009	1.11011	[M-H]-	4.845	0.82	1	C18	Organoheterocyclic compounds	有机杂环化合物	Furans	呋喃	Furoic acid and derivatives	糠酸及其衍生物	"488-93-7"	HMDB0000444	Organoheterocyclic compounds	Furans	Furoic acid and derivatives	-	-	-	-	-	-	-	10268	OC(=O)C1=COC=C1	IHCCAYCGZOLTEU-UHFFFAOYSA-N	2.71678e+07	3.48833e+07	3.03599e+07	2.80813e+07	4.00808e+07	3.19847e+07	2.13304e+07	2.18578e+07	2.40458e+07	2.36753e+07	2.60446e+07	2.67918e+07	3.38811e+07	4.59045e+07	4.0913e+07	4.0131e+07
Com_640_neg	5'-Deoxyadenosine	5'-脱氧腺苷	N	C10H13N5O3	251.102	232.083	4.97986	[M-H-H2O]-	5.092	0.86	1	C18	Nucleosides, nucleotides, and analogues	核苷、核苷酸和类似物	5'-deoxyribonucleosides	5'-脱氧核糖核苷	-	-	"4754-39-6"	HMDB0001983	Nucleosides, nucleotides, and analogues	5'-deoxyribonucleosides	-	-	C05198	-	-	-	-	-	439182	C[C@H]1O[C@H]([C@H](O)[C@@H]1O)N1C=NC2=C(N)N=CN=C12	XGYIMTFOTBMPFP-KQYNXXCUSA-N	8.8435e+06	1.12669e+07	1.00409e+07	9.7157e+06	1.17685e+07	1.24405e+07	2.46205e+07	2.60395e+07	2.30807e+07	1.90582e+07	2.50179e+07	2.61347e+07	1.7442e+07	1.45165e+07	1.51826e+07	2.71926e+06
Com_44_neg	Pyrogallol	邻苯三酚	N	C6H6O3	126.032	125.025	0.91586	[M-H]-	4.777	0.97	1	C18	Benzenoids	苯类化合物	Phenols	酚类	Benzenetriols and derivatives	苯三醇及其衍生物	"87-66-1"	HMDB0013674	Benzenoids	Phenols	Benzenetriols and derivatives	-	C01108	map00627;map01120;map07216	-	-	-	-	1057	[H]OC1=CC=CC(O[H])=C1O[H]	WQGWDDDVZFFDIG-UHFFFAOYSA-N	6.18431e+07	8.86657e+07	8.30317e+07	9.64675e+07	1.2493e+08	7.71192e+07	5.32246e+07	5.71055e+07	5.22575e+07	5.0469e+07	5.79644e+07	6.01536e+07	5.06229e+07	5.66764e+07	4.83987e+07	4.51474e+07
Com_1617_neg	Prednisolone	泼尼松龙	N	C21H28O5	360.194	341.176	1.68015	[M-H-H2O]-	6.861	0.57	1	C18	Lipids and lipid-like molecules	脂质和类脂分子	Steroids and steroid derivatives	类固醇和类固醇衍生物	Hydroxysteroids	羟基类固醇	"50-24-8"	HMDB0014998	Lipids and lipid-like molecules	Steroids and steroid derivatives	Hydroxysteroids	-	C07369	-	LMST02030179	Sterol Lipids [ST]	Steroids [ST02]	C21 steroids (gluco/mineralocorticoids, progestogins) and derivatives [ST0203]	5755	[H][C@@]12CC[C@](O)(C(=O)CO)[C@@]1(C)C[C@H](O)[C@@]1([H])[C@@]2([H])CCC2=CC(=O)C=C[C@]12C	OIGNJSKKLXVSLS-VWUMJDOOSA-N	1.09023e+06	927452	844152	884391	1.16047e+06	1.59628e+06	2.52004e+06	2.90183e+06	2.97665e+06	2.87397e+06	1.6211e+06	1.98623e+06	3.30458e+06	2.37767e+06	2.86971e+06	4.79602e+06
Com_986_neg	Phthalic acid mono-2-ethylhexyl ester	邻苯二甲酸单(2-乙基己基)酯	N	C16H22O4	278.152	277.145	1.48534	[M-H]-	7.33	0.90	1	C18	Benzenoids	苯类化合物	Benzene and substituted derivatives	苯及其取代衍生物	Benzoic acids and derivatives	苯甲酸及其衍生物	"4376-20-9"	HMDB0013248	Benzenoids	Benzene and substituted derivatives	Benzoic acids and derivatives	-	C03343	-	-	-	-	-	20393	CCCCC(CC)COC(=O)C1=CC=CC=C1C(O)=O	DJDSLBVSSOQSLW-UHFFFAOYSA-N	1.41571e+07	1.57864e+07	1.32833e+07	1.1221e+07	1.69884e+07	1.58264e+07	1.36481e+07	1.34905e+07	1.26001e+07	1.18976e+07	1.49193e+07	1.09697e+07	2.56827e+07	2.53959e+07	1.95241e+07	4.63971e+07
Com_1015_neg	Guanosine	鸟苷	N	C10H13N5O5	283.092	282.085	1.69805	[M-H]-	3.415	1.00	1	C18	Nucleosides, nucleotides, and analogues	核苷、核苷酸和类似物	Purine nucleosides	嘌呤核苷	-	-	"118-00-3"	HMDB0000133	Nucleosides, nucleotides, and analogues	Purine nucleosides	-	Guanosine	C00387	map00230;map01100;map01232;map02010	-	-	-	-	6802	NC1=NC2=C(N=CN2[C@@H]2O[C@H](CO)[C@@H](O)[C@H]2O)C(=O)N1	NYHBQMYGNKIUIF-UUOKFMHZSA-N	1.97441e+07	2.93085e+07	2.39631e+07	3.55101e+07	2.95041e+07	2.83949e+07	1.29229e+08	1.4744e+08	1.29056e+08	2.01768e+08	1.38208e+08	2.10846e+08	8.02559e+07	5.1961e+07	8.34446e+07	2.74672e+07
Com_1070_neg	4-Hydroxyestradiol	4-羟基雌二醇	N	C18H24O3	288.173	287.165	0.70035	[M-H]-	7.055	0.68	1	C18	Lipids and lipid-like molecules	脂质和类脂分子	Steroids and steroid derivatives	类固醇和类固醇衍生物	Estrane steroids	雌激素类固醇	"5976-61-4"	HMDB0005896	Lipids and lipid-like molecules	Steroids and steroid derivatives	Estrane steroids	-	C14209	map04913;map05208	LMST02010028	Sterol Lipids [ST]	Steroids [ST02]	C18 steroids (estrogens) and derivatives [ST0201]	5282360	[H][C@@]12CC[C@H](O)[C@@]1(C)CC[C@]1([H])C3=CC=C(O)C(O)=C3CC[C@@]21[H]	QOZFCKXEVSGWGS-ZHIYBZGJSA-N	2.09764e+09	2.54893e+09	1.63232e+09	1.66988e+09	2.58156e+09	2.62393e+09	4.50326e+10	4.47276e+10	4.46507e+10	4.52229e+10	4.05014e+10	4.31933e+10	2.63497e+10	2.44165e+10	1.90317e+10	1.10582e+10
Com_522_neg	D-Pantothenic acid	泛酸	N	C9H17NO5	219.111	218.104	1.09525	[M-H]-	5.059	0.98	1	C18	Organic oxygen compounds	有机氧化合物	Organooxygen compounds	有机氧化合物	Alcohols and polyols	醇和多元醇	"867-81-2"	HMDB0000210	Organic oxygen compounds	Organooxygen compounds	Alcohols and polyols	Pantothenate; Pantothenic acid; (R)-Pantothenate	C00864	map00410;map00770;map01100;map01110;map01240;map04977	LMFA08020419	Fatty Acyls [FA]	Fatty amides [FA08]	N-acyl amines [FA0802]	6613	CC(C)(CO)C(C(=O)NCCC(=O)O)O	GHOKWGTUZJEAQD-ZETCQYMHSA-N	3.58857e+07	4.96908e+07	4.14789e+07	4.03465e+07	5.05894e+07	4.80758e+07	2.40467e+08	2.35559e+08	2.32706e+08	2.36799e+08	2.57057e+08	2.40392e+08	6.49114e+08	6.29009e+08	6.36834e+08	1.22807e+09
Com_301_neg	D-Erythrose 4-phosphate	D-赤藓糖-4-磷酸	N	C4H9O7P	200.009	180.99	4.09739	[M-H-H2O]-	2.576	0.73	1	C18	Organic oxygen compounds	有机氧化合物	Organooxygen compounds	有机氧化合物	Carbohydrates and carbohydrate conjugates	碳水化合物和碳水化合物结合物	"585-18-2"	HMDB0001321	Organic oxygen compounds	Organooxygen compounds	Carbohydrates and carbohydrate conjugates	D-Erythrose 4-phosphate	C00279	map00030;map00400;map00710;map00750;map00997;map00998;map01060;map01061;map01063;map01070;map01100;map01110;map01120;map01200;map01230;map01240	-	-	-	-	122357	O[C@H](COP(O)(O)=O)[C@@H](O)C=O	NGHMDNPXVRFFGS-IUYQGCFVSA-N	4.64576e+06	5.96851e+06	5.00331e+06	5.01643e+06	6.28936e+06	5.872e+06	3.97184e+07	3.9997e+07	3.99651e+07	3.94866e+07	4.23353e+07	4.26333e+07	1.56959e+07	1.44333e+07	1.45096e+07	2.24173e+06
Com_614_neg	Phosphorylcholine	磷酸胆碱	N	C5H15NO4P+	184.074	228.065	1.47547	[M+HCOOH-H]-	1.329	0.65	1	C18	Organic nitrogen compounds	有机氮化合物	Organonitrogen compounds	有机氮化合物	Quaternary ammonium salts	季铵盐	"3616-04-4"	HMDB0001565	Organic nitrogen compounds	Organonitrogen compounds	Quaternary ammonium salts	-	-	-	-	-	-	-	1014	C[N+](C)(C)CCOP(O)(O)=O	YHHSONZFOIEMCP-UHFFFAOYSA-O	683968	1.21575e+06	771509	863326	936357	1.02669e+06	2.3678e+06	2.13224e+06	1.32508e+06	1.54895e+06	1.39062e+06	1.63051e+06	4.34698e+06	3.89154e+06	4.44483e+06	4.2263e+06
Com_915_neg	Emodin	大黄素	N	C15H10O5	270.053	269.046	2.00511	[M-H]-	7.746	0.90	1	C18	Benzenoids	苯类化合物	Anthracenes	蒽类	Anthraquinones	蒽醌类	"518-82-1"	HMDB0035214	Benzenoids	Anthracenes	Anthraquinones	-	C10343	-	LMPK13040008	Polyketides [PK]	Aromatic polyketides [PK13]	Anthracenes and phenanthrenes [PK1304]	3220	CC1=CC2=C(C(O)=C1)C(=O)C1=C(C=C(O)C=C1O)C2=O	RHMXXJGYXNZAPX-UHFFFAOYSA-N	2.28146e+06	2.61861e+06	1.99518e+06	1.95411e+06	2.85097e+06	3.00417e+06	190615	339512	494197	309962	308872	172623	1.04526e+07	9.64346e+06	9.80713e+06	4.50558e+06
Com_1726_neg	Chrysoobtusin	黄决明素	N	C19H18O7	358.105	357.098	1.35611	[M-H]-	5.48	0.64	1	C18	Benzenoids	苯类化合物	Anthracenes	蒽类	Anthraquinones	蒽醌类	"70588-06-6"	HMDB0034218	Benzenoids	Anthracenes	Anthraquinones	-	C17669	-	-	-	-	-	155381	COC1=C(OC)C(OC)=C2C(=O)C3=C(C=C(C)C(O)=C3OC)C(=O)C2=C1	ZMDXTRSTKHTSCE-UHFFFAOYSA-N	1.17098e+08	1.54222e+08	1.28375e+08	1.19003e+08	1.53194e+08	1.50309e+08	3.65861e+07	3.59711e+07	3.70376e+07	3.39846e+07	3.82793e+07	4.24082e+07	3.83344e+07	3.62617e+07	3.79007e+07	5.77336e+07
Com_277_neg	Esculetin	秦皮乙素	N	C9H6O4	178.027	177.019	0.48169	[M-H]-	5.39	0.94	1	C18	Phenylpropanoids and polyketides	苯丙素类和聚酮类	Coumarins and derivatives	香豆素及其衍生物	Hydroxycoumarins	羟基香豆素	"305-01-1"	HMDB0030819	Phenylpropanoids and polyketides	Coumarins and derivatives	Hydroxycoumarins	Esculetin; Aesculetin	C09263	map00999;map01061;map01110	-	-	-	-	5281416	OC1=C(O)C=C2C=CC(=O)OC2=C1	ILEDWLMCKZNDJK-UHFFFAOYSA-N	2.44529e+07	2.94902e+07	2.37421e+07	1.55774e+07	2.88759e+07	2.9388e+07	3.07594e+07	2.93435e+07	3.7531e+07	3.17949e+07	4.10827e+07	4.0307e+07	1.32338e+08	1.3841e+08	1.33796e+08	1.07154e+08
Com_1727_neg	Gardenin B	栀子黄素B	N	C19H18O7	358.105	357.099	2.26948	[M-H]-	7.476	0.73	1	C18	Phenylpropanoids and polyketides	苯丙素类和聚酮类	Flavonoids	黄酮类化合物	O-methylated flavonoids	O-甲基化黄酮类化合物	"2798-20-1"	HMDB0302154	Phenylpropanoids and polyketides	Flavonoids	O-methylated flavonoids	-	C15109	-	LMPK12111451	Polyketides [PK]	Flavonoids [PK12]	Flavones and Flavonols [PK1211]	96539	COC1=CC=C(C=C1)C1=CC(=O)C2=C(O1)C(OC)=C(OC)C(OC)=C2O	LXEVSYZNYDZSOB-UHFFFAOYSA-N	2.35034e+07	3.0222e+07	2.05658e+07	1.97307e+07	3.11801e+07	3.13649e+07	803997	58867.6	94491.2	92148.9	109719	819220	5.82846e+06	5.41374e+06	4.70488e+06	1.01507e+06
Com_2696_neg	Esculentoside A	商陆皂苷甲	N	C42H66O16	826.435	825.43	2.50451	[M-H]-	6.002	0.67	1	C18	Lipids and lipid-like molecules	脂质和类脂分子	Prenol lipids	异戊烯醇脂	Triterpenoids	三萜类	"65497-07-6"	HMDB0034637	Lipids and lipid-like molecules	Prenol lipids	Triterpenoids	-	-	-	-	-	-	-	14132358	COC(=O)C1(C)CCC2(CCC3(C)C(=CCC4C5(C)CC(O)C(OC6OCC(OC7OC(CO)C(O)C(O)C7O)C(O)C6O)C(C)(CO)C5CCC34C)C2C1)C(O)=O	ZMXKPCHQLHYTHY-UHFFFAOYSA-N	429409	410324	859573	1.0069e+06	931808	1.42405e+06	4.5845e+06	4.55443e+06	4.92784e+06	5.63401e+06	4.65477e+06	5.28871e+06	9.5751e+07	9.80073e+07	1.03381e+08	2.66366e+06
Com_1746_neg	Auraptene	橙皮油内酯	N	C19H22O3	298.157	357.171	0.60095	[M+CH3COOH-H]-	6.94	0.63	1	C18	Lipids and lipid-like molecules	脂质和类脂分子	Prenol lipids	异戊烯醇脂	Terpene lactones	萜内酯	"495-02-3"	HMDB0034054	Lipids and lipid-like molecules	Prenol lipids	Terpene lactones	-	-	-	-	-	-	-	1550607	CC(C)=CCC\C(C)=C\COC1=CC2=C(C=CC(=O)O2)C=C1	RSDDHGSKLOSQFK-RVDMUPIBSA-N	4.53042e+08	5.6208e+08	3.73719e+08	3.74474e+08	5.92348e+08	5.49645e+08	2.71635e+07	2.72321e+07	2.56484e+07	2.50732e+07	1.92051e+07	2.00413e+07	1.45105e+08	1.27476e+08	9.78525e+07	2.52739e+06
Com_2353_neg	Withanolide A	醉茄内酯 A	N	C28H38O6	470.267	469.26	1.49727	[M-H]-	7.553	0.68	1	C18	Lipids and lipid-like molecules	脂质和类脂分子	Steroids and steroid derivatives	类固醇和类固醇衍生物	Steroid lactones	类固醇内酯	"32911-62-9"	HMDB0034415	Lipids and lipid-like molecules	Steroids and steroid derivatives	Steroid lactones	-	-	-	LMST01160019	Sterol Lipids [ST]	Sterols [ST01]	Withanolides and derivatives [ST0116]	14236710	CC1=C(C)C(=O)OC(C1)C(C)(O)C1CCC2C3C4OC4C4(O)CC=CC(=O)C4(C)C3CCC12C	DXWHOKCXBGLTMQ-UHFFFAOYSA-N	1.26241e+09	1.55251e+09	1.12455e+09	1.0653e+09	1.55702e+09	1.52148e+09	9.02775e+06	1.10156e+07	9.7958e+06	8.2524e+06	8.24444e+06	7.65112e+06	2.54334e+08	2.35003e+08	1.26529e+08	3.17034e+07
Com_595_neg	(+/-)-Decursinol	紫花前胡醇	N	C14H14O4	246.089	227.072	1.47144	[M-H-H2O]-	6.106	0.85	1	C18	Phenylpropanoids and polyketides	苯丙素类和聚酮类	Coumarins and derivatives	香豆素及其衍生物	Pyranocoumarins	吡喃香豆素类	"5993-18-0"	HMDB0033914	Phenylpropanoids and polyketides	Coumarins and derivatives	Pyranocoumarins	-	-	-	-	-	-	-	-	CC1(C)OC2=C(CC1O)C=C1C=CC(=O)OC1=C2	BGXFQDFSVDZUIW-UHFFFAOYSA-N	164996	1.22908e+06	411697	456273	526958	554144	8.58097e+06	8.90662e+06	9.49874e+06	9.81298e+06	1.08967e+07	1.02448e+07	2.72513e+06	2.56591e+06	3.38065e+06	2.17094e+06
Com_280_neg	Coniferaldehyde	4-羟基-3-甲氧基肉桂醛	N	C10H10O3	178.063	177.056	0.65524	[M-H]-	5.319	0.97	1	C18	Benzenoids	苯类化合物	Phenols	酚类	Methoxyphenols	甲氧基酚类	"458-36-6"	HMDB0141782	Benzenoids	Phenols	Methoxyphenols	Coniferyl aldehyde; Coniferaldehyde; 4-Hydroxy-3-methoxycinnamaldehyde; Ferulaldehyde	C02666	map00940;map01061;map01100;map01110	-	-	-	-	5280536	COC1=C(O)C=CC(\C=C\C=O)=C1	DKZBBWMURDFHNE-NSCUHMNNSA-N	3.02452e+07	7.58197e+07	5.98241e+07	5.95122e+07	7.30394e+07	7.61384e+07	5.32189e+07	4.9653e+07	7.87712e+07	7.8721e+07	8.55512e+07	8.4482e+07	2.41637e+08	2.28536e+08	2.3763e+08	3.00587e+08
Com_1872_neg	Picrocrocin	苦番红花素	N	C16H26O7	330.168	375.167	1.86676	[M+HCOOH-H]-	5.635	0.70	1	C18	Organic oxygen compounds	有机氧化合物	Organooxygen compounds	有机氧化合物	Carbohydrates and carbohydrate conjugates	碳水化合物和碳水化合物结合物	"138-55-6"	HMDB0005796	Organic oxygen compounds	Organooxygen compounds	Carbohydrates and carbohydrate conjugates	Picrocrocin	C17055	map00999	-	-	-	-	22833654	CC1=C(C=O)C(C)(C)C[C@@H](C1)O[C@@H]1O[C@H](CO)C(O)[C@H](O)C1O	WMHJCSAICLADIN-VKSCUUAMSA-N	7.3932e+07	2.79016e+07	8.07132e+07	7.72863e+07	9.30602e+07	9.17385e+07	7.135e+07	9.15979e+07	8.74323e+07	8.17224e+07	8.08607e+07	7.79037e+07	7.30567e+07	7.35775e+07	7.11755e+07	2.07477e+08
Com_1168_neg	Dehydroabietic acid	脱氢枞酸	N	C20H28O2	300.209	299.202	1.1417	[M-H]-	8.913	1.00	1	C18	Lipids and lipid-like molecules	脂质和类脂分子	Prenol lipids	异戊烯醇脂	Diterpenoids	二萜类	"1740-19-8"	HMDB0061925	Lipids and lipid-like molecules	Prenol lipids	Diterpenoids	-	C12078	-	LMPR0104050005	Prenol Lipids [PR]	Isoprenoids [PR01]	C20 isoprenoids (diterpenes) [PR0104]	94391	[H][C@@]12CCC3=CC(=CC=C3[C@@]1(C)CCC[C@@]2(C)C(O)=O)C(C)C	NFWKVWVWBFBAOV-MISYRCLQSA-N	1.33285e+07	1.67847e+07	1.51965e+07	1.32215e+07	1.81874e+07	1.68784e+07	1.03163e+07	9.17194e+06	9.70191e+06	9.86173e+06	1.1451e+07	1.08123e+07	4.24212e+07	3.78215e+07	3.85367e+07	3.41586e+07
Com_1552_neg	1-Caffeoylquinic acid	1-咖啡酰奎宁酸	N	C16H18O9	354.095	335.078	1.5427	[M-H-H2O]-	5.473	0.88	1	C18	Organic oxygen compounds	有机氧化合物	Organooxygen compounds	有机氧化合物	Alcohols and polyols	醇和多元醇	"1241-87-8"	HMDB0030652	Organic oxygen compounds	Organooxygen compounds	Alcohols and polyols	-	-	-	-	-	-	-	131751066	OC1CC(CC(O)C1O)(OC(=O)\C=C/C1=CC(O)=C(O)C=C1)C(O)=O	GWTUHAXUUFROTF-RQOWECAXSA-N	1.44371e+06	2.41111e+06	817452	2.04049e+06	2.41355e+06	1.88712e+06	420179	843639	1.79561e+06	398975	833769	2.47324e+06	5.95647e+06	7.42422e+06	9.26014e+06	1.17556e+07
Com_1328_neg	Palmitoylglycine	棕榈酰甘氨酸	N	C18H35NO3	313.262	312.255	1.42359	[M-H]-	9.283	0.68	1	C18	Organic acids and derivatives	有机酸及其衍生物	Carboxylic acids and derivatives	羧酸及其衍生物	Amino acids, peptides, and analogues	氨基酸、肽和类似物	"2441-41-0"	HMDB0013034	Organic acids and derivatives	Carboxylic acids and derivatives	Amino acids, peptides, and analogues	-	-	-	LMFA08020079	Fatty Acyls [FA]	Fatty amides [FA08]	N-acyl amino acids [FA0805]	151008	CCCCCCCCCCCCCCCC(=O)NCC(O)=O	KVTFEOAKFFQCCX-UHFFFAOYSA-N	1.66794e+06	2.00427e+06	1.68983e+06	1.49485e+06	2.15864e+06	2.29206e+06	1.08393e+06	1.01645e+06	863573	745563	719055	736222	2.43318e+06	3.05173e+06	3.61154e+06	3.57432e+06
Com_1808_neg	5-Feruloylquinic acid	5-O-阿魏酰奎尼酸	N	C17H20O9	368.111	367.104	1.17614	[M-H]-	5.438	0.97	1	C18	Organic oxygen compounds	有机氧化合物	Organooxygen compounds	有机氧化合物	Alcohols and polyols	醇和多元醇	"40242-06-6"	HMDB0240478	Organic oxygen compounds	Organooxygen compounds	Carbohydrates and carbohydrate conjugates	-	C02572	-	-	-	-	-	10133609	COC1=CC(\C=C\C(=O)O[C@@H]2C[C@](O)(C[C@@H](O)[C@@H]2O)C(O)=O)=CC=C1O	RAGZUCNPTLULOL-KQJPBSFVSA-N	5.68231e+08	6.7692e+08	5.45802e+08	5.26582e+08	7.11601e+08	6.95369e+08	5.01441e+08	4.89746e+08	4.95513e+08	4.95367e+08	7.37885e+08	5.07095e+08	6.63317e+08	5.35862e+08	6.59385e+08	1.60705e+08
Com_975_neg	H-gamma-Glu-Gln-OH	gamma-谷氨酰-谷氨酰胺	N	C10H17N3O6	275.112	274.105	1.44261	[M-H]-	1.412	0.98	1	C18	Organic acids and derivatives	有机酸及其衍生物	Carboxylic acids and derivatives	羧酸及其衍生物	Amino acids, peptides, and analogues	氨基酸、肽和类似物	"10148-81-9"	HMDB0011738	Organic acids and derivatives	Carboxylic acids and derivatives	Amino acids, peptides, and analogues	-	C05283	-	-	-	-	-	150914	N[C@@H](CCC(=O)N[C@@H](CCC(N)=O)C(O)=O)C(O)=O	JBFYFLXEJFQWMU-WDSKDSINSA-N	1.92699e+07	2.83651e+07	2.02954e+07	2.09649e+07	2.95971e+07	2.93442e+07	5.8732e+06	4.51266e+06	5.0007e+06	5.15525e+06	4.89416e+06	4.81103e+06	1.76044e+07	2.13994e+07	2.53455e+07	2.97273e+07
Com_2293_neg	Oleanonic acid	齐墩果酮酸	N	C30H46O3	454.345	453.338	1.86291	[M-H]-	9.895	1.00	1	C18	Lipids and lipid-like molecules	脂质和类脂分子	Prenol lipids	异戊烯醇脂	Triterpenoids	三萜类	"17990-42-0"	HMDB0304711	Lipids and lipid-like molecules	Prenol lipids	Triterpenoids	-	-	-	-	-	-	-	12313704	CC1(C)CC[C@@]2(CC[C@]3(C)C(=CC[C@@H]4[C@@]5(C)CCC(=O)C(C)(C)[C@@H]5CC[C@@]34C)[C@@H]2C1)C(O)=O	FMIMFCRXYXVFTA-FUAOEXFOSA-N	857907	678531	1.06589e+06	908964	1.25126e+06	1.22685e+06	2.29872e+06	2.3375e+06	2.63398e+06	2.74517e+06	1.94622e+06	2.65327e+06	9.89306e+06	9.58218e+06	9.99527e+06	1.33237e+06
Com_1020_neg	Obtusifolin	美决明子素	N	C16H12O5	284.068	283.062	1.82462	[M-H]-	6.787	0.88	1	C18	Benzenoids	苯类化合物	Anthracenes	蒽类	Anthraquinones	蒽醌类	"477-85-0"	HMDB0255882	Benzenoids	Anthracenes	Anthraquinones	-	C17039	-	-	-	-	-	3083575	CC1=CC2=C(C(=C1O)OC)C(=O)C3=C(C2=O)C=CC=C3O	NYRXUBDGDSRBGB-UHFFFAOYSA-N	5.47791e+07	7.48086e+07	4.4873e+07	4.73211e+07	7.3858e+07	7.28089e+07	2.36905e+06	3.0818e+06	2.64171e+06	3.06473e+06	1.71635e+06	1.79596e+06	1.70436e+07	1.65249e+07	1.27442e+07	3.62628e+06
Com_1210_neg	Kaurenoic acid	贝壳杉烯酸	N	C20H30O2	302.225	301.218	1.03968	[M-H]-	9.781	1.00	1	C18	Lipids and lipid-like molecules	脂质和类脂分子	Prenol lipids	异戊烯醇脂	Diterpenoids	二萜类	"6730-83-2"	HMDB0302664	Lipids and lipid-like molecules	Prenol lipids	Diterpenoids	Kaur-16-en-18-oic acid; (-)-Kaur-16-en-19-oic acid; Kaurenic acid; Kaurenoic acid; ent-Kaur-16(17)-en-19-oic acid; ent-Kaurenoic acid; ent-Kaur-16-en-19-oic acid; ent-Kaur-16-en-19-oate	C11874	map00904;map01100;map01110	-	-	-	-	-	[H][C@@]12CC[C@@H]3C[C@]1(CC3=C)CC[C@]1([H])[C@@](C)(CCC[C@@]21C)C(O)=O	NIKHGUQULKYIGE-OTCXFQBHSA-N	1.10816e+07	1.31828e+07	1.26714e+07	1.27073e+07	1.50489e+07	1.5086e+07	1.10405e+07	1.02668e+07	1.00822e+07	1.01869e+07	8.05485e+06	1.40335e+07	3.96811e+08	3.24397e+08	3.81048e+08	3.0984e+08
Com_2589_neg	Nicotiflorin	山奈酚-3-O-芸香糖苷	N	C27H30O15	594.158	593.152	1.17762	[M-H]-	5.662	0.96	1	C18	Phenylpropanoids and polyketides	苯丙素类和聚酮类	Flavonoids	黄酮类化合物	Flavonoid glycosides	黄酮糖苷	"17650-84-9"	HMDB0302426	Phenylpropanoids and polyketides	Flavonoids	Flavonoid glycosides	Kaempferol-3-O-rutinoside; Nictoflorin	C21833	map00944;map01110	LMPK12111734	Polyketides [PK]	Flavonoids [PK12]	Flavones and Flavonols [PK1211]	5318767	C[C@@H]1O[C@@H](OC[C@H]2O[C@@H](OC3=C(OC4=C(C(O)=CC(O)=C4)C3=O)C3=CC=C(O)C=C3)[C@H](O)[C@@H](O)[C@@H]2O)[C@H](O)[C@H](O)[C@H]1O	RTATXGUCZHCSNG-QHWHWDPRSA-N	2.50414e+09	3.28091e+09	2.76185e+09	2.79381e+09	3.28531e+09	3.27418e+09	2.42397e+09	2.44105e+09	2.44764e+09	2.57912e+09	2.64873e+09	2.53289e+09	1.67359e+09	1.72613e+09	1.82853e+09	2.29904e+06
Com_1615_neg	Malabaricone B	马拉巴利酮B	N	C21H26O4	342.183	341.174	5.71397	[M-H]-	8.334	0.55	1	C18	Organic oxygen compounds	有机氧化合物	Organooxygen compounds	有机氧化合物	Carbonyl compounds	羰基化合物	"63335-24-0"	HMDB0254307	Organic oxygen compounds	Organooxygen compounds	Carbonyl compounds	-	-	-	-	-	-	-	163001	OC1=CC=C(CCCCCCCCC(=O)C2=C(O)C=CC=C2O)C=C1	KOAPDMKKECXPHX-UHFFFAOYSA-N	836300	728411	560472	610802	497084	438340	3.57345e+07	3.18718e+07	3.30544e+07	3.04668e+07	3.59759e+07	3.36316e+07	3.6015e+08	3.38955e+08	2.27709e+08	8.37704e+08
Com_1492_neg	Miltirone	丹参新酮	N	C19H22O2	282.162	327.16	0.71017	[M+HCOOH-H]-	7.306	0.63	1	C18	Lipids and lipid-like molecules	脂质和类脂分子	Prenol lipids	异戊烯醇脂	Diterpenoids	二萜类	"27210-57-7"	HMDB0035080	Lipids and lipid-like molecules	Prenol lipids	Diterpenoids	-	C13715	-	-	-	-	-	160142	CC(C)C1=CC2=C(C(=O)C1=O)C1=C(C=C2)C(C)(C)CCC1	FEFAIBOZOKSLJR-UHFFFAOYSA-N	1.65831e+09	2.00837e+09	1.26881e+09	1.26412e+09	1.97283e+09	2.04824e+09	166032	316363	516542	379322	556912	320949	5.6299e+08	5.48308e+08	4.33956e+08	1.24854e+07
Com_722_neg	Dihydroconiferyl alcohol	3-(4-羟基-3-甲氧基苯)-1-丙醇	N	C10H14O3	182.094	241.108	1.158	[M+CH3COOH-H]-	5.968	0.70	1	C18	Benzenoids	苯类化合物	Phenols	酚类	Methoxyphenols	甲氧基酚类	"2305-13-7"	HMDB0303757	Benzenoids	Phenols	Methoxyphenols	-	C10448	-	-	-	-	-	-	COC1=CC(CCCO)=CC=C1O	MWOMNLDJNQWJMK-UHFFFAOYSA-N	2.81514e+07	3.93925e+07	3.24415e+07	3.67813e+07	5.86964e+07	3.81955e+07	8.04918e+07	8.16849e+07	6.77566e+07	8.36062e+07	7.53043e+07	8.27087e+07	4.03599e+07	3.68071e+07	5.20273e+07	2.12769e+07
Com_1475_neg	Coumestrol	拟雌内酯	N	C15H8O5	268.037	327.051	0.91074	[M+CH3COOH-H]-	6.759	0.66	1	C18	Phenylpropanoids and polyketides	苯丙素类和聚酮类	Isoflavonoids	异黄酮类	Coumestans	Coumestan类	"479-13-0"	HMDB0002326	Phenylpropanoids and polyketides	Isoflavonoids	Coumestans	Coumestrol	C10205	map00943;map01061;map01110	LMPK12090018	Polyketides [PK]	Flavonoids [PK12]	Coumestan flavonoids [PK1209]	5281707	OC1=CC2=C(C=C1)C1=C(O2)C2=C(OC1=O)C=C(O)C=C2	ZZIALNLLNHEQPJ-UHFFFAOYSA-N	4.08366e+08	5.30214e+08	3.20414e+08	3.14522e+08	5.18296e+08	5.13619e+08	4.56181e+06	5.09774e+06	3.57535e+06	4.23575e+06	2.60649e+06	2.68928e+06	6.76511e+07	6.29957e+07	4.80902e+07	2.21603e+06
Com_2717_neg	Ginsenoside Ro	人参皂苷RO	N	C48H76O19	956.498	955.493	2.70121	[M-H]-	6.643	0.99	1	C18	Lipids and lipid-like molecules	脂质和类脂分子	Prenol lipids	异戊烯醇脂	Terpene glycosides	萜烯糖苷	"34367-04-9"	HMDB0034534	Lipids and lipid-like molecules	Prenol lipids	Terpene glycosides	-	C17543	-	-	-	-	-	12302914	CC1(C)CCC2(CCC3(C)C(=CCC4C5(C)CCC(OC6OC(C(O)C(O)C6OC6OC(CO)C(O)C(O)C6O)C(O)=O)C(C)(C)C5CCC34C)C2C1)C(=O)OC1OC(CO)C(O)C(O)C1O	NFZYDZXHKFHPGA-UHFFFAOYSA-N	3.34658e+08	4.09011e+08	3.20727e+08	3.21152e+08	4.25792e+08	3.99922e+08	2.5649e+07	2.43752e+07	2.72889e+07	2.04387e+07	1.74166e+07	1.96347e+07	2.31425e+08	2.27733e+08	1.51041e+08	1.38755e+06
Com_1160_neg	Rhamnocitrin	鼠李柠檬素	N	C16H12O6	300.063	299.056	1.30924	[M-H]-	5.444	0.54	1	C18	Phenylpropanoids and polyketides	苯丙素类和聚酮类	Flavonoids	黄酮类化合物	Flavones	黄酮类	"569-92-6"	HMDB0257193	Phenylpropanoids and polyketides	Flavonoids	Flavones	-	C17059	-	LMPK12112589	Polyketides [PK]	Flavonoids [PK12]	Flavones and Flavonols [PK1211]	5320946	COC1=CC(O)=C2C(=O)C(O)=C(OC2=C1)C1=CC=C(O)C=C1	MQSZRBPYXNEFHF-UHFFFAOYSA-N	606827	646396	468565	445796	769863	598161	2.16179e+07	2.20318e+07	2.40161e+07	2.86494e+07	2.25096e+07	2.37585e+07	2.9851e+07	3.00029e+07	2.95217e+07	1.49494e+06
Com_311_neg	Tropolone	环庚三烯酚酮	N	C7H6O2	122.037	181.051	0.51541	[M+CH3COOH-H]-	5.337	0.89	1	C18	Hydrocarbon derivatives	碳氢化合物衍生物	Tropones	环庚三烯酮类	Tropolones	托酚酮	"533-75-5"	HMDB0259299	Hydrocarbon derivatives	Tropones	Tropolones	-	C15474	map07216	-	-	-	-	-	OC1=CC=CC=CC1=O	MDYOLVRUBBJPFM-UHFFFAOYSA-N	7.71153e+07	1.02812e+08	8.42939e+07	8.17645e+07	9.89171e+07	1.22602e+08	8.32826e+07	7.97502e+07	1.69213e+08	1.09977e+08	1.14429e+08	1.09896e+08	2.14962e+08	1.74198e+08	1.59068e+08	1.41868e+08
Com_966_neg	Angelicain	当归碱	N	C15H16O6	292.095	273.077	1.37281	[M-H-H2O]-	5.672	0.70	1	C18	Organoheterocyclic compounds	有机杂环化合物	Benzopyrans	苯并吡喃类	1-benzopyrans	1-苯并吡喃	"49624-66-0"	HMDB0030120	Organoheterocyclic compounds	Benzopyrans	1-benzopyrans	-	-	-	-	-	-	-	11022681	CC(C)(O)C1CC2=C(O)C3=C(OC(CO)=CC3=O)C=C2O1	FHCHSXPHLRBEBR-UHFFFAOYSA-N	1.2594e+06	883456	503189	226846	589538	746864	1.9144e+06	200675	240263	2.16408e+06	162442	1.1055e+06	4.42995e+06	5.57503e+06	5.51528e+06	3.16382e+06
Com_574_neg	Paeonol	丹皮酚	N	C9H10O3	166.063	225.077	0.68705	[M+CH3COOH-H]-	5.45	0.79	1	C18	Organic oxygen compounds	有机氧化合物	Organooxygen compounds	有机氧化合物	Carbonyl compounds	羰基化合物	"552-41-0"	HMDB0256081	Organic oxygen compounds	Organooxygen compounds	Carbonyl compounds	-	C10712	-	-	-	-	-	11092	COC1=CC=C(C(C)=O)C(O)=C1	UILPJVPSNHJFIK-UHFFFAOYSA-N	5.87779e+07	4.14181e+07	3.50484e+07	3.39345e+07	4.2716e+07	7.62749e+07	2.24054e+07	2.4933e+07	2.55491e+07	2.36216e+07	2.7085e+07	2.49424e+07	3.49281e+07	3.22081e+07	3.43512e+07	1.87551e+07
Com_533_neg	Isofraxidin	异秦皮啶	N	C11H10O5	222.053	221.046	0.94669	[M-H]-	5.312	0.99	1	C18	Phenylpropanoids and polyketides	苯丙素类和聚酮类	Coumarins and derivatives	香豆素及其衍生物	Hydroxycoumarins	羟基香豆素	"486-21-5"	HMDB0253642	Phenylpropanoids and polyketides	Coumarins and derivatives	Hydroxycoumarins	-	C17480	-	-	-	-	-	5318565	COC1=CC2=C(OC(=O)C=C2)C(OC)=C1O	HOEVRHHMDJKUMZ-UHFFFAOYSA-N	3.83278e+07	4.90163e+07	4.18038e+07	5.38781e+07	4.94135e+07	4.83076e+07	7.02531e+07	7.10031e+07	3.77803e+07	3.802e+07	3.93842e+07	3.6578e+07	1.5855e+08	1.62396e+08	1.84043e+08	7.78427e+07
Com_190_neg	Coixol	薏苡素	N	C8H7NO3	165.043	164.036	1.35464	[M-H]-	6.429	0.67	1	C18	Organoheterocyclic compounds	有机杂环化合物	Benzoxazoles	苯并恶唑类	Benzoxazolones	苯并恶唑类	"532-91-2"	HMDB0036582	Organoheterocyclic compounds	Benzoxazoles	Benzoxazolones	-	-	-	-	-	-	-	10772	COC1=CC=C2NC(=O)OC2=C1	MKMCJLMBVKHUMS-UHFFFAOYSA-N	56492.2	195124	58138.6	333118	504003	147768	1.04968e+06	1.3112e+06	1.15913e+06	1.64025e+06	1.80453e+06	1.32384e+06	2.77956e+06	2.64087e+06	3.16205e+06	2.26052e+06
Com_1592_neg	Esculin	秦皮甲素	N	C15H16O9	340.079	339.073	1.29156	[M-H]-	5.174	0.89	1	C18	Phenylpropanoids and polyketides	苯丙素类和聚酮类	Coumarins and derivatives	香豆素及其衍生物	Coumarin glycosides	香豆素糖苷	"531-75-9"	HMDB0030820	Phenylpropanoids and polyketides	Coumarins and derivatives	Coumarin glycosides	-	C09264	-	-	-	-	-	5281417	OC[C@H]1O[C@@H](OC2=C(O)C=C3OC(=O)C=CC3=C2)[C@H](O)[C@@H](O)[C@@H]1O	XHCADAYNFIFUHF-TVKJYDDYSA-N	7.17283e+07	9.15066e+07	7.70575e+07	8.40392e+07	9.33537e+07	1.02261e+08	3.56768e+08	3.42382e+08	3.33996e+08	3.17806e+08	3.46502e+08	3.29378e+08	8.74465e+07	7.63584e+07	9.28534e+07	1.52064e+07
Com_940_neg	Toralactone	决明内酯	N	C15H12O5	272.068	271.062	1.79827	[M-H]-	7.419	1.00	1	C18	Organoheterocyclic compounds	有机杂环化合物	Naphthopyrans	萘并吡喃类	Naphthopyranones	萘并吡喃酮类	"41743-74-2"	HMDB0038549	Organoheterocyclic compounds	Naphthopyrans	Naphthopyranones	-	C17673	-	-	-	-	-	5321980	COC1=CC(O)=C2C(O)=C3C(=O)OC(C)=CC3=CC2=C1	WEHXAEGTVPWKDY-UHFFFAOYSA-N	1.32621e+06	1.69875e+06	48499.1	59334.6	1.22839e+06	1.13797e+06	1.87652e+06	1.85134e+06	1.82618e+06	2.09948e+06	2.20355e+06	1.89298e+06	2.06593e+07	1.97e+07	1.6031e+07	66710.1
Com_1409_neg	(2R/S)-6-PNG	6-异戊烯基柚皮素	N	C20H20O5	340.131	321.111	6.73178	[M-H-H2O]-	6.513	0.68	1	C18	Phenylpropanoids and polyketides	苯丙素类和聚酮类	Flavonoids	黄酮类化合物	Flavans	黄烷	"68682-01-9"	HMDB0037247	Phenylpropanoids and polyketides	Flavonoids	Flavans	-	-	-	-	-	-	-	3519901	CC(C)=CCC1=C(O)C=C2OC(CC(=O)C2=C1O)C1=CC=C(O)C=C1	YHWNASRGLKJRJJ-UHFFFAOYSA-N	482018	616984	540589	737129	87469.5	98402.2	3.27026e+07	2.93216e+07	3.11707e+07	3.13331e+07	2.37686e+07	2.71997e+07	1.54486e+07	1.65069e+07	1.36455e+07	446776
Com_555_neg	Methyl Eugenol	甲基丁香酚	N	C11H14O2	178.099	223.098	1.20477	[M+HCOOH-H]-	6.205	0.86	1	C18	Benzenoids	苯类化合物	Benzene and substituted derivatives	苯及其取代衍生物	Methoxybenzenes	甲氧基苯类	"93-15-2"	HMDB0031864	Benzenoids	Benzene and substituted derivatives	Methoxybenzenes	Methyleugenol; O-Methyleugenol; Eugenol methyl ether	C10454	map00940	-	-	-	-	7127	COC1=C(OC)C=C(CC=C)C=C1	ZYEMGPIYFIJGTP-UHFFFAOYSA-N	3.81858e+07	4.85018e+07	5.31791e+07	4.99209e+07	6.1419e+07	5.71172e+07	7.07684e+07	6.51681e+07	6.4239e+07	6.41175e+07	6.88498e+07	6.84538e+07	5.01991e+07	4.94946e+07	5.81557e+07	7.46403e+07
Com_1625_neg	Lactitol	乳糖醇	N	C12H24O11	344.132	343.125	1.27015	[M-H]-	2.001	0.66	1	C18	Lipids and lipid-like molecules	脂质和类脂分子	Fatty Acyls	脂肪酰类	Fatty acyl glycosides	脂肪酰糖苷	"585-86-4"	HMDB0040937	Lipids and lipid-like molecules	Fatty Acyls	Fatty acyl glycosides	-	D08266	-	-	-	-	-	157355	[H][C@@](O[C@@H]1O[C@H](CO)[C@H](O)[C@H](O)[C@H]1O)([C@H](O)CO)[C@H](O)[C@@H](O)CO	VQHSOMBJVWLPSR-JVCRWLNRSA-N	2.10561e+07	3.10849e+07	2.39195e+07	2.4605e+07	2.95537e+07	5.28727e+07	1.58654e+08	1.56872e+08	1.57561e+08	2.68858e+08	1.61198e+08	2.81135e+08	4.44977e+07	4.16783e+07	3.4975e+07	8.73842e+06
Com_2247_neg	Orientin	荭草素	N	C21H20O11	448.101	447.094	1.59747	[M-H]-	5.438	0.98	1	C18	Phenylpropanoids and polyketides	苯丙素类和聚酮类	Flavonoids	黄酮类化合物	Flavonoid glycosides	黄酮糖苷	"28608-75-5"	HMDB0030614	Phenylpropanoids and polyketides	Flavonoids	Flavonoid glycosides	-	C10114	-	LMPK12110470	Polyketides [PK]	Flavonoids [PK12]	Flavones and Flavonols [PK1211]	5382105	OCC1OC(C(O)C(O)C1O)C1=C(O)C=C(O)C2=C1OC(=CC2=O)C1=CC(O)=C(O)C=C1	PLAPMLGJVGLZOV-UHFFFAOYSA-N	5.75548e+07	5.14195e+07	4.17829e+07	4.40641e+07	4.89453e+07	4.79772e+07	1.7879e+09	3.35676e+09	3.36775e+09	3.03586e+09	3.69137e+09	2.89652e+09	5.16916e+09	5.18855e+09	5.79602e+09	7.59989e+07
Com_2295_neg	Pomolic acid	坡模醇酸	N	C30H48O4	472.355	453.338	1.54789	[M-H-H2O]-	8.732	0.73	1	C18	Lipids and lipid-like molecules	脂质和类脂分子	Prenol lipids	异戊烯醇脂	Triterpenoids	三萜类	"13849-91-7"	HMDB0035106	Lipids and lipid-like molecules	Prenol lipids	Triterpenoids	-	-	-	LMPR0106180016	Prenol Lipids [PR]	Isoprenoids [PR01]	C30 isoprenoids (triterpenes) [PR0106]	3838010	CC1CCC2(CCC3(C)C(=CCC4C5(C)CCC(O)C(C)(C)C5CCC34C)C2C1(C)O)C(O)=O	ZZTYPLSBNNGEIS-UHFFFAOYSA-N	2.57756e+07	3.09397e+07	1.5477e+07	2.11739e+07	2.11761e+07	2.99583e+07	9.84671e+07	9.98225e+07	9.46035e+07	9.82146e+07	1.07719e+08	1.00551e+08	2.06335e+07	1.87472e+07	2.04445e+07	127886
Com_1336_neg	p-Hydroxyphenethyl trans-ferulate	反式-阿魏酸对羟基苯乙酯	N	C18H18O5	314.115	313.109	1.81241	[M-H]-	6.21	1.00	1	C18	Phenylpropanoids and polyketides	苯丙素类和聚酮类	Cinnamic acids and derivatives	肉桂酸及其衍生物	Hydroxycinnamic acids and derivatives	羟基肉桂酸及其衍生物	"84873-15-4"	HMDB0032806	Phenylpropanoids and polyketides	Cinnamic acids and derivatives	Hydroxycinnamic acids and derivatives	-	-	-	-	-	-	-	637308	COC1=C(O)C=CC(\C=C\C(=O)OCCC2=CC=C(O)C=C2)=C1	JMSFLLZUCIXALN-WEVVVXLNSA-N	1.86962e+08	2.4506e+08	1.97704e+08	1.97785e+08	2.5149e+08	2.46775e+08	1.72754e+08	1.67516e+08	1.73154e+08	1.73688e+08	1.87407e+08	1.83937e+08	9.60487e+07	9.27657e+07	9.54939e+07	164203
Com_2210_neg	Morusinol	桑根皮醇	N	C25H26O7	438.168	437.16	1.72234	[M-H]-	6.329	0.53	1	C18	Phenylpropanoids and polyketides	苯丙素类和聚酮类	Flavonoids	黄酮类化合物	Flavones	黄酮类	"62949-93-3"	HMDB0030620	Phenylpropanoids and polyketides	Flavonoids	Flavones	-	C17868	-	LMPK12110919	Polyketides [PK]	Flavonoids [PK12]	Flavones and Flavonols [PK1211]	5481968	CC(C)(O)CCC1=C(OC2=C(C(O)=CC3=C2C=CC(C)(C)O3)C1=O)C1=C(O)C=C(O)C=C1	AFOKZNPZDXHDHD-UHFFFAOYSA-N	4.22547e+07	5.60366e+07	4.61729e+07	4.1172e+07	5.38593e+07	5.25936e+07	278847	311624	275513	222412	294039	264764	9.39946e+06	9.77862e+06	8.0908e+06	4.90205e+06
Com_218_neg	2,3,4-Trihydroxybenzoic acid	2,3,4-三羟基苯甲酸	N	C7H6O5	170.022	169.014	0.71595	[M-H]-	5.1	0.72	1	C18	Benzenoids	苯类化合物	Benzene and substituted derivatives	苯及其取代衍生物	Benzoic acids and derivatives	苯甲酸及其衍生物	"610-02-6"	HMDB0059964	Benzenoids	Benzene and substituted derivatives	Benzoic acids and derivatives	-	-	-	-	-	-	-	11874	OC(=O)C1=C(O)C(O)=C(O)C=C1	BRRSNXCXLSVPFC-UHFFFAOYSA-N	1.21068e+07	1.34686e+07	1.53256e+07	1.41822e+07	1.92027e+07	1.89889e+07	3.12776e+07	2.46325e+07	2.46171e+07	2.5418e+07	2.64456e+07	3.00148e+07	2.4841e+07	2.44951e+07	2.3632e+07	9.1045e+06
Com_2667_neg	Kaempferol-3-O-(2''-O-beta-D-glucopyl)-beta-D-rutinoside	山奈酚-3-O-(2'-O-beta-D-葡酰)-beta-D-芸香苷	N	C33H40O20	756.211	755.205	1.11738	[M-H]-	5.282	0.74	1	C18	Phenylpropanoids and polyketides	苯丙素类和聚酮类	Flavonoids	黄酮类化合物	Flavonoid glycosides	黄酮糖苷	"55696-58-7"	HMDB0302644	Lipids and lipid-like molecules	Fatty Acyls	Fatty acyl glycosides	-	-	-	LMPK12111753	Polyketides [PK]	Flavonoids [PK12]	Flavones and Flavonols [PK1211]	21676305	C[C@@H]1O[C@@H](OC[C@H]2O[C@@H](OC3=C(OC4=C(C(O)=CC(O)=C4)C3=O)C3=CC=C(O)C=C3)[C@H](O[C@@H]3O[C@H](CO)[C@@H](O)[C@H](O)[C@H]3O)[C@@H](O)[C@@H]2O)[C@H](O)[C@H](O)[C@H]1O	VNLOLXSJMINBIS-CFRIXVKNSA-N	4.69513e+07	6.15583e+07	4.95197e+07	5.20327e+07	5.86995e+07	5.53301e+07	1.19794e+08	1.13565e+08	1.23148e+08	1.19992e+08	1.16797e+08	1.21954e+08	5.71026e+07	5.08276e+07	4.63764e+07	3.27805e+06
Com_1194_neg	(R)-Isomucronulatol	异微凸剑叶莎醇	N	C17H18O5	302.115	301.108	1.05292	[M-H]-	5.092	0.52	1	C18	Phenylpropanoids and polyketides	苯丙素类和聚酮类	Isoflavonoids	异黄酮类	O-methylated isoflavonoids	O-甲基化异黄酮	"64474-51-7"	HMDB0033189	Phenylpropanoids and polyketides	Isoflavonoids	O-methylated isoflavonoids	-	-	-	-	-	-	-	602152	COC1=C(OC)C(O)=C(C=C1)C1COC2=C(C1)C=CC(O)=C2	NQRBAPDEZYMKFL-UHFFFAOYSA-N	3.23312e+07	3.73239e+07	3.41217e+07	3.07991e+07	3.74485e+07	3.9581e+07	4.9516e+07	5.16738e+07	6.11837e+07	5.36927e+07	6.34096e+07	4.34759e+07	4.31951e+07	4.76276e+07	5.08371e+07	3.24249e+07
Com_689_neg	Glycyl-L-tyrosine	甘氨酰-L-酪氨酸水合物	N	C11H14N2O4	238.095	237.088	0.78042	[M-H]-	4.895	0.56	1	C18	Organic acids and derivatives	有机酸及其衍生物	Carboxylic acids and derivatives	羧酸及其衍生物	Amino acids, peptides, and analogues	氨基酸、肽和类似物	"658-79-7"	HMDB0028853	Organic acids and derivatives	Carboxylic acids and derivatives	Amino acids, peptides, and analogues	-	-	-	-	-	-	-	92829	NCC(=O)N[C@@H](CC1=CC=C(O)C=C1)C(O)=O	XBGGUPMXALFZOT-VIFPVBQESA-N	241124	46528.1	30206.1	26536.3	90396.8	110820	800625	971346	941900	625784	1.04532e+06	730330	731733	866190	1.0096e+06	449782
Com_28_neg	Succinic Acid	琥珀酸	N	C4H6O4	118.027	117.019	1.45824	[M-H]-	2.582	1.00	1	C18	Organic acids and derivatives	有机酸及其衍生物	Carboxylic acids and derivatives	羧酸及其衍生物	Dicarboxylic acids and derivatives	二元酸及其衍生物	"110-15-6"	HMDB0000254	Organic acids and derivatives	Carboxylic acids and derivatives	Dicarboxylic acids and derivatives	Succinate; Succinic acid; Butanedionic acid; Ethylenesuccinic acid	C00042	map00020;map00190;map00250;map00310;map00350;map00360;map00361;map00620;map00630;map00640;map00650;map00720;map00760;map00920;map01060;map01061;map01062;map01063;map01064;map01065;map01066;map01070;map01100;map01110;map01120;map01200;map01220;map02020;map04024;map04727;map04922;map05230	LMFA01170043	Fatty Acyls [FA]	Fatty Acids and Conjugates [FA01]	Dicarboxylic acids [FA0117]	1738118	OC(=O)CCC(O)=O	KDYFGRWQOYBRFD-UHFFFAOYSA-N	5.56932e+08	7.22417e+08	6.07469e+08	6.006e+08	7.30358e+08	7.30574e+08	5.93664e+09	5.94252e+09	8.49656e+09	5.93107e+09	6.40207e+09	6.3131e+09	1.85998e+09	1.73738e+09	1.80842e+09	3.7478e+08
Com_337_neg	Hendecanoic acid	十一烷酸	N	C11H22O2	186.162	185.155	1.22563	[M-H]-	6.657	0.74	1	C18	Lipids and lipid-like molecules	脂质和类脂分子	Fatty Acyls	脂肪酰类	Fatty acids and conjugates	脂肪酸和结合物	"112-37-8"	HMDB0000947	Lipids and lipid-like molecules	Fatty Acyls	Fatty acids and conjugates	-	C17715	-	LMFA01010011	Fatty Acyls [FA]	Fatty Acids and Conjugates [FA01]	Straight chain fatty acids [FA0101]	8180	CCCCCCCCCCC(O)=O	ZDPHROOEEOARMN-UHFFFAOYSA-N	196972	98504.7	102720	2.65612e+06	3.50251e+06	100253	81619.4	1.11852e+06	164675	59657.4	991489	114007	2.04643e+07	1.94338e+07	1.70043e+07	2.926e+07
Com_612_neg	Tetradecanoic acid	十四烷酸/肉豆蔻酸	N	C14H28O2	228.209	227.202	1.53385	[M-H]-	9.336	0.89	1	C18	Lipids and lipid-like molecules	脂质和类脂分子	Fatty Acyls	脂肪酰类	Fatty acids and conjugates	脂肪酸和结合物	"544-63-8"	HMDB0000806	Lipids and lipid-like molecules	Fatty Acyls	Fatty acids and conjugates	Tetradecanoic acid; Tetradecanoate; Myristic acid	C06424	map00061;map01100	LMFA01010014	Fatty Acyls [FA]	Fatty Acids and Conjugates [FA01]	Straight chain fatty acids [FA0101]	11005	CCCCCCCCCCCCCC(O)=O	TUNFSRHWOTWDNC-UHFFFAOYSA-N	4.81862e+07	5.41783e+07	5.71665e+07	5.02336e+07	6.00803e+07	6.05448e+07	2.21356e+07	1.84337e+07	1.90858e+07	1.93446e+07	1.13033e+07	1.9643e+07	4.33042e+07	3.89397e+07	3.99953e+07	4.46354e+07
Com_585_neg	Myristelaidic acid	十四碳烯酸(反-9)/反式肉豆蔻烯酸	N	C14H26O2	226.193	225.186	1.46845	[M-H]-	8.765	0.90	1	C18	Lipids and lipid-like molecules	脂质和类脂分子	Fatty Acyls	脂肪酰类	Fatty acids and conjugates	脂肪酸和结合物	"50286-30-1"	HMDB0062248	Lipids and lipid-like molecules	Fatty Acyls	Fatty acids and conjugates	-	-	-	LMFA01030250	Fatty Acyls [FA]	Fatty Acids and Conjugates [FA01]	Unsaturated fatty acids [FA0103]	5312402	CCCC\C=C\CCCCCCCC(O)=O	YWWVWXASSLXJHU-AATRIKPKSA-N	1.46006e+07	1.77518e+07	1.64e+07	1.40023e+07	1.97019e+07	1.84071e+07	6.34852e+06	6.40814e+06	6.47318e+06	6.16431e+06	6.66918e+06	6.63011e+06	8.39385e+06	7.55502e+06	7.83914e+06	6.73305e+06
Com_711_neg	cis-10-Pentadecenoic acid	十五碳烯酸(顺-10)	N	C15H28O2	240.209	239.202	1.53177	[M-H]-	9.214	0.99	1	C18	Lipids and lipid-like molecules	脂质和类脂分子	Fatty Acyls	脂肪酰类	Fatty acids and conjugates	脂肪酸和结合物	"84743-29-3"	HMDB0304816	Lipids and lipid-like molecules	Fatty Acyls	Fatty acids and conjugates	-	-	-	LMFA01030259	Fatty Acyls [FA]	Fatty Acids and Conjugates [FA01]	Unsaturated fatty acids [FA0103]	-	CCCC\C=C/CCCCCCCCC(O)=O	APXSAEQXOXTDAM-WAYWQWQTSA-N	2.18696e+07	2.66123e+07	2.51425e+07	2.18412e+07	3.13734e+07	2.89254e+07	2.03205e+07	2.00855e+07	2.01984e+07	1.93352e+07	1.30826e+07	2.095e+07	3.28909e+07	3.03406e+07	3.19868e+07	3.61671e+07
Com_1012_neg	Petroselinic acid	十八碳烯酸(顺-6)/岩芹酸	N	C18H34O2	282.256	281.249	0.78452	[M-H]-	10.393	1.00	1	C18	Lipids and lipid-like molecules	脂质和类脂分子	Fatty Acyls	脂肪酰类	Fatty acids and conjugates	脂肪酸和结合物	"593-39-5"	HMDB0002080	Lipids and lipid-like molecules	Fatty Acyls	Fatty acids and conjugates	-	C08363	-	LMFA01030066	Fatty Acyls [FA]	Fatty Acids and Conjugates [FA01]	Unsaturated fatty acids [FA0103]	11634	CCCCCCCCCCCC=CCCCCC(O)=O	CNVZJPUDSLNTQU-UHFFFAOYSA-N	2.50074e+08	1.64198e+08	2.75913e+08	2.74245e+08	3.54081e+08	3.49572e+08	2.00542e+08	1.90479e+08	1.9132e+08	1.82621e+08	1.17288e+08	1.95415e+08	9.26272e+08	8.5062e+08	8.59976e+08	9.845e+08
Com_1175_neg	12-hydroxystearic acid	12-羟基硬脂酸	N	C18H36O3	300.266	299.259	0.87307	[M-H]-	9.514	0.82	1	C18	Lipids and lipid-like molecules	脂质和类脂分子	Fatty Acyls	脂肪酰类	Fatty acids and conjugates	脂肪酸和结合物	"106-14-9"	HMDB0061706	Lipids and lipid-like molecules	Fatty Acyls	Fatty acids and conjugates	-	-	-	LMFA02000130	Fatty Acyls [FA]	Octadecanoids [FA02]	Other Octadecanoids [FA0200]	7789	CCCCCCC(O)CCCCCCCCCCC(O)=O	ULQISTXYYBZJSJ-UHFFFAOYSA-N	1.40357e+07	1.54443e+07	1.44912e+07	1.40481e+07	1.79938e+07	1.79638e+07	8.79227e+06	8.07014e+06	8.84577e+06	8.19776e+06	6.42306e+06	9.53248e+06	2.62316e+07	2.2929e+07	2.50566e+07	4.59324e+07
Com_1154_neg	Ricinoleic acid	蓖麻油酸	N	C18H34O3	298.251	297.244	0.64025	[M-H]-	8.064	1.00	1	C18	Lipids and lipid-like molecules	脂质和类脂分子	Fatty Acyls	脂肪酰类	Fatty acids and conjugates	脂肪酸和结合物	"141-22-0"	HMDB0034297	Lipids and lipid-like molecules	Fatty Acyls	Fatty acids and conjugates	-	C08365	-	LMFA02000184	Fatty Acyls [FA]	Octadecanoids [FA02]	Other Octadecanoids [FA0200]	5282942	CCCCCCC(O)C\C=C/CCCCCCCC(O)=O	WBHHMMIMDMUBKC-XFXZXTDPSA-N	9.3964e+08	1.17366e+09	1.17019e+09	1.0041e+09	8.04205e+08	7.85701e+08	2.47901e+09	2.43146e+09	2.46991e+09	2.3714e+09	2.61831e+09	2.52647e+09	2.01356e+09	1.89117e+09	1.89021e+09	3.25341e+09
Com_258_neg	Suberic acid	辛二酸	N	C8H14O4	174.089	173.082	0.49928	[M-H]-	4.935	0.74	1	C18	Lipids and lipid-like molecules	脂质和类脂分子	Fatty Acyls	脂肪酰类	Fatty acids and conjugates	脂肪酸和结合物	"505-48-6"	HMDB0000893	Lipids and lipid-like molecules	Fatty Acyls	Fatty acids and conjugates	-	C08278	-	LMFA01170001	Fatty Acyls [FA]	Fatty Acids and Conjugates [FA01]	Dicarboxylic acids [FA0117]	10457	OC(=O)CCCCCCC(O)=O	TYFQFVWCELRYAO-UHFFFAOYSA-N	1.95053e+07	3.3564e+07	2.80749e+07	3.3178e+07	4.81319e+07	3.54122e+07	3.01892e+08	2.9959e+08	3.02865e+08	2.94354e+08	3.30142e+08	3.16039e+08	5.99615e+07	8.36478e+07	9.04899e+07	1.72705e+07
Com_79_neg	Threonic acid	苏糖酸	N	C4H8O5	136.037	135.03	0.37435	[M-H]-	1.391	0.86	1	C18	Organic oxygen compounds	有机氧化合物	Organooxygen compounds	有机氧化合物	Carbohydrates and carbohydrate conjugates	碳水化合物和碳水化合物结合物	"7306-96-9"	HMDB0000943	Organic oxygen compounds	Organooxygen compounds	Carbohydrates and carbohydrate conjugates	Threonate; L-Threonate; (2R,3S)-2,3,4-Trihydroxybutanoic acid	C01620	map00053;map01100	-	-	-	-	5460407	OC[C@H](O)[C@@H](O)C(O)=O	JPIJQSOTBSSVTP-STHAYSLISA-N	2.89732e+08	3.1636e+08	3.19914e+08	3.09121e+08	4.16031e+08	3.34996e+08	1.83903e+08	1.82346e+08	1.84885e+08	1.83724e+08	2.12062e+08	2.05937e+08	1.44613e+08	1.41955e+08	1.59491e+08	4.00868e+07
Com_270_neg	Ketoleucine	酮亮氨酸	N	C6H10O3	130.063	175.061	0.38425	[M+HCOOH-H]-	5.492	0.86	1	C18	Organic acids and derivatives	有机酸及其衍生物	Keto acids and derivatives	酮酸及其衍生物	Short-chain keto acids and derivatives	短链酮酸及其衍生物	"816-66-0"	HMDB0000695	Organic acids and derivatives	Keto acids and derivatives	Short-chain keto acids and derivatives	4-Methyl-2-oxopentanoate; 2-Oxoisocaproate; alpha-Ketoisocaproate	C00233	map00280;map00290;map00785;map00966;map01100;map01110;map01210;map01230	-	-	-	-	70	CC(C)CC(=O)C(O)=O	BKAJNAXTPSGJCU-UHFFFAOYSA-N	3.71916e+07	5.08129e+07	4.55251e+07	4.3466e+07	5.42322e+07	6.51447e+07	3.84876e+07	4.03284e+07	3.63685e+07	4.55946e+07	3.73515e+07	5.10335e+07	4.08405e+07	4.30073e+07	3.42421e+07	2.34884e+07
Com_29_neg	Methylmalonic acid	甲基丙二酸	N	C4H6O4	118.027	117.019	0.63831	[M-H]-	1.41	0.96	1	C18	Organic acids and derivatives	有机酸及其衍生物	Carboxylic acids and derivatives	羧酸及其衍生物	Dicarboxylic acids and derivatives	二元酸及其衍生物	"516-05-2"	HMDB0000202	Organic acids and derivatives	Carboxylic acids and derivatives	Dicarboxylic acids and derivatives	-	C02171	-	LMFA01170118	Fatty Acyls [FA]	Fatty Acids and Conjugates [FA01]	Dicarboxylic acids [FA0117]	487	CC(C(O)=O)C(O)=O	ZIYVHBGGAOATLY-UHFFFAOYSA-N	3.06854e+07	4.90936e+07	3.9282e+07	3.9727e+07	5.74723e+07	4.82351e+07	1.43735e+08	1.38122e+08	1.24506e+08	1.2981e+08	1.39698e+08	1.2664e+08	5.54707e+07	4.98427e+07	5.51335e+07	5.10688e+07
Com_184_neg	4-Hydroxycinnamic acid	4-羟基肉桂酸	N	C9H8O3	164.047	163.04	0.31718	[M-H]-	5.334	1.00	1	C18	Phenylpropanoids and polyketides	苯丙素类和聚酮类	Cinnamic acids and derivatives	肉桂酸及其衍生物	Hydroxycinnamic acids and derivatives	羟基肉桂酸及其衍生物	"501-98-4"	HMDB0002035	Phenylpropanoids and polyketides	Cinnamic acids and derivatives	Hydroxycinnamic acids and derivatives	4-Coumarate; p-Coumaric acid; trans-4-Hydroxycinnamate; trans-p-Hydroxycinnamate; 4-Hydroxycinnamic acid; 4-Hydroxycinnamate	C00811	map00130;map00350;map00940;map00950;map01061;map01100;map01110;map01220	-	-	-	-	637542	OC(=O)\C=C\C1=CC=C(O)C=C1	NGSWKAQJJWESNS-ZZXKWVIFSA-N	2.03503e+09	2.69258e+09	2.22926e+09	2.53455e+09	3.00753e+09	2.60515e+09	4.32135e+08	4.0706e+08	5.17067e+08	4.83345e+08	4.31855e+08	4.37438e+08	6.47562e+08	5.82361e+08	6.49663e+08	1.63242e+08
Com_129_neg	Hydrocinnamic acid	氢化肉桂酸	N	C9H10O2	150.068	149.061	0.26644	[M-H]-	6.796	0.65	1	C18	Phenylpropanoids and polyketides	苯丙素类和聚酮类	Phenylpropanoic acids	苯丙酸类	-	-	"501-52-0"	HMDB0000764	Phenylpropanoids and polyketides	Phenylpropanoic acids	-	Phenylpropanoate; 3-Phenylpropanoate; 3-Phenyl-propionic acid; 3-Phenylpropanoic acid; 3-Phenylpropionic acid	C05629	map00360;map01100;map01120;map01220	-	-	-	-	107	OC(=O)CCC1=CC=CC=C1	XMIIGOLPHOKFCH-UHFFFAOYSA-N	9.87031e+07	1.20811e+08	8.25329e+07	8.82098e+07	1.2584e+08	1.19441e+08	4.18187e+07	4.43599e+07	4.14197e+07	3.96609e+07	3.22395e+07	3.28674e+07	4.46206e+07	4.18331e+07	3.29713e+07	1.44662e+07
Com_253_neg	Shikimic acid	莽草酸	N	C7H10O5	174.053	173.046	0.62793	[M-H]-	1.433	0.87	1	C18	Organic oxygen compounds	有机氧化合物	Organooxygen compounds	有机氧化合物	Alcohols and polyols	醇和多元醇	"138-59-0"	HMDB0003070	Organic oxygen compounds	Organooxygen compounds	Alcohols and polyols	Shikimate; Shikimic acid; 3,4,5-Trihydroxy-1-cyclohexenecarboxylic acid	C00493	map00400;map00996;map00999;map01060;map01061;map01063;map01070;map01100;map01110;map01230;map01240	-	-	-	-	8742	O[C@@H]1CC(=C[C@@H](O)[C@H]1O)C(O)=O	JXOHGGNKMLTUBP-HSUXUTPPSA-N	8.06951e+08	5.06462e+08	7.15987e+08	7.22286e+08	4.85007e+08	5.07306e+08	4.81274e+08	4.95363e+08	4.73777e+08	3.31087e+08	5.19651e+08	4.96642e+08	2.59116e+08	2.58581e+08	2.7817e+08	1.12882e+08
Com_267_neg	L-Ascorbic acid	L-抗坏血酸	N	C6H8O6	176.032	175.025	0.91518	[M-H]-	2.651	0.90	1	C18	Organoheterocyclic compounds	有机杂环化合物	Dihydrofurans	二氢呋喃类	Furanones	呋喃酮类	"50-81-7"	HMDB0000044	Organoheterocyclic compounds	Dihydrofurans	Furanones	Monodehydroascorbate; Monodehydroascorbate radical; Ascorbate radical; Semidehydroascorbic acid	C01041	map00053;map01100	-	-	-	-	-	[H][C@@]1(OC(=O)C(O)=C1O)[C@@H](O)CO	CIWBSHSKHKDKBQ-JLAZNSOCSA-N	2.05528e+07	2.78936e+07	2.30102e+07	2.30785e+07	2.90224e+07	2.77456e+07	2.22546e+07	1.69644e+07	1.65656e+07	1.71244e+07	1.7948e+07	1.74272e+07	3.86272e+07	5.26582e+07	5.3595e+07	3.041e+07
Com_512_neg	3-hydroxylaurate	3-羟基十二烷酸	N	C12H24O3	216.173	215.165	0.87716	[M-H]-	7.377	0.83	1	C18	Organic acids and derivatives	有机酸及其衍生物	Hydroxy acids and derivatives	羟基酸及其衍生物	Medium-chain hydroxy acids and derivatives	中链羟基酸及其衍生物	"1883-13-2"	HMDB0000387	Organic acids and derivatives	Hydroxy acids and derivatives	Medium-chain hydroxy acids and derivatives	-	-	-	LMFA01050037	Fatty Acyls [FA]	Fatty Acids and Conjugates [FA01]	Hydroxy fatty acids [FA0105]	5312805	CCCCCCCCC[C@H](O)CC(O)=O	MUCMKTPAZLSKTL-NSHDSACASA-N	6.35133e+06	1.06307e+07	5.62559e+06	7.31551e+06	9.99302e+06	1.04168e+07	3.57445e+06	3.06356e+06	2.34715e+06	2.85811e+06	3.0824e+06	3.11585e+06	1.02865e+07	1.38331e+07	9.44104e+06	2.83537e+07
Com_35_neg	3,4-dihydroxybutyrate	(S)-3,4-二羟基丁酸	N	C4H8O4	120.042	119.035	0.8157	[M-H]-	1.398	0.59	1	C18	Organic acids and derivatives	有机酸及其衍生物	Hydroxy acids and derivatives	羟基酸及其衍生物	Beta hydroxy acids and derivatives	β-羟基酸及其衍生物	"51267-44-8"	HMDB0000337	Organic acids and derivatives	Hydroxy acids and derivatives	Beta hydroxy acids and derivatives	-	-	-	LMFA01050378	Fatty Acyls [FA]	Fatty Acids and Conjugates [FA01]	Hydroxy fatty acids [FA0105]	150929	OCC(O)CC(O)=O	DZAIOXUZHHTJKN-UHFFFAOYSA-N	1.90113e+07	4.82406e+07	3.42668e+07	3.81803e+07	4.27027e+07	4.41194e+07	5.28256e+07	3.64451e+07	3.8879e+07	3.9586e+07	3.70207e+07	4.15793e+07	3.73854e+07	2.44685e+07	3.90739e+07	3.80498e+07
Com_248_neg	N-acetylleucine	N-乙酰基亮氨酸	N	C8H15NO3	173.105	172.098	0.85391	[M-H]-	5.591	1.00	1	C18	Organic acids and derivatives	有机酸及其衍生物	Carboxylic acids and derivatives	羧酸及其衍生物	Amino acids, peptides, and analogues	氨基酸、肽和类似物	"1188-21-2"	HMDB0011756	Organic acids and derivatives	Carboxylic acids and derivatives	Amino acids, peptides, and analogues	-	C02710	-	-	-	-	-	70912	CC(C)C[C@H](NC(C)=O)C(O)=O	WXNXCEHXYPACJF-ZETCQYMHSA-N	8.39949e+07	1.12177e+08	8.95498e+07	9.10117e+07	1.1058e+08	1.10956e+08	2.80829e+08	2.72923e+08	2.94045e+08	2.74639e+08	3.03936e+08	2.88777e+08	1.68667e+08	1.59632e+08	1.71259e+08	6.01193e+07
Com_422_neg	Gama-glutamylalanine	gamma谷氨酰基-丙氨酸	N	C8H14N2O5	218.09	199.073	0.52435	[M-H-H2O]-	2.542	0.90	1	C18	Organic acids and derivatives	有机酸及其衍生物	Carboxylic acids and derivatives	羧酸及其衍生物	Amino acids, peptides, and analogues	氨基酸、肽和类似物	"5875-41-2"	HMDB0006248	Organic acids and derivatives	Carboxylic acids and derivatives	Amino acids, peptides, and analogues	(5-L-Glutamyl)-L-amino acid; L-gamma-Glutamyl-L-amino acid; alpha-(gamma-L-Glutamyl)-L-amino acid	C03740	map00480;map01100	-	-	-	-	440103	C[C@H](NC(=O)CC[C@H](N)C(O)=O)C(O)=O	WQXXXVRAFAKQJM-WHFBIAKZSA-N	1.74941e+06	1.29896e+06	1.84946e+06	1.58282e+06	1.98174e+06	1.69826e+06	2.14594e+06	2.02182e+06	1.92089e+06	2.28959e+06	2.16346e+06	1.9115e+06	3.18621e+06	2.2336e+06	2.77703e+06	3.23839e+06
Com_377_neg	2-Keto-D-Gluconic acid	2-酮-D-葡萄糖酸	N	C6H10O7	194.043	193.035	0.62013	[M-H]-	1.357	0.86	1	C18	Organic oxygen compounds	有机氧化合物	Organooxygen compounds	有机氧化合物	Carbohydrates and carbohydrate conjugates	碳水化合物和碳水化合物结合物	"669-90-9"	HMDB0011732	Organic oxygen compounds	Organooxygen compounds	Carbohydrates and carbohydrate conjugates	2-Keto-D-gluconic acid; 2-Dehydro-D-gluconate; 2-Dehydro-D-gluconic acid; alpha-D-arabino-2-Hexulosonic acid	C06473	map00030;map01100;map01120	-	-	-	-	50	OCC(O)C(O)C(O)C(=O)C(O)=O	VBUYCZFBVCCYFD-UHFFFAOYSA-N	4.15284e+07	6.70267e+07	6.84557e+07	5.56777e+07	9.64189e+07	8.35782e+07	4.54451e+07	3.95318e+07	5.05513e+07	8.632e+07	6.95952e+07	4.68228e+07	1.30393e+08	1.38579e+08	8.78129e+07	8.78815e+07
Com_433_neg	O-Succinyhomoserine	O-琥珀酰高丝氨酸	N	C8H13NO6	219.074	200.057	1.22727	[M-H-H2O]-	3.187	0.54	1	C18	Organic acids and derivatives	有机酸及其衍生物	Carboxylic acids and derivatives	羧酸及其衍生物	Amino acids, peptides, and analogues	氨基酸、肽和类似物	"1492-23-5"	-	-	-	-	O-Succinyl-L-homoserine; O4-Succinyl-L-homoserine; O-Succinylhomoserine	C01118	map00270;map00920;map01100;map01110;map01230	-	-	-	-	-	C(COC(=O)CCC(=O)O)C(C(=O)O)N	GNISQJGXJIDKDJ-YFKPBYRVSA-N	2.19953e+08	2.8638e+08	1.75332e+08	1.60042e+08	3.03841e+08	2.02627e+08	1.70278e+08	1.82242e+08	2.03912e+08	2.04591e+08	2.80292e+08	2.76709e+08	6.16461e+07	5.45156e+07	9.23692e+07	6.40745e+06
Com_286_neg	Caffeate	咖啡酸	N	C9H8O4	180.042	179.035	0.82411	[M-H]-	5.266	1.00	1	C18	Phenylpropanoids and polyketides	苯丙素类和聚酮类	Cinnamic acids and derivatives	肉桂酸及其衍生物	Hydroxycinnamic acids and derivatives	羟基肉桂酸及其衍生物	"501-16-6"	HMDB0001964	Phenylpropanoids and polyketides	Cinnamic acids and derivatives	Hydroxycinnamic acids and derivatives	Caffeate; Caffeic acid; 3,4-Dihydroxy-trans-cinnamate; trans-Caffeate; (2E)-3-(3,4-Dihydroxyphenyl)prop-2-enoate	C01197	map00940;map00996;map01061;map01100;map01110;map01220	-	-	-	-	689043	OC(=O)\C=C\C1=CC(O)=C(O)C=C1	QAIPRVGONGVQAS-DUXPYHPUSA-N	2.39864e+08	2.77561e+08	2.91632e+08	2.82269e+08	3.48603e+08	3.23166e+08	1.88583e+08	1.17212e+08	1.52579e+08	1.2152e+08	1.23697e+08	1.21211e+08	4.73347e+08	7.04362e+08	7.49799e+08	2.99775e+08
Com_115_neg	3-(2-Hydroxyphenyl)propanoic acid	3-(2-羟苯基)丙酸	N	C9H10O3	166.063	147.045	0.33687	[M-H-H2O]-	5.637	0.78	1	C18	Phenylpropanoids and polyketides	苯丙素类和聚酮类	Phenylpropanoic acids	苯丙酸类	-	-	"495-78-3"	HMDB0033752	Phenylpropanoids and polyketides	Phenylpropanoic acids	-	3-(2-Hydroxyphenyl)propanoate; 2-Hydroxyphenylpropanoate; 3-(2-Hydroxyphenyl)propionic acid; Melilotate; 3-(2-Hydroxyphenyl)propionate	C01198	map00360;map00624;map00999;map01100;map01120	-	-	-	-	873	OC(=O)CCC1=CC=CC=C1O	CJBDUOMQLFKVQC-UHFFFAOYSA-N	2.74144e+07	3.50303e+07	2.81954e+07	2.66394e+07	3.24204e+07	3.03826e+07	2.4623e+07	2.45672e+07	2.65317e+07	2.5785e+07	2.74073e+07	2.81252e+07	3.49878e+07	2.96456e+07	3.58761e+07	3.01183e+07
Com_1137_neg	trans-10-Nonadecenoic acid(C19-1T)	十九碳烯酸(反-10)(C19:1T)	N	C19H36O2	296.272	295.265	1.08281	[M-H]-	10.804	0.92	1	C18	Lipids and lipid-like molecules	脂质和类脂分子	Fatty Acyls	脂肪酰类	Fatty acids and conjugates	脂肪酸和结合物	"147527-21-7"	-	-	-	-	-	-	-	LMFA01030361	Fatty Acyls [FA]	Fatty Acids and Conjugates [FA01]	Unsaturated fatty acids [FA0103]	5312512	CCCCCCCCC=CCCCCCCCCC(=O)O	BBOWBNGUEWHNQZ-MDZDMXLPSA-N	1.3431e+06	1.54454e+06	1.41684e+06	1.28229e+06	1.62651e+06	1.83147e+06	1.87473e+06	1.59393e+06	1.73352e+06	1.49809e+06	1.0721e+06	1.65277e+06	1.01152e+07	1.01235e+07	9.21723e+06	1.28327e+07
Com_1013_neg	cis-Vaccenic acid	11-十八碳烯酸	N	C18H34O2	282.256	281.249	1.21122	[M-H]-	9.641	0.74	1	C18	Lipids and lipid-like molecules	脂质和类脂分子	Fatty Acyls	脂肪酰类	Fatty acids and conjugates	脂肪酸和结合物	"506-17-2"	HMDB0240219	Lipids and lipid-like molecules	Fatty Acyls	Fatty acids and conjugates	-	C21944	-	LMFA01030076	Fatty Acyls [FA]	Fatty Acids and Conjugates [FA01]	Unsaturated fatty acids [FA0103]	5282761	CCCCCC\C=C/CCCCCCCCCC(O)=O	UWHZIFQPPBDJPM-FPLPWBNLSA-N	3.19413e+07	3.66322e+07	3.45443e+07	2.08532e+07	4.4047e+07	2.53947e+07	2.75913e+07	2.76787e+07	2.77571e+07	1.59707e+07	1.14688e+07	2.82613e+07	2.00963e+07	2.23329e+07	2.43763e+07	2.20118e+07
Com_592_neg	3,4-Dihydroxymandelaldehyde	3,4-二羟基扁桃醛	N	C8H8O4	168.042	227.056	1.28655	[M+CH3COOH-H]-	4.908	0.76	1	C18	Benzenoids	苯类化合物	Benzene and substituted derivatives	苯及其取代衍生物	Phenylacetaldehydes	苯乙醛类	"13023-73-9"	HMDB0006242	Benzenoids	Benzene and substituted derivatives	Phenylacetaldehydes	3,4-Dihydroxymandelaldehyde; 3,4-Dihydroxyphenylglycolaldehyde; DOPEGAL	C05577	map00350;map01100	-	-	-	-	151725	OC(C=O)C1=CC(O)=C(O)C=C1	YUGMCLJIWGEKCK-UHFFFAOYSA-N	9.16888e+06	1.09022e+07	9.43637e+06	9.96812e+06	1.10426e+07	1.03557e+07	8.04721e+06	7.87931e+06	8.74932e+06	8.24046e+06	8.77327e+06	8.76232e+06	1.01815e+07	8.65867e+06	9.6631e+06	8.19925e+06
Com_683_neg	7,8-Dihydroneopterin	7,8-二氢新蝶呤	N	C9H13N5O4	255.097	236.079	0.76182	[M-H-H2O]-	6.281	0.67	1	C18	Organoheterocyclic compounds	有机杂环化合物	Pteridines and derivatives	蝶啶及其衍生物	Pterins and derivatives	蝶呤及其衍生物	"1218-98-0"	HMDB0002275	Organoheterocyclic compounds	Pteridines and derivatives	Pterins and derivatives	7,8-Dihydroneopterin; Dihydroneopterin; 2-Amino-4-hydroxy-6-(D-erythro-1,2,3-trihydroxypropyl)-7,8-dihydropteridine	C04874	map00790;map01100;map01240	-	-	-	-	65074	NC1=NC(=O)C2=C(NCC(=N2)[C@H](O)[C@H](O)CO)N1	YQIFAMYNGGOTFB-XINAWCOVSA-N	3.17154e+06	5.06838e+06	2.78969e+06	2.38959e+06	3.09262e+06	3.87906e+06	181813	439078	731133	409159	282795	609479	1.12102e+07	1.01294e+07	1.03842e+07	7.96087e+06
Com_625_neg	Dodecanedioic acid	十二烷二酸	N	C12H22O4	230.152	229.145	1.29582	[M-H]-	6.427	0.92	1	C18	Lipids and lipid-like molecules	脂质和类脂分子	Fatty Acyls	脂肪酰类	Fatty acids and conjugates	脂肪酸和结合物	"693-23-2"	HMDB0000623	Lipids and lipid-like molecules	Fatty Acyls	Fatty acids and conjugates	-	C02678	-	LMFA01170009	Fatty Acyls [FA]	Fatty Acids and Conjugates [FA01]	Dicarboxylic acids [FA0117]	12736	OC(=O)CCCCCCCCCCC(O)=O	TVIDDXQYHWJXFK-UHFFFAOYSA-N	5.55742e+07	7.34469e+07	5.69771e+07	3.02019e+07	7.04458e+07	7.13381e+07	3.95717e+07	3.5612e+07	4.58453e+07	3.72541e+07	3.71993e+07	3.94431e+07	7.67804e+07	3.57863e+07	7.33818e+07	3.49132e+07
Com_2360_neg	Maslinic acid	山楂酸	N	C30H48O4	472.355	471.349	1.77592	[M-H]-	8.466	1.00	1	C18	Lipids and lipid-like molecules	脂质和类脂分子	Prenol lipids	异戊烯醇脂	Triterpenoids	三萜类	"4373-41-5"	HMDB0002392	Lipids and lipid-like molecules	Prenol lipids	Triterpenoids	-	C16939	-	LMPR0106180014	Prenol Lipids [PR]	Isoprenoids [PR01]	C30 isoprenoids (triterpenes) [PR0106]	73659	[H][C@@]12CC(C)(C)CC[C@@]1(CC[C@]1(C)C2=CC[C@]2([H])[C@@]3(C)C[C@@H](O)[C@H](O)C(C)(C)[C@]3([H])CC[C@@]12C)C(O)=O	MDZKJHQSJHYOHJ-LLICELPBSA-N	2.58005e+06	2.76864e+06	2.87815e+06	1.86092e+06	2.55141e+06	2.55808e+06	1.42458e+07	1.29255e+07	1.31477e+07	1.40144e+07	1.48211e+07	1.54165e+07	1.9243e+07	1.86136e+07	1.92401e+07	3.37317e+06
Com_195_neg	D-Xylonic acid	D-木糖酸	N	C5H10O6	166.048	165.041	0.40525	[M-H]-	1.37	0.93	1	C18	Organic oxygen compounds	有机氧化合物	Organooxygen compounds	有机氧化合物	Carbohydrates and carbohydrate conjugates	碳水化合物和碳水化合物结合物	"526-91-0"	HMDB0059750	Organic oxygen compounds	Organooxygen compounds	Carbohydrates and carbohydrate conjugates	D-Xylonate	C00502	map00040;map01100	-	-	-	-	6602431	OC[C@@H](O)[C@H](O)[C@@H](O)C(O)=O	QXKAIJAYHKCRRA-FLRLBIABSA-N	2.27852e+09	2.70147e+09	2.57769e+09	2.54518e+09	3.09145e+09	3.03355e+09	3.32667e+09	3.46851e+09	3.39144e+09	3.45795e+09	3.87784e+09	3.6456e+09	2.05992e+09	2.02494e+09	2.2908e+09	5.38406e+08
Com_1691_neg	Neochlorogenic acid	新绿原酸	N	C16H18O9	354.095	353.088	1.1652	[M-H]-	5.258	1.00	1	C18	Organic oxygen compounds	有机氧化合物	Organooxygen compounds	有机氧化合物	Alcohols and polyols	醇和多元醇	"906-33-2"	HMDB0240477	Organic oxygen compounds	Organooxygen compounds	Alcohols and polyols	-	C17147	-	-	-	-	-	5280633	[H]\C(=C(\[H])C1=CC(O)=C(O)C=C1)C(=O)O[C@]1([H])C[C@](O)(C[C@@]([H])(O)[C@]1([H])O)C(O)=O	CWVRJTMFETXNAD-NXLLHMKUSA-N	8.8558e+08	7.1164e+08	9.4318e+08	9.32679e+08	1.1271e+09	1.06604e+09	2.57393e+08	2.66503e+08	2.9122e+08	2.78221e+08	1.56093e+08	1.53767e+08	1.67977e+10	1.85117e+10	1.90629e+10	4.74376e+09
Com_954_neg	2-Hydroxyhexadecanoic acid	2-羟基十六烷酸	N	C16H32O3	272.235	271.228	1.71954	[M-H]-	9.343	1.00	1	C18	Lipids and lipid-like molecules	脂质和类脂分子	Fatty Acyls	脂肪酰类	Fatty acids and conjugates	脂肪酸和结合物	"764-67-0"	HMDB0031057	Lipids and lipid-like molecules	Fatty Acyls	Fatty acids and conjugates	-	-	-	LMFA01050047	Fatty Acyls [FA]	Fatty Acids and Conjugates [FA01]	Hydroxy fatty acids [FA0105]	92836	CCCCCCCCCCCCCCC(C(=O)O)O	JGHSBPIZNUXPLA-UHFFFAOYSA-N	6.03917e+07	6.64323e+07	5.89788e+07	5.3186e+07	6.88138e+07	7.16627e+07	4.71433e+08	5.14851e+08	5.32378e+08	5.26158e+08	3.60943e+08	5.40223e+08	2.49101e+08	3.45947e+08	2.43693e+08	2.07557e+08
Com_194_neg	Terephthalic acid	对苯二甲酸	N	C8H6O4	166.027	165.019	0.04683	[M-H]-	5.458	0.94	1	C18	Benzenoids	苯类化合物	Benzene and substituted derivatives	苯及其取代衍生物	Benzoic acids and derivatives	苯甲酸及其衍生物	"100-21-0"	HMDB0002428	Benzenoids	Benzene and substituted derivatives	Benzoic acids and derivatives	Terephthalate; Terephthalic acid; 1,4-Benzenedicarboxylic acid	C06337	map00624;map00627;map01100;map01120;map01220	-	-	-	-	7489	OC(=O)C1=CC=C(C=C1)C(O)=O	KKEYFWRCBNTPAC-UHFFFAOYSA-N	2.00734e+08	2.95604e+08	2.66303e+08	2.72097e+08	2.74734e+08	2.78878e+08	1.53325e+08	9.13899e+07	8.48896e+07	1.00646e+08	8.75757e+07	1.67967e+08	2.93755e+08	2.68595e+08	2.44216e+08	3.01549e+08
Com_134_neg	Methylparaben	尼泊金甲酯	N	C8H8O3	152.047	151.04	0.52099	[M-H]-	5.61	0.79	1	C18	Benzenoids	苯类化合物	Benzene and substituted derivatives	苯及其取代衍生物	Benzoic acids and derivatives	苯甲酸及其衍生物	"99-76-3"	HMDB0032572	Benzenoids	Benzene and substituted derivatives	Benzoic acids and derivatives	-	D01400	-	-	-	-	-	7456	COC(=O)C1=CC=C(O)C=C1	LXCFILQKKLGQFO-UHFFFAOYSA-N	2.55073e+08	1.03466e+08	8.93518e+07	1.25063e+08	1.08959e+08	1.08538e+08	3.85374e+08	3.81037e+08	4.06201e+08	3.9589e+08	4.3142e+08	4.23781e+08	1.95375e+08	3.02347e+08	1.92857e+08	8.60693e+07
Com_312_neg	Dulcitol	己六醇	N	C6H14O6	182.079	181.072	1.25114	[M-H]-	1.353	0.95	1	C18	Organic oxygen compounds	有机氧化合物	Organooxygen compounds	有机氧化合物	Carbohydrates and carbohydrate conjugates	碳水化合物和碳水化合物结合物	"608-66-2"	HMDB0011632	Organic oxygen compounds	Organooxygen compounds	Carbohydrates and carbohydrate conjugates	Galactitol; Dulcitol; Dulcose	C01697	map00052;map01100;map02060	-	-	-	-	5460044	OC[C@H](O)[C@@H](O)[C@H](O)[C@@H](O)CO	FBPFZTCFMRRESA-UNTFVMJOSA-N	1.1575e+08	1.33793e+08	1.27337e+08	1.20411e+08	1.59023e+08	1.59246e+08	8.36223e+07	7.31797e+07	6.32312e+07	7.60414e+07	1.07717e+08	7.12661e+07	2.30479e+08	2.05272e+08	2.33081e+08	6.52925e+07
Com_932_neg	Heptadecanoic acid	十七烷酸/珠光脂酸	N	C17H34O2	270.256	269.249	1.57487	[M-H]-	10.475	0.56	1	C18	Lipids and lipid-like molecules	脂质和类脂分子	Fatty Acyls	脂肪酰类	Fatty acids and conjugates	脂肪酸和结合物	"506-12-7"	HMDB0002259	Lipids and lipid-like molecules	Fatty Acyls	Fatty acids and conjugates	-	-	-	LMFA01010017	Fatty Acyls [FA]	Fatty Acids and Conjugates [FA01]	Straight chain fatty acids [FA0101]	10465	CCCCCCCCCCCCCCCCC(O)=O	KEMQGTRYUADPNZ-UHFFFAOYSA-N	1.31502e+07	1.18998e+07	1.43519e+07	1.50824e+07	1.80682e+07	1.80678e+07	9.43761e+06	9.30107e+06	9.14226e+06	8.87308e+06	6.05115e+06	9.49176e+06	3.57259e+07	3.43591e+07	3.2822e+07	3.20919e+07
Com_1234_neg	Arachidonic acid	二十碳四烯酸(顺-5,8,11,14)/花生四烯酸	N	C20H32O2	304.24	303.233	1.39112	[M-H]-	9.742	0.90	1	C18	Lipids and lipid-like molecules	脂质和类脂分子	Fatty Acyls	脂肪酰类	Fatty acids and conjugates	脂肪酸和结合物	"506-32-1"	HMDB0001043	Lipids and lipid-like molecules	Fatty Acyls	Fatty acids and conjugates	Arachidonate; Arachidonic acid; (5Z,8Z,11Z,14Z)-Icosatetraenoic acid; cis-5,8,11,14-Eicosatetraenoic acid; 5Z,8Z,11Z,14Z-Eicosatetraenoic acid; (5Z,8Z,11Z,14Z)-Icosa-5,8,11,14-tetraenoic acid	C00219	map00590;map00591;map01040;map01100;map04216;map04217;map04270;map04611;map04664;map04666;map04723;map04726;map04730;map04745;map04750;map04912;map04913;map04921;map04923;map04925;map05140;map05146;map07034	LMFA01030001	Fatty Acyls [FA]	Fatty Acids and Conjugates [FA01]	Unsaturated fatty acids [FA0103]	444899	CCCCC\C=C/C\C=C/C\C=C/C\C=C/CCCC(O)=O	YZXBAPSDXZZRGB-DOFZRALJSA-N	4.48691e+06	5.16095e+06	5.07248e+06	5.1316e+06	6.12657e+06	6.31416e+06	2.34136e+06	1.80131e+06	1.97375e+06	1.92256e+06	2.58423e+06	1.92883e+06	4.22138e+07	4.00617e+07	4.15062e+07	3.12362e+07
Com_143_neg	Hydroxytyrosol	羟基酪醇	N	C8H10O3	154.063	153.056	0.33315	[M-H]-	5.102	0.56	1	C18	Benzenoids	苯类化合物	Phenols	酚类	Tyrosols and derivatives	酪醇及其衍生物	"10597-60-1"	HMDB0005784	Benzenoids	Phenols	Tyrosols and derivatives	-	-	-	-	-	-	-	82755	OCCC1=CC=C(O)C(O)=C1	JUUBCHWRXWPFFH-UHFFFAOYSA-N	2.99057e+07	5.66179e+07	4.6533e+07	4.94867e+07	6.03996e+07	3.97165e+07	4.67312e+07	4.37913e+07	6.0908e+07	6.03496e+07	4.94413e+07	4.70471e+07	5.9019e+07	3.63841e+07	6.46901e+07	3.2945e+07
Com_135_neg	D-Arabitol	D(+)-阿拉伯糖醇	N	C5H12O5	152.068	151.061	0.7693	[M-H]-	1.371	0.55	1	C18	Organic oxygen compounds	有机氧化合物	Organooxygen compounds	有机氧化合物	Carbohydrates and carbohydrate conjugates	碳水化合物和碳水化合物结合物	"488-82-4"	HMDB0000568	Organic oxygen compounds	Organooxygen compounds	Carbohydrates and carbohydrate conjugates	D-Arabitol; D-Arabinitol; D-Arabinol; D-Lyxitol	C01904	map00040;map01100	-	-	-	-	94154	OC[C@@H](O)C(O)[C@H](O)CO	HEBKCHPVOIAQTA-QWWZWVQMSA-N	1.63181e+07	3.19078e+07	2.18679e+07	2.49545e+07	3.38243e+07	3.99903e+07	7.85556e+06	8.57087e+06	8.45603e+06	1.07309e+07	1.14264e+07	9.57188e+06	4.26959e+07	3.72643e+07	2.97058e+07	2.47282e+07
Com_22_neg	Maleic acid	马来酸	N	C4H4O4	116.011	115.004	0.48074	[M-H]-	1.501	1.00	1	C18	Organic acids and derivatives	有机酸及其衍生物	Carboxylic acids and derivatives	羧酸及其衍生物	Dicarboxylic acids and derivatives	二元酸及其衍生物	"110-16-7"	HMDB0000176	Organic acids and derivatives	Carboxylic acids and derivatives	Dicarboxylic acids and derivatives	Maleic acid; Maleate; cis-Butenedioic acid	C01384	map00350;map00650;map00760;map01100;map01120	-	-	-	-	444266	OC(=O)\C=C/C(O)=O	VZCYOOQTPOCHFL-UPHRSURJSA-N	3.98976e+08	5.30423e+08	9.00481e+07	8.20495e+07	1.15384e+08	1.01952e+08	3.25311e+09	2.4572e+09	3.21053e+09	3.16664e+09	3.31079e+09	3.20262e+09	1.81198e+09	1.82053e+09	1.88971e+09	7.24201e+08
Com_1609_neg	Trehalose	海藻糖	N	C12H22O11	342.116	341.109	0.61201	[M-H]-	1.42	0.96	1	C18	Organic oxygen compounds	有机氧化合物	Organooxygen compounds	有机氧化合物	Carbohydrates and carbohydrate conjugates	碳水化合物和碳水化合物结合物	"99-20-7"	HMDB0000975	Organic oxygen compounds	Organooxygen compounds	Carbohydrates and carbohydrate conjugates	alpha,alpha-Trehalose; alpha,alpha'-Trehalose; Trehalose	C01083	map00074;map00500;map01100;map01110;map02010;map02060	-	-	-	-	7427	OC[C@H]1O[C@H](O[C@H]2O[C@H](CO)[C@@H](O)[C@H](O)[C@H]2O)[C@H](O)[C@@H](O)[C@@H]1O	HDTRYLNUVZCQOY-LIZSDCNHSA-N	1.07566e+09	6.5553e+08	1.07538e+09	1.07337e+09	1.26766e+09	1.29441e+09	2.22498e+09	2.26848e+09	2.56527e+09	2.24798e+09	2.37593e+09	2.28594e+09	3.82482e+09	4.18481e+09	4.43056e+09	7.15189e+09
Com_250_neg	Isocitrate	异柠檬酸	N	C6H8O7	192.027	173.009	0.08734	[M-H-H2O]-	1.425	0.93	1	C18	Organic acids and derivatives	有机酸及其衍生物	Carboxylic acids and derivatives	羧酸及其衍生物	Tricarboxylic acids and derivatives	三羧酸及其衍生物	"320-77-4"	HMDB0000193	Organic acids and derivatives	Carboxylic acids and derivatives	Tricarboxylic acids and derivatives	Isocitrate; Isocitric acid; 1-Hydroxytricarballylic acid; 1-Hydroxypropane-1,2,3-tricarboxylic acid	C00311	map00020;map00630;map00720;map01060;map01061;map01062;map01063;map01064;map01065;map01066;map01070;map01100;map01110;map01120;map01200;map01210;map01230;map01240;map04922;map05230	-	-	-	-	1198	OC(C(CC(O)=O)C(O)=O)C(O)=O	ODBLHEXUDAPZAU-UHFFFAOYSA-N	1.67715e+08	1.96658e+08	6.04548e+08	4.46669e+08	1.80417e+08	5.21236e+08	7.50337e+08	7.72729e+08	7.63357e+08	7.59298e+08	7.97299e+08	7.59741e+08	7.87684e+08	8.31024e+08	8.58196e+08	9.64538e+08
Com_361_neg	Quinic acid	金鸡纳酸	N	C7H12O6	192.063	191.056	0.65247	[M-H]-	1.424	1.00	1	C18	Organic oxygen compounds	有机氧化合物	Organooxygen compounds	有机氧化合物	Alcohols and polyols	醇和多元醇	"77-95-2"	HMDB0003072	Organic oxygen compounds	Organooxygen compounds	Alcohols and polyols	Quinate; Quinic acid; Kinic acid; Chinic acid; L-Quinic acid; L-Quinate; (-)-Quinic acid	C00296	map00400;map01100	-	-	-	-	6508	O[C@@H]1C[C@@](O)(C[C@@H](O)[C@H]1O)C(O)=O	AAWZDTNXLSGCEK-WYWMIBKRSA-N	3.21472e+11	2.28829e+11	3.12968e+11	3.11411e+11	2.30627e+11	2.28358e+11	1.17073e+11	1.18861e+11	1.10296e+11	1.17627e+11	1.20121e+11	1.16644e+11	1.01382e+11	1.06868e+11	1.11628e+11	3.67813e+10
Com_7_neg	Citraconic acid	柠康酸	N	C5H6O4	130.027	111.009	0.29684	[M-H-H2O]-	2.161	0.94	1	C18	Lipids and lipid-like molecules	脂质和类脂分子	Fatty Acyls	脂肪酰类	Fatty acids and conjugates	脂肪酸和结合物	"498-23-7"	HMDB0000634	Lipids and lipid-like molecules	Fatty Acyls	Fatty acids and conjugates	2-Methylmaleate; Citraconate; Citraconic acid; Methylmaleic acid	C02226	map00290;map00660;map01100;map01210	LMFA01170099	Fatty Acyls [FA]	Fatty Acids and Conjugates [FA01]	Dicarboxylic acids [FA0117]	643798	C\C(=C\C(O)=O)C(O)=O	HNEGQIOMVPPMNR-IHWYPQMZSA-N	5.10687e+08	6.89639e+08	5.30189e+08	5.35686e+08	6.55572e+08	6.43451e+08	8.39597e+08	8.34328e+08	8.17877e+08	8.5895e+08	8.75895e+08	8.61997e+08	3.00759e+09	3.04535e+09	2.959e+09	1.91234e+09
Com_104_neg	Adipic acid	己二酸	N	C6H10O4	146.058	145.051	0.576	[M-H]-	5.24	0.83	1	C18	Lipids and lipid-like molecules	脂质和类脂分子	Fatty Acyls	脂肪酰类	Fatty acids and conjugates	脂肪酸和结合物	"124-04-9"	HMDB0000448	Lipids and lipid-like molecules	Fatty Acyls	Fatty acids and conjugates	Adipate; Adipic acid; Hexanedioate; Hexan-1,6-dicarboxylate; Hexanedioic acid	C06104	map00930;map01100;map01120;map01220	LMFA01170048	Fatty Acyls [FA]	Fatty Acids and Conjugates [FA01]	Dicarboxylic acids [FA0117]	196	OC(=O)CCCCC(O)=O	WNLRTRBMVRJNCN-UHFFFAOYSA-N	3.14614e+07	4.39001e+07	3.86901e+07	3.68763e+07	4.77571e+07	4.60966e+07	3.39653e+07	3.15017e+07	3.28165e+07	3.56082e+07	3.57744e+07	4.00753e+07	2.65424e+07	2.63705e+07	4.67064e+07	3.6347e+07
Com_439_neg	Sebacic acid	葵二酸	N	C10H18O4	202.121	201.113	1.14771	[M-H]-	6.09	0.97	1	C18	Lipids and lipid-like molecules	脂质和类脂分子	Fatty Acyls	脂肪酰类	Fatty acids and conjugates	脂肪酸和结合物	"111-20-6"	HMDB0000792	Lipids and lipid-like molecules	Fatty Acyls	Fatty acids and conjugates	-	C08277	-	LMFA01170006	Fatty Acyls [FA]	Fatty Acids and Conjugates [FA01]	Dicarboxylic acids [FA0117]	5192	OC(=O)CCCCCCCCC(O)=O	CXMXRPHRNRROMY-UHFFFAOYSA-N	2.99048e+07	4.1835e+07	3.52684e+07	3.48831e+07	4.34504e+07	4.32015e+07	3.05603e+07	3.1106e+07	3.25684e+07	3.48238e+07	3.65905e+07	3.55049e+07	3.22227e+07	3.09611e+07	3.35327e+07	2.70089e+07
Com_84_neg	Salicylic acid	水杨酸	N	C7H6O3	138.032	137.024	0.46775	[M-H]-	6.005	1.00	1	C18	Benzenoids	苯类化合物	Benzene and substituted derivatives	苯及其取代衍生物	Benzoic acids and derivatives	苯甲酸及其衍生物	"69-72-7"	HMDB0001895	Benzenoids	Benzene and substituted derivatives	Benzoic acids and derivatives	Salicylate; o-Hydroxybenzoic acid; Salicylic acid	C00805	map00621;map00624;map00626;map00996;map01053;map01061;map01070;map01100;map01110;map01120;map01220;map04075;map04976	-	-	-	-	338	OC(=O)C1=C(O)C=CC=C1	YGSDEFSMJLZEOE-UHFFFAOYSA-N	6.31044e+07	8.79467e+07	7.17309e+07	6.93823e+07	8.96777e+07	9.08297e+07	6.82268e+07	7.06128e+07	6.9851e+07	7.6297e+07	8.19022e+07	8.09061e+07	5.26547e+07	6.38394e+07	8.39884e+07	1.72248e+08
Com_899_neg	Adenosine	腺苷	N	C10H13N5O4	267.097	266.09	1.453	[M-H]-	2.961	0.92	1	C18	Nucleosides, nucleotides, and analogues	核苷、核苷酸和类似物	Purine nucleosides	嘌呤核苷	-	-	"58-61-7"	HMDB0000050	Nucleosides, nucleotides, and analogues	Purine nucleosides	-	Adenosine	C00212	map00230;map00670;map01100;map01232;map02010;map04022;map04024;map04071;map04080;map04270;map04923;map04924;map05012;map05032;map05034	-	-	-	-	60961	NC1=C2N=CN([C@@H]3O[C@H](CO)[C@@H](O)[C@H]3O)C2=NC=N1	OIRDTQYFTABQOQ-KQYNXXCUSA-N	5.66203e+06	8.22233e+06	8.19882e+06	4.87056e+06	7.39535e+06	6.8405e+06	3.68544e+07	3.91467e+07	3.81898e+07	3.69897e+07	3.81929e+07	3.78188e+07	2.14581e+07	2.07493e+07	2.25866e+07	7.19138e+06
Com_212_neg	Vanillic acid	香草酸	N	C8H8O4	168.042	167.035	0.30296	[M-H]-	5.042	0.91	1	C18	Benzenoids	苯类化合物	Benzene and substituted derivatives	苯及其取代衍生物	Benzoic acids and derivatives	苯甲酸及其衍生物	"121-34-6"	HMDB0000484	Benzenoids	Benzene and substituted derivatives	Benzoic acids and derivatives	-	C06672	map00627;map01120	-	-	-	-	8468	COC1=C(O)C=CC(=C1)C(O)=O	WKOLLVMJNQIZCI-UHFFFAOYSA-N	5.78137e+07	7.40057e+07	1.03331e+08	8.27814e+07	7.83417e+07	7.41258e+07	8.93377e+07	1.34284e+08	7.82392e+07	7.58433e+07	8.62111e+07	7.75988e+07	2.31569e+08	2.34168e+08	2.43687e+08	5.00806e+08
Com_340_neg	Azelaic acid	壬二酸	N	C9H16O4	188.105	187.098	1.01885	[M-H]-	5.896	0.97	1	C18	Lipids and lipid-like molecules	脂质和类脂分子	Fatty Acyls	脂肪酰类	Fatty acids and conjugates	脂肪酸和结合物	"123-99-9"	HMDB0000784	Lipids and lipid-like molecules	Fatty Acyls	Fatty acids and conjugates	-	C08261	-	LMFA01170054	Fatty Acyls [FA]	Fatty Acids and Conjugates [FA01]	Dicarboxylic acids [FA0117]	2266	OC(=O)CCCCCCCC(O)=O	BDJRBEYXGGNYIS-UHFFFAOYSA-N	8.88915e+07	1.16465e+08	8.42983e+07	8.34406e+07	9.92433e+07	1.01482e+08	1.31624e+08	1.35571e+08	8.69786e+07	1.32696e+08	1.46163e+08	1.42785e+08	1.4805e+08	1.08417e+08	1.15046e+08	1.95223e+08
Com_68_neg	L-Aspartic acid	L-天冬氨酸	N	C4H7NO4	133.038	132.03	0.81872	[M-H]-	1.333	0.98	1	C18	Organic acids and derivatives	有机酸及其衍生物	Carboxylic acids and derivatives	羧酸及其衍生物	Amino acids, peptides, and analogues	氨基酸、肽和类似物	"56-84-8"	HMDB0000191	Organic acids and derivatives	Carboxylic acids and derivatives	Amino acids, peptides, and analogues	L-Aspartate; L-Aspartic acid; 2-Aminosuccinic acid; L-Asp	C00049	map00220;map00250;map00260;map00261;map00270;map00300;map00340;map00410;map00460;map00470;map00710;map00760;map00770;map00970;map00997;map00998;map00999;map01060;map01064;map01070;map01100;map01110;map01120;map01200;map01210;map01230;map01240;map02010;map02020;map02030;map04080;map04974;map05230	-	-	-	-	5960	N[C@@H](CC(O)=O)C(O)=O	CKLJMWTZIZZHCS-REOHCLBHSA-N	1.52802e+07	1.8894e+07	1.53208e+07	1.51221e+07	2.06859e+07	1.96334e+07	6.91911e+07	7.43232e+07	7.11479e+07	7.00313e+07	8.47434e+07	8.07298e+07	6.22034e+08	5.41608e+08	5.99783e+08	1.96619e+09
Com_261_neg	L-Arginine	L-精氨酸	N	C6H14N4O2	174.112	173.105	1.2173	[M-H]-	1.31	1.00	1	C18	Organic acids and derivatives	有机酸及其衍生物	Carboxylic acids and derivatives	羧酸及其衍生物	Amino acids, peptides, and analogues	氨基酸、肽和类似物	"74-79-3"	HMDB0000517	Organic acids and derivatives	Carboxylic acids and derivatives	Amino acids, peptides, and analogues	L-Arginine; (S)-2-Amino-5-guanidinovaleric acid; L-Arg	C00062	map00220;map00261;map00330;map00331;map00470;map00970;map00998;map01060;map01064;map01100;map01110;map01230;map02010;map04148;map04150;map04974;map05014;map05022;map05142;map05146;map05230	-	-	-	-	6322	N[C@@H](CCCNC(N)=N)C(O)=O	ODKSFYDXXFIFQN-BYPYZUCNSA-N	700040	915466	979359	851464	925399	856969	9.42304e+06	1.01392e+07	9.03619e+06	1.01351e+07	1.09573e+07	1.11948e+07	3.44868e+08	3.06143e+08	3.22793e+08	4.46508e+08
Com_150_neg	L-Histidine	L-组氨酸	N	C6H9N3O2	155.069	154.062	1.13958	[M-H]-	1.309	1.00	1	C18	Organic acids and derivatives	有机酸及其衍生物	Carboxylic acids and derivatives	羧酸及其衍生物	Amino acids, peptides, and analogues	氨基酸、肽和类似物	"71-00-1"	HMDB0000177	Organic acids and derivatives	Carboxylic acids and derivatives	Amino acids, peptides, and analogues	L-Histidine; (S)-alpha-Amino-1H-imidazole-4-propionic acid	C00135	map00340;map00404;map00410;map00470;map00970;map01060;map01065;map01100;map01110;map01230;map02010;map04974;map05230	-	-	-	-	6274	N[C@@H](CC1=CN=CN1)C(O)=O	HNDVDQJCIGZPNO-YFKPBYRVSA-N	294645	596615	469385	385773	683522	480126	1.26232e+07	1.34629e+07	1.3605e+07	1.34369e+07	1.5685e+07	1.40727e+07	6.06884e+07	5.39432e+07	5.59793e+07	9.42271e+07
Com_1062_neg	Thymidine	beta-胸苷	N	C10H14N2O5	242.09	287.089	1.43496	[M+HCOOH-H]-	4.881	0.51	1	C18	Nucleosides, nucleotides, and analogues	核苷、核苷酸和类似物	Pyrimidine nucleosides	嘧啶核苷	Pyrimidine 2'-deoxyribonucleosides	嘧啶2'-脱氧核糖核苷	"50-89-5"	HMDB0000273	Nucleosides, nucleotides, and analogues	Pyrimidine nucleosides	Pyrimidine 2'-deoxyribonucleosides	Thymidine; Deoxythymidine	C00214	map00240;map01100;map01232	-	-	-	-	5789	CC1=CN([C@H]2C[C@H](O)[C@@H](CO)O2)C(=O)NC1=O	IQFYYKKMVGJFEH-XLPZGREQSA-N	268906	384356	101332	127693	266568	75085.9	564764	317582	434320	740646	722502	584690	1.24187e+06	1.44174e+06	1.91325e+06	1.03336e+06
Com_111_neg	Pyruvic Acid	丙酮酸	N	C3H4O3	88.0161	147.03	0.31359	[M+CH3COOH-H]-	1.422	0.66	1	C18	Organic acids and derivatives	有机酸及其衍生物	Keto acids and derivatives	酮酸及其衍生物	Alpha-keto acids and derivatives	α-酮酸及其衍生物	"127-17-3"	HMDB0000243	Organic acids and derivatives	Keto acids and derivatives	Alpha-keto acids and derivatives	Pyruvate; Pyruvic acid; 2-Oxopropanoate; 2-Oxopropanoic acid; Pyroracemic acid	C00022	map00010;map00020;map00030;map00040;map00053;map00250;map00260;map00261;map00270;map00290;map00330;map00350;map00360;map00362;map00430;map00440;map00470;map00620;map00621;map00622;map00630;map00650;map00660;map00680;map00710;map00720;map00730;map00760;map00770;map00785;map00900;map00997;map00998;map01060;map01061;map01062;map01063;map01064;map01065;map01066;map01070;map01100;map01110;map01120;map…	LMFA01060077	Fatty Acyls [FA]	Fatty Acids and Conjugates [FA01]	Oxo fatty acids [FA0106]	1060	CC(=O)C(O)=O	LCTONWCANYUPML-UHFFFAOYSA-N	1.28001e+08	2.44404e+08	1.37171e+08	1.33183e+08	2.69699e+08	1.64814e+08	6.06037e+08	6.16082e+08	2.80225e+08	3.01232e+08	6.68892e+08	3.0736e+08	1.91852e+08	3.27534e+08	3.38526e+08	2.08672e+08
Com_728_neg	Pentadecanoic acid	十五烷酸	N	C15H30O2	242.225	241.218	1.52816	[M-H]-	9.73	0.79	1	C18	Lipids and lipid-like molecules	脂质和类脂分子	Fatty Acyls	脂肪酰类	Fatty acids and conjugates	脂肪酸和结合物	"1002-84-2"	HMDB0000826	Lipids and lipid-like molecules	Fatty Acyls	Fatty acids and conjugates	-	C16537	-	LMFA01010015	Fatty Acyls [FA]	Fatty Acids and Conjugates [FA01]	Straight chain fatty acids [FA0101]	13849	CCCCCCCCCCCCCCC(O)=O	WQEPLUUGTLDZJY-UHFFFAOYSA-N	6.59435e+07	7.60724e+07	7.33396e+07	7.30692e+07	9.13674e+07	9.01927e+07	2.07774e+07	1.77616e+07	1.79726e+07	1.83089e+07	1.12277e+07	2.26031e+07	9.93374e+07	9.46618e+07	9.24307e+07	1.0222e+08
Com_1215_neg	Hexadecanoic acid	十六烷酸/棕榈酸	N	C16H32O2	256.24	301.238	2.66934	[M+HCOOH-H]-	9.781	0.51	1	C18	Lipids and lipid-like molecules	脂质和类脂分子	Fatty Acyls	脂肪酰类	Fatty acids and conjugates	脂肪酸和结合物	"57-10-3"	HMDB0000220	Lipids and lipid-like molecules	Fatty Acyls	Fatty acids and conjugates	Hexadecanoic acid; Hexadecanoate; Hexadecylic acid; Palmitic acid; Palmitate; Cetylic acid	C00249	map00061;map00062;map00071;map00073;map00563;map01040;map01060;map01100;map01212	LMFA01010001	Fatty Acyls [FA]	Fatty Acids and Conjugates [FA01]	Straight chain fatty acids [FA0101]	985	CCCCCCCCCCCCCCCC(O)=O	IPCSVZSSVZVIGE-UHFFFAOYSA-N	30147.3	952253	34412	541285	573163	455391	2.71533e+07	2.36435e+07	2.46469e+07	2.3195e+07	1.99261e+07	2.2283e+07	1.79393e+06	1.74221e+06	2.02935e+06	1.28307e+06
Com_70_neg	L-Malate	L-苹果酸	N	C4H6O5	134.022	133.014	0.46072	[M-H]-	1.438	1.00	1	C18	Organic acids and derivatives	有机酸及其衍生物	Hydroxy acids and derivatives	羟基酸及其衍生物	Beta hydroxy acids and derivatives	β-羟基酸及其衍生物	"97-67-6"	HMDB0000156	Organic acids and derivatives	Hydroxy acids and derivatives	Beta hydroxy acids and derivatives	(S)-Malate; L-Malate; L-Apple acid; L-Malic acid; L-2-Hydroxybutanedioic acid; Malate; Malic acid	C00149	map00020;map00620;map00630;map00680;map00710;map00720;map01060;map01061;map01062;map01063;map01064;map01065;map01066;map01070;map01100;map01110;map01120;map01200;map02020;map04742;map04922;map04964;map05200;map05211;map05230	-	-	-	-	222656	O[C@@H](CC(O)=O)C(O)=O	BJEPYKJPYRNKOW-REOHCLBHSA-N	1.86036e+09	1.96728e+09	1.62681e+09	1.68594e+09	2.15326e+09	1.825e+09	5.0713e+10	5.37599e+10	5.42214e+10	5.34564e+10	5.20246e+10	5.46985e+10	3.15134e+10	3.24833e+10	3.36644e+10	1.27936e+10
Com_118_neg	(R)-Mevalonic acid	(3R)-3,5-二羟基-3-甲基戊酸	N	C6H12O4	148.074	147.066	1.01266	[M-H]-	1.329	0.69	1	C18	Lipids and lipid-like molecules	脂质和类脂分子	Fatty Acyls	脂肪酰类	Fatty acids and conjugates	脂肪酸和结合物	"17817-88-8"	HMDB0000227	Lipids and lipid-like molecules	Fatty Acyls	Fatty acids and conjugates	(R)-Mevalonate; Mevalonic acid; 3,5-Dihydroxy-3-methylvaleric acid; (3R)-3,5-Dihydroxy-3-methylpentanoic acid; (R)-Mevalonic acid	C00418	map00900;map01060;map01062;map01070;map01100;map01110;map04216	LMFA01050352	Fatty Acyls [FA]	Fatty Acids and Conjugates [FA01]	Hydroxy fatty acids [FA0105]	439230	C[C@@](O)(CCO)CC(O)=O	KJTLQQUUPVSXIM-ZCFIWIBFSA-N	1.10158e+07	1.47267e+07	9.72629e+06	9.8244e+06	1.52727e+07	1.60553e+07	773127	519186	640865	1.07677e+06	516571	849676	4.3624e+06	4.48195e+06	4.25156e+06	7.95037e+06
Com_412_neg	Syringic acid	丁香酸	N	C9H10O5	198.053	197.046	0.78018	[M-H]-	5.13	0.98	1	C18	Benzenoids	苯类化合物	Benzene and substituted derivatives	苯及其取代衍生物	Benzoic acids and derivatives	苯甲酸及其衍生物	"530-57-4"	HMDB0002085	Benzenoids	Benzene and substituted derivatives	Benzoic acids and derivatives	-	C10833	map00627;map01120	-	-	-	-	10742	COC1=CC(=CC(OC)=C1O)C(O)=O	JMSVCTWVEWCHDZ-UHFFFAOYSA-N	3.77456e+07	4.54915e+07	5.33467e+07	4.04914e+07	4.76884e+07	3.71131e+07	4.76599e+07	4.471e+07	4.54855e+07	4.3069e+07	5.16184e+07	4.55195e+07	2.68701e+08	2.58133e+08	2.70995e+08	4.26434e+08
Com_251_neg	trans-Aconitic acid	反式-乌头酸	N	C6H6O6	174.016	173.009	0.77752	[M-H]-	2.237	0.91	1	C18	Organic acids and derivatives	有机酸及其衍生物	Carboxylic acids and derivatives	羧酸及其衍生物	Tricarboxylic acids and derivatives	三羧酸及其衍生物	"4023-65-8"	HMDB0000958	Organic acids and derivatives	Carboxylic acids and derivatives	Tricarboxylic acids and derivatives	trans-Aconitate; trans-Aconitic acid	C02341	map00660;map01100	-	-	-	-	444212	OC(=O)C\C(=C/C(O)=O)C(O)=O	GTZCVFVGUGFEME-HNQUOIGGSA-N	9.03365e+07	8.84839e+07	9.97822e+07	7.40594e+07	1.17912e+08	1.06969e+08	5.71587e+08	4.36107e+08	5.35957e+08	4.5273e+08	4.7096e+08	5.11235e+08	4.64421e+08	5.0797e+08	4.96771e+08	2.79238e+08
Com_66_neg	L-Ornithine	L-鸟氨酸	N	C5H12N2O2	132.09	131.083	1.11159	[M-H]-	1.31	0.69	1	C18	Organic acids and derivatives	有机酸及其衍生物	Carboxylic acids and derivatives	羧酸及其衍生物	Amino acids, peptides, and analogues	氨基酸、肽和类似物	"70-26-8"	HMDB0000214	Organic acids and derivatives	Carboxylic acids and derivatives	Amino acids, peptides, and analogues	L-Ornithine; (S)-2,5-Diaminovaleric acid; (S)-2,5-Diaminopentanoic acid; (S)-2,5-Diaminopentanoate	C00077	map00220;map00330;map00470;map00480;map00997;map00998;map01060;map01064;map01100;map01110;map01210;map01230;map02010;map04148	-	-	-	-	6262	NCCC[C@H](N)C(O)=O	AHLPHDHHMVZTML-BYPYZUCNSA-N	177412	272289	269792	175647	457981	384583	2.90191e+06	3.65769e+06	3.02843e+06	2.72319e+06	2.75258e+06	2.94215e+06	9.81815e+07	8.79977e+07	9.10866e+07	1.27065e+08
Com_355_neg	Citric Acid	柠檬酸	N	C6H8O7	192.027	191.02	0.12441	[M-H]-	2.16	1.00	1	C18	Organic acids and derivatives	有机酸及其衍生物	Carboxylic acids and derivatives	羧酸及其衍生物	Tricarboxylic acids and derivatives	三羧酸及其衍生物	"77-92-9"	HMDB0000094	Organic acids and derivatives	Carboxylic acids and derivatives	Tricarboxylic acids and derivatives	Citrate; Citric acid; 2-Hydroxy-1,2,3-propanetricarboxylic acid; 2-Hydroxytricarballylic acid	C00158	map00020;map00250;map00630;map00720;map01053;map01060;map01061;map01062;map01063;map01064;map01065;map01066;map01070;map01100;map01110;map01120;map01200;map01210;map01230;map01240;map02020;map04742;map04922;map05230	-	-	-	-	311	OC(=O)CC(O)(CC(O)=O)C(O)=O	KRKNYBCHXYNGOX-UHFFFAOYSA-N	8.82945e+09	1.18785e+10	9.25584e+09	9.31982e+09	1.14125e+10	1.12106e+10	1.46163e+10	1.56545e+10	1.43203e+10	1.41905e+10	1.52752e+10	1.50835e+10	5.40415e+10	5.39815e+10	5.28756e+10	3.42577e+10
Com_327_neg	Undecylenic acid	十一碳烯酸	N	C11H20O2	184.146	183.139	0.8386	[M-H]-	8.062	0.84	1	C18	Lipids and lipid-like molecules	脂质和类脂分子	Fatty Acyls	脂肪酰类	Fatty acids and conjugates	脂肪酸和结合物	"112-38-9"	HMDB0033724	Lipids and lipid-like molecules	Fatty Acyls	Fatty acids and conjugates	-	C13910	-	LMFA01030036	Fatty Acyls [FA]	Fatty Acids and Conjugates [FA01]	Unsaturated fatty acids [FA0103]	5634	OC(=O)CCCCCCCCC=C	FRPZMMHWLSIFAZ-UHFFFAOYSA-N	8.15846e+06	1.00578e+07	8.50469e+06	7.58157e+06	9.90115e+06	9.43363e+06	4.54696e+07	4.34687e+07	4.39234e+07	4.30036e+07	4.54008e+07	4.64733e+07	2.0641e+07	1.84907e+07	1.94726e+07	3.82061e+07
Com_586_neg	Phosphoenolpyruvic acid	磷烯醇丙酮酸	N	C3H5O6P	167.982	226.996	0.96786	[M+CH3COOH-H]-	1.458	0.88	1	C18	Organic acids and derivatives	有机酸及其衍生物	Organic phosphoric acids and derivatives	有机磷酸及其衍生物	Phosphate esters	磷酸酯类	"138-08-9"	HMDB0000263	Organic acids and derivatives	Organic phosphoric acids and derivatives	Phosphate esters	Phosphoenolpyruvate; Phosphoenolpyruvic acid; PEP	C00074	map00010;map00020;map00400;map00440;map00620;map00680;map00710;map00720;map00996;map00998;map00999;map01060;map01061;map01062;map01063;map01070;map01100;map01110;map01120;map01200;map01230;map01240;map02060;map04922;map04964;map05230	-	-	-	-	1005	OC(=O)C(=C)OP(O)(O)=O	DTBNBXWJWCWCIK-UHFFFAOYSA-N	1.51985e+07	2.99205e+07	2.55167e+07	1.82041e+07	3.41386e+07	3.39318e+07	3.37008e+06	3.72404e+06	3.55618e+06	3.06048e+06	3.56277e+06	3.53075e+06	3.77462e+07	3.58041e+07	2.19219e+07	1.39197e+08
Com_1311_neg	L-ALANYL-L-TYROSINE	丙氨酰-L-酪氨酸	N	C12H16N2O4	252.111	311.125	0.62903	[M+CH3COOH-H]-	4.894	0.53	1	C18	Organic acids and derivatives	有机酸及其衍生物	Carboxylic acids and derivatives	羧酸及其衍生物	Amino acids, peptides, and analogues	氨基酸、肽和类似物	"3061-88-9"	HMDB0028699	Organic acids and derivatives	Carboxylic acids and derivatives	Amino acids, peptides, and analogues	-	-	-	-	-	-	-	92946	CC(C(=O)NC(CC1=CC=C(C=C1)O)C(=O)O)N	ALZVPLKYDKJKQU-XVKPBYJWSA-N	9.54615e+06	1.1382e+07	9.2903e+06	9.16943e+06	1.18685e+07	1.07983e+07	2.33997e+07	2.32007e+07	2.3788e+07	2.26906e+07	2.51558e+07	2.39748e+07	7.50484e+06	4.93909e+06	8.608e+06	2.11036e+06
Com_1925_neg	Artesunate	青蒿脂	N	C19H28O8	384.178	383.169	4.31891	[M-H]-	6.342	0.50	1	C18	Lipids and lipid-like molecules	脂质和类脂分子	Prenol lipids	异戊烯醇脂	Sesquiterpenoids	倍半萜类	"88495-63-0"	HMDB0240267	Lipids and lipid-like molecules	Prenol lipids	Sesquiterpenoids	-	-	-	-	-	-	-	6917864	CC1CCC2C(C(OC3C24C1CCC(O3)(OO4)C)OC(=O)CCC(=O)O)C	FIHJKUPKCHIPAT-AHIGJZGOSA-N	5.45525e+06	460768	1.24736e+06	919908	1.71135e+06	116594	5.45649e+06	228551	140799	520705	421203	432445	1.48202e+07	1.45246e+07	1.49195e+07	6.80336e+07
Com_1178_neg	N-acetyl-glucosamine 1-phosphate	N-乙酰-α-D-氨基葡萄糖-1-磷酸酯	N	C8H16NO9P	301.056	300.049	1.35957	[M-H]-	1.331	0.92	1	C18	Organic oxygen compounds	有机氧化合物	Organooxygen compounds	有机氧化合物	Carbohydrates and carbohydrate conjugates	碳水化合物和碳水化合物结合物	"31281-59-1"	-	-	-	-	-	-	-	-	-	-	-	900	CC(=O)NC1C(C(C(OC1OP(=O)(O)O)CO)O)O	FZLJPEPAYPUMMR-UHFFFAOYSA-N	97177.7	281880	93823.1	282213	85328.3	121055	220578	82936.8	287298	184209	70148	239603	5.14295e+06	8.54833e+06	9.30456e+06	1.61446e+07
Com_2290_neg	Cholan-24-oic acid, 12-hydroxy-3-(sulfooxy)-, disodium salt, (3alpha,5beta,12alpha)- (9CI)	脱氧胆酸-3-硫酸	N	C24H40O7S	472.249	453.229	5.92063	[M-H-H2O]-	7.643	0.67	1	C18	Lipids and lipid-like molecules	脂质和类脂分子	Steroids and steroid derivatives	类固醇和类固醇衍生物	Bile acids, alcohols and derivatives	胆汁酸、醇及其衍生物	"60237-35-6"	-	-	-	-	-	-	-	-	-	-	-	128752	CC(CCC(=O)O)C1CCC2C1(C(CC3C2CCC4C3(CCC(C4)OS(=O)(=O)O)C)O)C	ARGCPGOJOKCMSW-LLQZFEROSA-N	415291	222221	42065	237270	69827.1	250604	2.06097e+06	686813	1.35053e+06	97052.7	2.07299e+06	1.24505e+06	1.01346e+07	9.53687e+06	8.93448e+06	8.9568e+06
Com_211_neg	4-Butylresorcinol	4-正丁基间苯二酚	N	C10H14O2	166.099	165.092	0.68496	[M-H]-	6.318	0.80	1	C18	Benzenoids	苯类化合物	Phenols	酚类	Benzenediols	苯二醇类	"18979-61-8"	-	-	-	-	-	C18343	-	-	-	-	-	205912	CCCCC1=C(C=C(C=C1)O)O	CSHZYWUPJWVTMQ-UHFFFAOYSA-N	2.83777e+06	3.90735e+06	2.98293e+06	2.99363e+06	4.14132e+06	2.5401e+06	1.32988e+07	1.20671e+07	1.39556e+07	1.23748e+07	1.20685e+07	1.13683e+07	8.22038e+06	6.93018e+06	6.9436e+06	6.05651e+06
Com_678_neg	5-Hydroxyindole-2-carboxylic acid	5-羟基吲哚-2-甲酸	N	C9H7NO3	177.043	236.057	1.31587	[M+CH3COOH-H]-	3.425	0.91	1	C18	Organoheterocyclic compounds	有机杂环化合物	Indoles and derivatives	吲哚及其衍生物	Indolecarboxylic acids and derivatives	吲哚羧酸及其衍生物	"21598-06-1"	-	-	-	-	-	-	-	-	-	-	-	88958	C1=CC2=C(C=C1O)C=C(N2)C(=O)O	BIMHWDJKNOMNLD-UHFFFAOYSA-N	1.22487e+07	1.63847e+07	1.54174e+07	1.43268e+07	1.80352e+07	1.83261e+07	5.42746e+07	5.61378e+07	5.33439e+07	5.29784e+07	5.42512e+07	5.65788e+07	1.21069e+07	1.24607e+07	1.30497e+07	374587
Com_207_neg	2-(4-hydroxyphenyl)propionate	2-(4-羟苯基)丙酸	N	C9H10O3	166.063	165.056	0.00462	[M-H]-	4.903	0.85	1	C18	Phenylpropanoids and polyketides	苯丙素类和聚酮类	Phenylpropanoic acids	苯丙酸类	-	-	"938-96-5"	HMDB0041683	Phenylpropanoids and polyketides	Phenylpropanoic acids	-	-	C03080	-	-	-	-	-	102526	CC(C1=CC=C(C=C1)O)C(=O)O	ZHMMPVANGNPCBW-UHFFFAOYSA-N	2.16509e+07	2.91346e+07	2.77511e+07	2.66507e+07	3.44695e+07	3.16399e+07	5.46162e+07	5.27417e+07	3.98156e+07	4.72287e+07	4.49557e+07	4.29186e+07	3.77115e+07	4.60143e+07	4.69496e+07	3.81487e+07
Com_1424_neg	(-)-Jasmonoyl-L-isoleucine	(-)-茉莉酰-L-异亮氨酸	N	C18H28NO4	322.202	322.203	0.72607	[M-H]-	6.512	0.92	1	C18	Organic acids and derivatives	有机酸及其衍生物	Carboxylic acids and derivatives	羧酸及其衍生物	Amino acids, peptides, and analogues	氨基酸、肽和类似物	"120330-93-0"	HMDB0303944	Organic acids and derivatives	Carboxylic acids and derivatives	Amino acids, peptides, and analogues	(-)-Jasmonoyl-L-isoleucine; (-)-JA-L-Ile	C18699	map04075	LMFA02020209	Fatty Acyls [FA]	Octadecanoids [FA02]	Jasmonic acids [FA0202]	5497150	CCC=CCC1C(CC(=O)NC(C(C)CC)C([O-])=O)CCC1=O	IBZYPBGPOGJMBF-QRHMYKSGSA-N	362631	576043	384983	149151	433785	455140	2.40095e+07	2.33606e+07	2.23414e+07	2.34856e+07	1.81903e+07	1.89416e+07	8.7973e+06	8.02447e+06	6.64683e+06	5.06509e+06
Com_1663_neg	Gibberellin A1	赤霉素A1	N	C19H24O6	348.157	347.151	2.18688	[M-H]-	6.945	0.56	1	C18	Lipids and lipid-like molecules	脂质和类脂分子	Prenol lipids	异戊烯醇脂	Diterpenoids	二萜类	"545-97-1"	-	-	-	-	Gibberellin A1; Gibberellin 1	C00859	map00904;map01062;map01070;map01100;map01110;map04075	LMPR0104170001	Prenol Lipids [PR]	Isoprenoids [PR01]	C20 isoprenoids (diterpenes) [PR0104]	5280379	C[C@@]12[C@H](CC[C@@]3([C@@H]1[C@@H]([C@]45[C@H]3CC[C@](C4)(C(=C)C5)O)C(=O)O)OC2=O)O	JLJLRLWOEMWYQK-OBDJNFEBSA-N	2.98237e+07	3.75628e+07	3.25032e+07	3.22428e+07	3.13634e+07	4.04584e+07	3.37275e+06	3.35945e+06	2.7937e+06	3.03819e+06	3.00372e+06	3.78249e+06	1.02595e+07	1.07743e+07	1.3989e+07	227924
Com_1312_neg	Gibberellin A7	赤霉素A7	N	C19H22O5	330.147	311.127	6.00781	[M-H-H2O]-	6.812	0.91	1	C18	Lipids and lipid-like molecules	脂质和类脂分子	Prenol lipids	异戊烯醇脂	Diterpenoids	二萜类	"510-75-8"	HMDB0303475	Lipids and lipid-like molecules	Prenol lipids	Diterpenoids	Gibberellin A7	C11867	map00904;map01110	LMPR0104170024	Prenol Lipids [PR]	Isoprenoids [PR01]	C20 isoprenoids (diterpenes) [PR0104]	5148036	CC12C3C(C(O)=O)C45CC(CCC4C3(OC1=O)C=CC2O)C(=C)C5	SEEGHKWOBVVBTQ-AMNRFOROSA-N	2.15472e+08	2.50471e+08	1.69608e+08	1.68195e+08	2.60399e+08	2.56473e+08	750513	927354	356342	378699	674623	223357	2.01243e+08	1.92136e+08	1.53639e+08	4.31791e+06
Com_1782_neg	Gibberellin A8	赤霉素A8	N	C19H24O7	364.152	363.144	3.1808	[M-H]-	6.4	0.59	1	C18	Lipids and lipid-like molecules	脂质和类脂分子	Prenol lipids	异戊烯醇脂	Diterpenoids	二萜类	"7044-72-6"	HMDB0303450	Lipids and lipid-like molecules	Prenol lipids	Diterpenoids	Gibberellin A8; 2beta-Hydroxygibberellin 1	C03579	map00904	LMPR0104170005	Prenol Lipids [PR]	Isoprenoids [PR01]	C20 isoprenoids (diterpenes) [PR0104]	3272188	CC12C3C(C(O)=O)C45CC(=C)C(O)(C4)CCC5C3(CC(O)C1O)OC2=O	WZRRJZYYGOOHRC-UQJCXHNCSA-N	1.17755e+06	578098	112809	506384	497247	584171	9.71712e+06	9.52429e+06	1.0267e+07	1.16573e+07	1.01116e+07	1.17881e+07	1.23279e+07	1.25276e+07	1.20815e+07	230919
Com_1518_neg	Gibberellin A15	赤霉素A15	N	C20H26O4	330.183	329.176	1.25166	[M-H]-	6.928	0.74	1	C18	Lipids and lipid-like molecules	脂质和类脂分子	Prenol lipids	异戊烯醇脂	Diterpenoids	二萜类	"13744-18-8"	HMDB0303456	Lipids and lipid-like molecules	Prenol lipids	Diterpenoids	-	C14162	-	LMPR0104170017	Prenol Lipids [PR]	Isoprenoids [PR01]	C20 isoprenoids (diterpenes) [PR0104]	12310178	CC12CCCC3(COC1=O)C1CCC4CC1(CC4=C)C(C23)C(O)=O	MXCOJKLBLFWFNI-TVTVBWQLSA-N	6.37985e+07	8.43478e+07	5.31613e+07	5.73979e+07	9.01509e+07	7.91484e+07	7.28828e+07	7.24763e+07	7.14664e+07	5.06318e+07	6.15047e+07	5.58375e+07	7.16811e+07	6.56634e+07	5.27311e+07	1.18362e+08
Com_1655_neg	AMP	一磷酸腺苷	N	C10H14N5O7P	347.063	346.056	0.77603	[M-H]-	1.418	0.92	1	C18	Nucleosides, nucleotides, and analogues	核苷、核苷酸和类似物	Purine nucleotides	嘌呤核苷酸	Purine ribonucleotides	嘌呤核糖核苷酸	"61-19-8"	HMDB0011617	Organic oxygen compounds	Organooxygen compounds	Carbohydrates and carbohydrate conjugates	AMP; Adenosine 5'-monophosphate; Adenylic acid; Adenylate; 5'-AMP; 5'-Adenylic acid; 5'-Adenosine monophosphate; Adenosine 5'-phosphate	C00020	map00230;map00908;map01060;map01065;map01070;map01100;map01110;map01232;map01240;map01523;map04022;map04024;map04068;map04150;map04151;map04152;map04211;map04740;map04742;map04923;map04924;map04925;map04927;map04928;map04934;map05012;map05022;map05032	-	-	-	-	6083	C1=NC(=C2C(=N1)N(C=N2)C3C(C(C(O3)COP(=O)(O)O)O)O)N	UDMBCSSLTHHNCD-KQYNXXCUSA-N	612997	1.93198e+06	690996	735418	1.75513e+06	1.33351e+06	3.35281e+06	471697	2.44479e+06	2.86657e+06	1.89321e+06	3.34955e+06	2.73165e+07	3.42665e+07	3.78911e+07	7.21573e+07
Com_621_neg	D-Xylulose 5-phosphate	5-磷酸木酮糖	N	C5H11O8P	230.019	229.012	2.10972	[M-H]-	1.311	0.64	1	C18	Organic oxygen compounds	有机氧化合物	Organooxygen compounds	有机氧化合物	Carbohydrates and carbohydrate conjugates	碳水化合物和碳水化合物结合物	"105931-44-0"	HMDB0000868	Organic oxygen compounds	Organooxygen compounds	Carbohydrates and carbohydrate conjugates	D-Xylulose 5-phosphate	C00231	map00030;map00040;map00053;map00680;map00710;map01100;map01110;map01120;map01200;map01230;map04918	-	-	-	-	439190	C(C(C(C(=O)CO)O)O)OP(=O)(O)O	FNZLKVNUWIIPSJ-RFZPGFLSSA-N	359875	516781	514205	438525	706223	558440	2.88934e+07	2.93213e+07	2.98512e+07	3.02516e+07	3.09471e+07	3.05093e+07	1.2048e+06	1.07653e+06	1.57995e+06	1.63814e+07
Com_2465_neg	Myrtillin chloride	花翠素3-O-葡萄糖苷	N	C21H20O12	464.095	509.091	5.17091	[M+HCOOH-H]-	4.827	0.50	1	C18	Phenylpropanoids and polyketides	苯丙素类和聚酮类	Flavonoids	黄酮类化合物	Flavonoid glycosides	黄酮糖苷	"50986-17-9"	HMDB0037997	Phenylpropanoids and polyketides	Flavonoids	Flavonoid glycosides	Delphinidin 3-O-glucoside; Mirtillin; Delphinidin 3-glucoside; Delphinidin 3-O-beta-D-glucoside	C12138	map00942;map01110	-	-	-	-	13915667	OC[C@H]1O[C@@H](OC2=CC3=C(C=C(O)C=C3O)[O+]=C2C2=CC(O)=C(O)C(O)=C2)[C@H](O)[C@@H](O)[C@@H]1O	XENHPQQLDPAYIJ-PEVLUNPASA-O	2.59969e+06	2.5624e+06	2.14413e+06	1.91371e+06	2.22471e+06	2.25407e+06	134453	268648	59387	92250.4	139124	190200	2.26798e+06	4.21579e+06	3.49412e+06	4.18495e+06
Com_1186_neg	Delphinidin	花翠素	N	C15H10O7	302.043	301.036	0.61156	[M-H]-	5.565	0.63	1	C18	Phenylpropanoids and polyketides	苯丙素类和聚酮类	Flavonoids	黄酮类化合物	Hydroxyflavonoids	羟基黄酮类化合物	"13270-61-6"	HMDB0003074	Phenylpropanoids and polyketides	Flavonoids	Hydroxyflavonoids	Delphinidin; 3,5,7-Trihydroxy-2-(3,4,5-trihydroxyphenyl)benzopyrylium chloride; Chlorure de 3,5,7-trihydroxy-2-(3,4,5-trihydroxyphenyl)benzopyrylium; 3,5,7-Trihydroxy-2-(3,4,5-trihydroxyphenyl)benzopyryliumchlorid; 3,3',4',5,5',7-Hexahydroxy-2-phenylbenzopyrylium chloride; 3,3',4',5,5',7-Hexahydroxyflavylium chloride; Delfinidol chloride; Delphinidin chloride; Delphinidine; Delphinidol; Ephdine; …	C05908	map00941;map00942;map01110	-	-	-	-	128853	OC1=CC(O)=C2C=C(O)C(=[O+]C2=C1)C1=CC(O)=C(O)C(O)=C1	JKHRCGUTYDNCLE-UHFFFAOYSA-O	1.55687e+06	2.59121e+06	2.31958e+06	1.92963e+06	2.34845e+06	3.86645e+06	191046	741235	617093	590865	365816	431697	2.36972e+06	3.72183e+06	3.09186e+06	2.03411e+07
Com_2601_neg	Rutin	芦丁	N	C27H30O16	610.153	609.146	0.16695	[M-H]-	5.566	0.97	1	C18	Phenylpropanoids and polyketides	苯丙素类和聚酮类	Flavonoids	黄酮类化合物	Flavonoid glycosides	黄酮糖苷	"153-18-4"	HMDB0003249	Phenylpropanoids and polyketides	Flavonoids	Flavonoid glycosides	Rutin; 3-[[6-O-(6-Deoxy-alpha-L-mannopyranosyl)-beta-D-glucopyranosyl]oxy]-2-(3,4-dihydroxyphenyl)-5,7-dihydroxy-4H-1-benzopyran-4-one; Quercetin 3-rutinoside; Rutoside; Phytomelin	C05625	map00944;map00946;map01100;map01110	LMPK12112098	Polyketides [PK]	Flavonoids [PK12]	Flavones and Flavonols [PK1211]	5280805	C[C@@H]1O[C@@H](OC[C@H]2O[C@@H](OC3=C(OC4=CC(O)=CC(O)=C4C3=O)C3=CC(O)=C(O)C=C3)[C@H](O)[C@@H](O)[C@@H]2O)[C@H](O)[C@H](O)[C@H]1O	IKGXIBQEEMLURG-NVPNHPEKSA-N	1.8335e+09	2.1704e+09	1.88027e+09	1.91657e+09	2.29618e+09	2.30746e+09	5.46247e+08	5.39686e+08	5.11685e+08	5.23832e+08	5.46565e+08	5.32112e+08	2.75606e+09	2.83092e+09	2.83505e+09	2.06576e+07
Com_2181_neg	Vitexin	牡荆素	N	C21H20O10	432.106	431.099	1.73994	[M-H]-	5.522	0.98	1	C18	Phenylpropanoids and polyketides	苯丙素类和聚酮类	Flavonoids	黄酮类化合物	Flavonoid glycosides	黄酮糖苷	"3681-93-4"	HMDB0259858	Phenylpropanoids and polyketides	Flavonoids	Flavonoid glycosides	Vitexin; Apigenin 8-C-glucoside	C01460	map00941;map00944	LMPK12110194	Polyketides [PK]	Flavonoids [PK12]	Flavones and Flavonols [PK1211]	5378180	OCC1OC(C(O)C(O)C1O)C1=C(O)C=C(O)C2=C1OC(=CC2=O)C1=CC=C(O)C=C1	SGEWCQFRYRRZDC-UHFFFAOYSA-N	2.76433e+07	3.15019e+07	2.72914e+07	2.66373e+07	3.37535e+07	3.2638e+07	1.99144e+09	1.94751e+09	1.94826e+09	1.95844e+09	2.01357e+09	1.99113e+09	2.47154e+09	2.49306e+09	2.59021e+09	1.93112e+07
Com_1339_neg	Carnosic acid	鼠尾草酸	N	C20H28O4	332.199	313.179	5.893	[M-H-H2O]-	7.482	0.72	1	C18	Lipids and lipid-like molecules	脂质和类脂分子	Prenol lipids	异戊烯醇脂	Diterpenoids	二萜类	"3650-09-7"	HMDB0002358	Lipids and lipid-like molecules	Prenol lipids	Diterpenoids	Carnosic acid; Salvin; 11,12-Dihydroxyabieta-8,11,13-trien-20-oic acid	C21818	map00904;map01110	-	-	-	-	65126	CC(C)C1=C(C(=C2C(=C1)CC[C@@H]3[C@@]2(CCCC3(C)C)C(=O)O)O)O	QRYRORQUOLYVBU-VBKZILBWSA-N	2.03058e+07	2.48263e+07	2.33831e+07	2.42127e+07	2.48738e+07	3.85928e+07	3.24733e+07	2.81449e+07	2.9981e+07	2.9625e+07	2.6027e+07	2.32725e+07	6.36435e+07	6.01164e+07	5.1938e+07	1.23273e+07
Com_1329_neg	Wedelolactone	蟛蜞菊内脂	N	C16H10O7	314.043	313.036	1.70388	[M-H]-	6.126	0.57	1	C18	Phenylpropanoids and polyketides	苯丙素类和聚酮类	Isoflavonoids	异黄酮类	Coumestans	Coumestan类	"524-12-9"	HMDB0259891	Phenylpropanoids and polyketides	Isoflavonoids	Coumestans	-	C10541	-	LMPK12090046	Polyketides [PK]	Flavonoids [PK12]	Coumestan flavonoids [PK1209]	5281813	COC1=CC(=C2C(=C1)OC(=O)C3=C2OC4=CC(=C(C=C43)O)O)O	XQDCKJKKMFWXGB-UHFFFAOYSA-N	4.67876e+07	6.3831e+07	5.35614e+07	5.07901e+07	6.25063e+07	6.12823e+07	784100	720764	92785.6	543536	87173.8	824828	9.91286e+06	9.71791e+06	1.0452e+07	1.79312e+06
Com_567_neg	Chorismate	分支酸	N	C10H10O6	226.048	225.041	1.17713	[M-H]-	5.211	0.59	1	C18	Organic acids and derivatives	有机酸及其衍生物	Carboxylic acids and derivatives	羧酸及其衍生物	Dicarboxylic acids and derivatives	二元酸及其衍生物	"617-12-9"	HMDB0012199	Organic acids and derivatives	Carboxylic acids and derivatives	Dicarboxylic acids and derivatives	Chorismate; Chorismic acid; (3R,4R)-3-[(1-Carboxyethenyl)oxy]-4-hydroxycyclohexa-1,5-diene-1-carboxylate	C00251	map00130;map00400;map00405;map00790;map00996;map00997;map00998;map00999;map01053;map01059;map01060;map01061;map01063;map01070;map01100;map01110;map01230;map01240	-	-	-	-	12039	O[C@@H]1C=CC(=C[C@H]1OC(=C)C(O)=O)C(O)=O	WTFXTQVDAKGDEY-HTQZYQBOSA-N	2.44372e+07	2.25488e+07	2.05545e+07	2.79139e+07	2.14514e+07	3.10958e+07	1.63434e+07	1.18173e+07	1.3243e+07	1.28164e+07	1.18894e+07	1.37286e+07	3.94593e+07	2.03483e+07	3.14161e+07	1.95998e+07
Com_315_neg	Camphene	莰烯	N	C10H16	136.125	181.124	1.09325	[M+HCOOH-H]-	5.76	0.73	1	C18	Lipids and lipid-like molecules	脂质和类脂分子	Prenol lipids	异戊烯醇脂	Monoterpenoids	单萜类	"79-92-5"	HMDB0059839	Lipids and lipid-like molecules	Prenol lipids	Monoterpenoids	-	C06076	map01062	-	-	-	-	6616	CC1(C2CCC(C2)C1=C)C	CRPUJAZIXJMDBK-UHFFFAOYSA-N	4.47605e+07	7.21666e+07	5.52984e+07	4.90296e+07	5.97531e+07	6.20729e+07	1.48555e+08	1.47623e+08	1.39138e+08	1.46955e+08	1.52002e+08	1.48493e+08	7.92267e+07	7.37676e+07	8.02232e+07	2.43503e+07
Com_1506_neg	N-Lauroyl Glutamic acid	N-(1-氧代十二烷基)-L-谷氨酸(9CI)	N	C17H31NO5	329.22	328.213	1.14	[M-H]-	7.416	0.85	1	C18	Organic acids and derivatives	有机酸及其衍生物	Carboxylic acids and derivatives	羧酸及其衍生物	Amino acids, peptides, and analogues	氨基酸、肽和类似物	"3397-65-7"	-	-	-	-	-	-	-	-	-	-	-	93133	CCCCCCCCCCCC(=O)NC(CCC(=O)O)C(=O)O	AVBJHQDHVYGQLS-AWEZNQCLSA-N	333912	637423	511176	429181	792281	808460	2.16942e+06	1.81441e+06	1.70625e+06	1.68778e+06	1.02099e+06	1.49791e+06	3.37211e+06	3.3812e+06	2.73619e+06	1.34405e+06
Com_2496_neg	LPS(18:1)	1-油酰基-2-羟基-sn-甘油-3-磷酸-L-丝氨酸	N	C24H46NO9P	523.291	522.285	2.24297	[M-H]-	9.151	0.86	1	C18	Lipids and lipid-like molecules	脂质和类脂分子	Glycerophospholipids	甘油磷脂	Glycerophosphoserines	甘油磷酸丝氨酸	"326589-90-6"	HMDB0061694	Lipids and lipid-like molecules	Glycerophospholipids	Glycerophosphoserines	-	-	-	-	-	-	-	85036846	CCCCCCCCC=CCCCCCCCC(=O)OCC(COP(=O)(O)OCC(C(=O)O)N)O	JZWNYZVVZXZRRH-UHFFFAOYSA-N	3.31931e+06	3.40215e+06	4.08791e+06	3.58105e+06	5.14513e+06	5.26556e+06	4.80545e+06	4.63844e+06	4.92121e+06	4.86285e+06	3.27793e+06	5.39789e+06	5.02658e+06	4.80312e+06	4.79196e+06	4.37913e+06
Com_2598_neg	UDP-N-acetyl-alpha-D-glucosamine	UDP-乙酰半乳糖胺	N	C17H27N3O17P2	607.082	606.075	1.76488	[M-H]-	1.598	0.92	1	C18	Nucleosides, nucleotides, and analogues	核苷、核苷酸和类似物	Pyrimidine nucleotides	嘧啶核苷酸	Pyrimidine nucleotide sugars	嘧啶核苷酸糖	"7277-98-7"	HMDB0060522	Nucleosides, nucleotides, and analogues	Pyrimidine nucleotides	Pyrimidine nucleotide sugars	-	-	-	-	-	-	-	23700	CC(=O)N[C@@H]1[C@H]([C@H]([C@H](O[C@@H]1OP(=O)(O)OP(=O)(O)OC[C@@H]2[C@H]([C@H]([C@@H](O2)N3C=CC(=O)NC3=O)O)O)CO)O)O	LFTYTUAZOPRMMI-NESSUJCYSA-N	8.22791e+06	9.23692e+06	8.24593e+06	8.09137e+06	8.73557e+06	7.02268e+06	127082	8.28046e+06	61406.4	227600	275509	228697	3.10405e+07	3.5118e+07	3.21483e+07	2.50609e+07
Com_2470_neg	LPG(18:1(9Z))	1-油酰基-2-羟基-sn-甘油-3-磷酸-(1'-rac-甘油)	N	C24H47O9P	510.296	509.289	1.58782	[M-H]-	9.475	0.96	1	C18	Lipids and lipid-like molecules	脂质和类脂分子	Glycerophospholipids	甘油磷脂	Glycerophosphoglycerols	甘油磷酸甘油	"326495-24-3"	-	-	-	-	-	-	-	-	-	-	-	86583378	CCCCCCCCC=CCCCCCCCC(=O)OCC(COP(=O)(O)OCC(CO)O)O	FQQQKGAFQIIGLQ-VYFUBJQISA-N	2.85969e+07	3.39255e+07	3.12929e+07	2.838e+07	3.7546e+07	3.87352e+07	2.63509e+07	2.68474e+07	2.4387e+07	2.45147e+07	1.76748e+07	2.64876e+07	2.82497e+07	2.201e+07	3.23566e+07	8.77975e+06
Com_386_neg	Perseitol	甘露庚糖醇	N	C7H16O7	212.09	193.071	2.43827	[M-H-H2O]-	1.428	0.81	1	C18	Organic oxygen compounds	有机氧化合物	Organooxygen compounds	有机氧化合物	Carbohydrates and carbohydrate conjugates	碳水化合物和碳水化合物结合物	"527-06-0"	-	-	-	-	-	C08255	-	-	-	-	-	441436	C(C(C(C(C(C(CO)O)O)O)O)O)O	OXQKEKGBFMQTML-RYRJNEICSA-N	1.84313e+08	2.24786e+08	1.83567e+08	1.17306e+08	2.47333e+08	1.49065e+08	9.89809e+07	1.00054e+08	9.39954e+07	9.86022e+07	1.00399e+08	8.17291e+07	1.03249e+08	2.12177e+08	1.75622e+08	3.03331e+08
Com_2537_neg	Udpgal	尿苷-5'-二磷酸鼠李糖	N	C15H24N2O16P2	550.06	549.054	1.67644	[M-H]-	1.621	0.88	1	C18	Nucleosides, nucleotides, and analogues	核苷、核苷酸和类似物	Pyrimidine nucleotides	嘧啶核苷酸	Pyrimidine nucleotide sugars	嘧啶核苷酸糖	"1955-26-6"	HMDB0012305	Nucleosides, nucleotides, and analogues	Pyrimidine nucleotides	Pyrimidine nucleotide sugars	-	-	-	-	-	-	-	192751	CC1C(C(C(C(O1)OP(=O)(O)OP(=O)(O)OCC2C(C(C(O2)N3C=CC(=O)NC3=O)O)O)O)O)O	DRDCJEIZVLVWNC-SLBWPEPYSA-N	44617.6	239581	294044	397720	277203	409120	1.44957e+07	1.22405e+07	1.32934e+07	1.17725e+07	1.14753e+07	1.0767e+07	6.22408e+06	6.30307e+06	6.00323e+06	1.3921e+07
Com_2379_neg	1-Oleoyl-2-hydroxy-sn-glycero-3-phosphatidylethanolamine	1-油酰基-2-羟基-sn-甘油-3-磷酸乙醇胺	N	C23H46NO7P	479.301	478.295	1.53321	[M-H]-	9.215	0.96	1	C18	Lipids and lipid-like molecules	脂质和类脂分子	Glycerophospholipids	甘油磷脂	Glycerophosphoethanolamines	甘油磷酸乙醇胺类	"89576-29-4"	HMDB0011506	Lipids and lipid-like molecules	Glycerophospholipids	Glycerophosphoethanolamines	-	-	-	LMGP02050004	Glycerophospholipids [GP]	Glycerophosphoethanolamines [GP02]	Monoacylglycerophosphoethanolamines [GP0205]	9547071	CCCCCCCCC=CCCCCCCCC(=O)OCC(COP(=O)(O)OCCN)O	PYVRVRFVLRNJLY-MZMPXXGTSA-N	1.20512e+07	1.32655e+07	1.15978e+07	1.3011e+07	1.49046e+07	1.5289e+07	1.38336e+07	1.39156e+07	1.41879e+07	1.34916e+07	1.08144e+07	1.44743e+07	2.29586e+07	2.28005e+07	2.47405e+07	2.5317e+07
Com_1433_neg	Bindarit	宾达利	N	C19H20N2O3	324.147	323.142	5.83313	[M-H]-	7.075	0.51	1	C18	Organoheterocyclic compounds	有机杂环化合物	Benzopyrazoles	苯并吡唑类	Indazoles	吲唑类	"130641-38-2"	HMDB0249216	Organoheterocyclic compounds	Benzopyrazoles	Indazoles	-	D03116	-	-	-	-	-	71354	CC(C)(C(=O)O)OCC1=NN(C2=CC=CC=C21)CC3=CC=CC=C3	MTHORRSSURHQPZ-UHFFFAOYSA-N	2.7275e+06	4.36745e+06	2.65648e+06	2.73985e+06	4.10238e+06	4.06116e+06	1.03353e+08	1.03601e+08	1.05581e+08	1.14552e+08	9.28523e+07	1.00517e+08	1.93395e+08	1.86715e+08	1.29737e+08	2.78761e+07
Com_304_neg	2-Hydroxyterephthalic acid	2-羟基对苯二甲酸	N	C8H6O5	182.022	181.014	0.89795	[M-H]-	5.292	0.87	1	C18	Benzenoids	苯类化合物	Benzene and substituted derivatives	苯及其取代衍生物	Benzoic acids and derivatives	苯甲酸及其衍生物	"636-94-2"	HMDB0245171	Benzenoids	Benzene and substituted derivatives	Benzoic acids and derivatives	-	-	-	-	-	-	-	97257	C1=CC(=C(C=C1C(=O)O)O)C(=O)O	CDOWNLMZVKJRSC-UHFFFAOYSA-N	3.16575e+07	4.33278e+07	3.49802e+07	3.51347e+07	4.56121e+07	3.76051e+07	8.8744e+06	7.41636e+06	8.9425e+06	9.73727e+06	8.76057e+06	1.01544e+07	2.18273e+07	1.88073e+07	1.90575e+07	1.97015e+07
Com_2596_neg	Benzoyloxypaeoniflorin	苯甲酰氧芍药苷	N	C30H32O13	600.184	599.178	1.34979	[M-H]-	5.48	0.65	1	C18	Lipids and lipid-like molecules	脂质和类脂分子	Prenol lipids	异戊烯醇脂	Terpene glycosides	萜烯糖苷	"72896-40-3"	-	-	-	-	-	-	-	-	-	-	-	21631107	CC12CC3(C4CC1(C4(C(O2)O3)COC(=O)C5=CC=C(C=C5)O)OC6C(C(C(C(O6)COC(=O)C7=CC=CC=C7)O)O)O)O	VIWQCBZFJFSCLC-HRCYFWENSA-N	4.51521e+06	302227	605962	352235	5.67256e+06	528528	1.45919e+07	1.43088e+07	1.51526e+07	1.54376e+07	1.46563e+07	1.49973e+07	1.40936e+07	1.26281e+07	1.19805e+07	4.91128e+07
Com_1004_neg	Isomagnolone	异木兰花碱	N	C18H18O3	282.126	281.116	6.37683	[M-H]-	6.848	0.51	1	C18	Benzenoids	苯类化合物	Benzene and substituted derivatives	苯及其取代衍生物	Diphenylethers	二苯醚类	"155709-41-4"	-	-	-	-	-	-	-	-	-	-	-	9993913	CCC(=O)C1=CC=C(C=C1)OC2=C(C=CC(=C2)CC=C)O	LVHHYWFCRQIOJG-UHFFFAOYSA-N	9.86027e+06	1.08468e+07	1.0006e+07	6.22176e+06	1.00729e+07	1.1552e+07	546470	348794	805309	507896	599506	384554	667045	1.01563e+06	1.05202e+06	7.13771e+06
Com_1614_neg	Dihydrodehydrodiconiferyl alcohol	二氢去氢二愈创木基醇	N	C20H24O6	360.157	341.14	0.8618	[M-H-H2O]-	5.492	0.52	1	C18	Phenylpropanoids and polyketides	苯丙素类和聚酮类	2-arylbenzofuran flavonoids	2-芳基苯并呋喃类黄酮	-	-	"28199-69-1"	-	-	-	-	-	-	-	-	-	-	-	384679	COC1=CC(=CC2=C1OC(C2CO)C3=CC(=C(C=C3)O)OC)CCCO	SBLZVJIHPWRSQQ-HNAYVOBHSA-N	5.0736e+06	6.88312e+06	5.45956e+06	3.93498e+06	6.83905e+06	4.7453e+06	2.59044e+07	2.60689e+07	2.26275e+07	2.48094e+07	2.74835e+07	2.49445e+07	8.04984e+07	7.89128e+07	7.91495e+07	1.32364e+08
Com_1639_neg	Dihydrocatalpol	二氢梓醇	N	C15H24O10	364.137	345.12	1.72189	[M-H-H2O]-	3.188	0.57	1	C18	Organic oxygen compounds	有机氧化合物	Organooxygen compounds	有机氧化合物	Carbohydrates and carbohydrate conjugates	碳水化合物和碳水化合物结合物	"6736-86-3"	-	-	-	-	-	-	-	-	-	-	-	5705531	C1COC(C2C1C(C3C2(O3)CO)O)OC4C(C(C(C(O4)CO)O)O)O	NYCXYIWXBJWWIL-PZYDOOQISA-N	1.07348e+07	1.14982e+07	1.37173e+07	1.12576e+07	1.26732e+07	1.2265e+07	1.49201e+07	1.56448e+07	1.53362e+07	1.5206e+07	1.33005e+07	1.5744e+07	8.73283e+06	8.67824e+06	1.00744e+07	4.70419e+06
Com_639_neg	7-Amino-4-methylcoumarin-3-acetic acid	7-氨基-4-甲基-3-香豆素醋酸	N	C12H11NO4	233.069	232.059	9.21238	[M-H]-	4.924	0.74	1	C18	Phenylpropanoids and polyketides	苯丙素类和聚酮类	Coumarins and derivatives	香豆素及其衍生物	-	-	"106562-32-7"	-	-	-	-	-	-	-	-	-	-	-	129367	CC1=C(C(=O)OC2=C1C=CC(=C2)N)CC(=O)O	QEQDLKUMPUDNPG-UHFFFAOYSA-N	5.48298e+06	5.03799e+06	4.50653e+06	4.32534e+06	5.15449e+06	4.94437e+06	2.81573e+06	2.28987e+06	2.27286e+06	2.13462e+06	3.07059e+06	2.88736e+06	4.35531e+06	6.10396e+06	5.82887e+06	8.99678e+06
Com_1480_neg	Kaempferol 3,7,4'-trimethyl ether	莰非醇-3,7,4'-三甲醚	N	C18H16O6	328.095	327.088	1.1117	[M-H]-	5.424	0.69	1	C18	Phenylpropanoids and polyketides	苯丙素类和聚酮类	Flavonoids	黄酮类化合物	O-methylated flavonoids	O-甲基化黄酮类化合物	"15486-34-7"	-	-	-	-	-	-	-	LMPK12112698	Polyketides [PK]	Flavonoids [PK12]	Flavones and Flavonols [PK1211]	5468749	COC1=CC=C(C=C1)C2=C(C(=O)C3=C(C=C(C=C3O2)OC)O)OC	WSQWAMGRHJQANC-UHFFFAOYSA-N	2.16504e+09	2.58805e+09	2.2627e+09	2.22982e+09	2.7261e+09	2.89393e+09	3.17443e+07	3.04878e+07	3.24542e+07	3.4052e+07	3.12758e+07	3.42014e+07	2.79667e+08	2.73046e+08	4.1979e+08	5.94971e+07
Com_483_neg	Propiosyringone	1-(4-羟基-3,5-二甲氧基苯基)-1-丙酮	N	C11H14O4	210.089	209.082	0.58404	[M-H]-	5.3	0.77	1	C18	Organic oxygen compounds	有机氧化合物	Organooxygen compounds	有机氧化合物	Carbonyl compounds	羰基化合物	"5650-43-1"	-	-	-	-	-	-	-	-	-	-	-	79735	CCC(=O)C1=CC(=C(C(=C1)OC)O)OC	CXCPJZXJNRBTGF-UHFFFAOYSA-N	3.49477e+07	4.91154e+07	3.80276e+07	4.19491e+07	4.75114e+07	4.37293e+07	9.27542e+07	8.86667e+07	9.16934e+07	9.01104e+07	1.29874e+08	9.76256e+07	2.78594e+08	2.59065e+08	2.69308e+08	1.78166e+08
Com_2506_neg	Coreoside B	金鸡菊苷B	N	C25H36O12	528.221	527.214	1.3156	[M-H]-	5.671	0.75	1	C18	-	-	-	-	-	-	"1580464-83-0"	-	-	-	-	-	-	-	-	-	-	-	155289777	C1C(C(C(C(O1)OC2C(C(C(OC2OC(CCC=CC#CC#CC=CCO)CCO)CO)O)O)O)O)O	DJUIHAHXAHDXGQ-PABXJNOPSA-N	3.30673e+07	3.53551e+07	3.71845e+07	2.72066e+07	4.16339e+07	4.23468e+07	1.88864e+07	2.17858e+07	2.24543e+07	2.82245e+07	2.94714e+07	2.01034e+07	3.23672e+07	2.30595e+07	4.41902e+07	3.00912e+07
Com_1316_neg	Jolkinolide B	岩大戟内酯B	N	C20H26O4	330.183	311.163	7.1524	[M-H-H2O]-	7.213	0.92	1	C18	Organoheterocyclic compounds	有机杂环化合物	Naphthofurans	萘并呋喃类	-	-	"37905-08-1"	-	-	-	-	-	-	-	-	-	-	-	161954	CC1=C2C3C4(O3)CCC5C(CCCC5(C4C6C2(O6)OC1=O)C)(C)C	SOVOCMGDFRGRKF-MCDHERAVSA-N	1.26331e+06	1.39643e+06	896558	1.14883e+06	1.88815e+06	1.39861e+06	1.56074e+06	1.06696e+06	1.4552e+06	1.65775e+06	1.74724e+06	416212	1.25659e+07	1.51207e+07	1.02742e+07	3.55016e+07
Com_2358_neg	Dihydrowithaferin A	二氢醉茄素A	N	C28H40O6	472.282	471.277	4.11921	[M-H]-	7.653	0.63	1	C18	Lipids and lipid-like molecules	脂质和类脂分子	Steroids and steroid derivatives	类固醇和类固醇衍生物	Steroid lactones	类固醇内酯	"5589-41-3"	-	-	-	-	-	-	-	-	-	-	-	418033	CC1=C(C(=O)OC(C1)C(C)C2CCC3C2(CCC4C3CC5C6(C4(C(=O)CCC6O)C)O5)C)CO	YRXCLNDPESBJHL-UHFFFAOYSA-N	3.44616e+07	4.47433e+07	2.67797e+07	2.92909e+07	4.54734e+07	4.61905e+07	1.03471e+07	9.95809e+06	1.00982e+07	9.6648e+06	8.94651e+06	8.61406e+06	1.16534e+07	9.36749e+06	1.11263e+07	1.86964e+07
Com_1508_neg	3',5-Di-O-methyl quercetin	3',5-二甲基槲皮素	N	C17H14O7	330.074	329.067	1.36468	[M-H]-	6.207	0.93	1	C18	Phenylpropanoids and polyketides	苯丙素类和聚酮类	Flavonoids	黄酮类化合物	Flavones	黄酮类	"40554-94-7"	-	-	-	-	-	-	-	LMPK12112547	Polyketides [PK]	Flavonoids [PK12]	Flavones and Flavonols [PK1211]	14162696	COC1=CC(=CC2=C1C(=O)C(=C(O2)C3=CC(=C(C=C3)O)OC)O)O	NKJWZTPASPJYBA-UHFFFAOYSA-N	7.45086e+06	1.0606e+07	7.5212e+06	7.15558e+06	8.77194e+06	8.76238e+06	210743	330097	508824	762326	405828	478210	5.94608e+06	6.11464e+06	6.22797e+06	300553
Com_445_neg	Pegamine	聚乙二醇-氨基	N	C11H12N2O2	204.09	203.083	1.08643	[M-H]-	5.274	0.57	1	C18	Organoheterocyclic compounds	有机杂环化合物	Diazanaphthalenes	二氮杂萘类	Benzodiazines	苯并二嗪类	"31431-93-3"	-	-	-	-	-	-	-	-	-	-	-	135438111	C1=CC=C2C(=C1)C(=O)NC(=N2)CCCO	PVVTWNMXEHROIA-UHFFFAOYSA-N	8.94547e+06	1.30245e+07	1.00797e+07	1.06639e+07	1.29812e+07	1.11554e+07	6.19543e+07	5.58194e+07	5.6952e+07	6.08164e+07	5.63452e+07	5.84373e+07	3.98674e+07	3.55413e+07	3.14467e+07	2.13685e+07
Com_1331_neg	Ermanin	堪非醇3,4'-二-O-甲醚	N	C17H14O6	314.079	313.072	1.35591	[M-H]-	6.786	0.93	1	C18	Phenylpropanoids and polyketides	苯丙素类和聚酮类	Flavonoids	黄酮类化合物	O-methylated flavonoids	O-甲基化黄酮类化合物	"20869-95-8"	-	-	-	-	-	-	-	LMPK12112697	Polyketides [PK]	Flavonoids [PK12]	Flavones and Flavonols [PK1211]	5352001	COC1=CC=C(C=C1)C2=C(C(=O)C3=C(C=C(C=C3O2)O)O)OC	RJCJVIFSIXKSAH-UHFFFAOYSA-N	925055	1.06668e+06	381854	601162	99394.7	838657	1.17154e+06	366753	960223	619373	742268	497854	7.87163e+06	8.84686e+06	6.11461e+06	2.96596e+06
Com_2476_neg	Poricoic acid AM	茯苓酸A-3-甲酯	N	C32H48O5	512.35	511.344	2.06098	[M-H]-	8.354	0.69	1	C18	Lipids and lipid-like molecules	脂质和类脂分子	Prenol lipids	异戊烯醇脂	Triterpenoids	三萜类	"151200-92-9"	-	-	-	-	-	-	-	-	-	-	-	46882717	CC(C)C(=C)CC[C@H]([C@H]1[C@@H](C[C@@]2([C@@]1(CC=C3C2=CC[C@H]([C@]3(C)CCC(=O)OC)C(=C)C)C)C)O)C(=O)O	WMPHZBWMRPCPKN-XNVOKYKKSA-N	8.86643e+07	1.04227e+08	4.52065e+07	4.85861e+07	9.39505e+07	1.3786e+08	4.22557e+07	4.18312e+07	4.16921e+07	4.04073e+07	4.40269e+07	4.36711e+07	5.41853e+06	5.25384e+06	2.73369e+06	4.46829e+06
Com_1513_neg	7,3',4'-Tri-O-methyleriodictyol	圣草酚?7,3',4'-三甲醚	N	C18H18O6	330.11	329.104	1.51826	[M-H]-	5.851	0.64	1	C18	Phenylpropanoids and polyketides	苯丙素类和聚酮类	Flavonoids	黄酮类化合物	O-methylated flavonoids	O-甲基化黄酮类化合物	"70987-96-1"	-	-	-	-	-	-	-	-	-	-	-	14078482	COC1=C(C=C(C=C1)[C@@H]2CC(=O)C3=C(C=C(C=C3O2)OC)O)OC	MRFOCZPULZWYTJ-HNNXBMFYSA-N	1.21513e+06	1.57931e+06	1.65382e+06	2.72745e+06	437264	1.71986e+06	264301	1.07145e+06	674696	709189	768444	1.2385e+06	1.07092e+07	1.01015e+07	1.80173e+07	1.94203e+08
Com_444_neg	3-O-Ethyl-L-ascorbic acid	维生素C乙基醚	N	C8H12O6	204.063	203.056	0.88176	[M-H]-	5.186	0.56	1	C18	Organoheterocyclic compounds	有机杂环化合物	Dihydrofurans	二氢呋喃类	Furanones	呋喃酮类	"86404-04-8"	-	-	-	-	-	-	-	-	-	-	-	150736	CCOC1=C(C(=O)O[C@@H]1[C@H](CO)O)O	ZGSCRDSBTNQPMS-UJURSFKZSA-N	1.28568e+08	1.66751e+08	1.40403e+08	1.28121e+08	1.72857e+08	1.59619e+08	6.58035e+07	6.54118e+07	6.75907e+07	7.30729e+07	7.52353e+07	6.6581e+07	8.55044e+07	8.10044e+07	7.92786e+07	8.99868e+07
Com_16_neg	cyano-alanine	β-氰基-L-丙氨酸	N	C4H6N2O2	114.043	113.036	1.5824	[M-H]-	1.32	0.74	1	C18	Organic acids and derivatives	有机酸及其衍生物	Carboxylic acids and derivatives	羧酸及其衍生物	Amino acids, peptides, and analogues	氨基酸、肽和类似物	"6232-19-5"	HMDB0060245	Organic acids and derivatives	Carboxylic acids and derivatives	Amino acids, peptides, and analogues	3-Cyano-L-alanine; L-3-Cyanoalanine; L-beta-Cyanoalanine	C02512	map00460;map01100;map01110	-	-	-	-	439742	C(C#N)[C@@H](C(=O)O)N	BXRLWGXPSRYJDZ-VKHMYHEASA-N	6.52873e+06	8.57818e+06	6.95599e+06	6.44221e+06	8.86507e+06	9.38191e+06	1.32902e+07	1.4896e+07	1.4104e+07	1.50459e+07	1.65038e+07	1.5938e+07	1.08944e+07	8.96019e+06	1.05689e+07	9.74976e+06
Com_856_neg	Sulfotyrosine	L-酪氨酸-O-硫酸	N	C9H11NO6S	261.031	260.024	1.39902	[M-H]-	2.601	0.94	1	C18	Organic acids and derivatives	有机酸及其衍生物	Carboxylic acids and derivatives	羧酸及其衍生物	Amino acids, peptides, and analogues	氨基酸、肽和类似物	"956-46-7"	HMDB0155722	Organic acids and derivatives	Carboxylic acids and derivatives	Amino acids, peptides, and analogues	-	-	-	-	-	-	-	514186	C1=CC(=CC=C1C[C@@H](C(=O)O)N)OS(=O)(=O)O	CIQHWLTYGMYQQR-QMMMGPOBSA-N	6.02679e+06	6.74221e+06	6.20514e+06	6.17039e+06	7.95783e+06	7.54583e+06	3.2876e+07	3.59928e+07	3.16918e+07	3.45387e+07	3.74344e+07	3.65659e+07	1.87833e+07	1.71389e+07	1.98556e+07	2.19549e+06
Com_2283_neg	LPE(16:0)	1-棕榈酰基-2-羟基-sn-甘油-3-磷酸乙醇胺	N	C21H44NO7P	453.286	452.279	1.60387	[M-H]-	9.206	0.96	1	C18	Lipids and lipid-like molecules	脂质和类脂分子	Glycerophospholipids	甘油磷脂	Glycerophosphoethanolamines	甘油磷酸乙醇胺类	"53862-35-4"	HMDB0011503	Lipids and lipid-like molecules	Glycerophospholipids	Glycerophosphoethanolamines	-	-	-	LMGP02050002	Glycerophospholipids [GP]	Glycerophosphoethanolamines [GP02]	Monoacylglycerophosphoethanolamines [GP0205]	58177710	CCCCCCCCCCCCCCCC(=O)OCC(COP(=O)(O)OCCN)O	YVYMBNSKXOXSKW-HXUWFJFHSA-N	7.50685e+07	9.1036e+07	8.33323e+07	7.15872e+07	1.08773e+08	1.06131e+08	2.32418e+08	2.33963e+08	2.39042e+08	2.33341e+08	1.71151e+08	2.50891e+08	2.62275e+08	2.46268e+08	2.34456e+08	3.36563e+08
Com_1860_neg	Digitoxigenine	毛地黄配质	N	C23H34O4	374.246	373.239	1.13316	[M-H]-	7.784	0.82	1	C18	Lipids and lipid-like molecules	脂质和类脂分子	Steroids and steroid derivatives	类固醇和类固醇衍生物	Steroid lactones	类固醇内酯	"143-62-4"	-	-	-	-	-	-	-	LMST01120001	Sterol Lipids [ST]	Sterols [ST01]	Cardanolides and derivatives [ST0112]	4369270	CC12CCC(CC1CCC3C2CCC4(C3(CCC4C5=CC(=O)OC5)O)C)O	XZTUSOXSLKTKJQ-CESUGQOBSA-N	3.89268e+06	3.27303e+06	3.07212e+06	3.6093e+06	4.52176e+06	5.64433e+06	4.46355e+07	4.26119e+07	4.48271e+07	4.29139e+07	4.59122e+07	3.82264e+07	2.07759e+07	1.90192e+07	2.09753e+07	4.66813e+06
Com_1809_neg	Glabrene	光甘草素	N	C20H18O4	322.121	367.119	0.81221	[M+HCOOH-H]-	5.603	0.51	1	C18	Phenylpropanoids and polyketides	苯丙素类和聚酮类	Isoflavonoids	异黄酮类	Pyranoisoflavonoids	吡喃异黄酮	"60008-03-9"	HMDB0029530	Phenylpropanoids and polyketides	Isoflavonoids	Pyranoisoflavonoids	-	-	-	-	-	-	-	480774	CC1(C=CC2=C(C=CC(=C2O1)C3=CC4=C(C=C(C=C4)O)OC3)O)C	NGGYSPUAKQMTNP-UHFFFAOYSA-N	2.90984e+07	3.67874e+07	2.93551e+07	3.29492e+07	3.82862e+07	3.66587e+07	2.5365e+07	2.66699e+07	2.58041e+07	2.72308e+07	2.9542e+07	2.60029e+07	1.02372e+08	1.08009e+08	1.08743e+08	4.71078e+08
Com_714_neg	DIBOA	2,4-二羟基-2H-1,4-苯并噁嗪-3(4H)-酮	N	C8H7NO4	181.038	240.052	1.52035	[M+CH3COOH-H]-	6.215	0.73	1	C18	Organoheterocyclic compounds	有机杂环化合物	Benzoxazines	苯并恶嗪类	Benzoxazinones	苯并恶嗪酮类	"17359-54-5"	HMDB0033733	Organoheterocyclic compounds	Benzoxazines	Benzoxazinones	DIBOA; 2,4-Dihydroxy-1,4-benzoxazin-3-one; 2,4-Dihydroxy-2H-1,4-benzoxazin-3(4H)-one	C15770	map00402;map00999;map01100;map01110	-	-	-	-	28495	C1=CC=C2C(=C1)N(C(=O)C(O2)O)O	COVOPZQGJGUPEY-UHFFFAOYSA-N	4.32865e+06	5.82592e+06	4.66916e+06	4.55956e+06	5.21528e+06	5.98676e+06	2.65491e+06	2.34491e+06	2.24895e+06	2.43993e+06	3.03298e+06	2.85041e+06	5.4535e+06	4.61203e+06	5.25793e+06	5.57899e+06
Com_831_neg	Alternariol	交链孢酚	N	C14H10O5	258.053	257.046	1.99779	[M-H]-	6.527	0.93	1	C18	Phenylpropanoids and polyketides	苯丙素类和聚酮类	Coumarins and derivatives	香豆素及其衍生物	-	-	"641-38-3"	HMDB0030831	Phenylpropanoids and polyketides	Coumarins and derivatives	-	-	C16838	-	-	-	-	-	5359485	CC1=CC(=CC2=C1C3=C(C(=CC(=C3)O)O)C(=O)O2)O	CEBXXEKPIIDJHL-UHFFFAOYSA-N	6.10231e+06	7.33007e+06	3.67231e+06	3.92657e+06	7.70023e+06	7.31505e+06	71299.3	200191	244796	113863	313928	83316	3.01926e+06	2.80168e+06	2.13575e+06	155618
Com_609_neg	2-METHYLISOBORNEOL	2-甲基异莰醇	N	C11H20O	168.151	227.166	1.56858	[M+CH3COOH-H]-	6.665	0.79	1	C18	Lipids and lipid-like molecules	脂质和类脂分子	Prenol lipids	异戊烯醇脂	Monoterpenoids	单萜类	"2371-42-8"	-	-	-	-	-	-	-	-	-	-	-	11062802	CC1(C2CCC1(C(C2)(C)O)C)C	LFYXNXGVLGKVCJ-FBIMIBRVSA-N	2.27705e+06	2.44268e+06	2.66339e+06	2.40433e+06	3.61396e+06	3.27636e+06	3.18861e+06	2.99378e+06	3.80026e+06	2.405e+06	2.93126e+06	2.42995e+06	1.70657e+07	1.69942e+07	1.42366e+07	3.77151e+07
Com_1307_neg	Tanshindiol C	丹参二醇C	N	C18H16O5	312.1	311.092	0.7079	[M-H]-	5.828	0.94	1	C18	Lipids and lipid-like molecules	脂质和类脂分子	Prenol lipids	异戊烯醇脂	Diterpenoids	二萜类	"97465-71-9"	-	-	-	-	-	-	-	-	-	-	-	126072	CC1=COC2=C1C(=O)C(=O)C3=C2C=CC4=C3CCC(C4(C)O)O	RTKDBIDPGKCZJS-KZULUSFZSA-N	1.46073e+06	359027	1.68403e+06	1.41536e+06	609506	201528	2.93973e+07	2.85948e+07	2.9434e+07	3.04983e+07	2.6527e+07	2.86548e+07	1.15606e+07	1.07108e+07	1.20534e+07	4.61552e+07
Com_2517_neg	1-Hydroxypinoresinol-1-O-Glucoside	1-羟基松脂酚 1-O-BETA-D-葡糖苷	N	C26H32O12	536.189	535.183	1.3854	[M-H]-	5.955	0.54	1	C18	Lignans, neolignans and related compounds	木脂素、新木脂素及相关化合物	Lignan glycosides	木脂素糖苷	-	-	"81495-71-8"	HMDB0033281	Lignans, neolignans and related compounds	Lignan glycosides	-	-	-	-	-	-	-	-	13995448	COC1=C(C=CC(=C1)C2C3COC(C3(CO2)OC4C(C(C(C(O4)CO)O)O)O)C5=CC(=C(C=C5)O)OC)O	DRAPQDCEBKBPQE-UHFFFAOYSA-N	1.92014e+06	3.29791e+06	2.61256e+06	2.95366e+06	2.51691e+06	2.90465e+06	5.82002e+07	5.50942e+07	5.63416e+07	5.93969e+07	6.38824e+07	6.0287e+07	2.13224e+07	2.33537e+07	2.26928e+07	7.58156e+06
Com_13_neg	Parabanic acid	仲班酸	N	C3H2N2O3	114.007	113	7.90941	[M-H]-	0.533	0.85	1	C18	Organoheterocyclic compounds	有机杂环化合物	Azolines	唑啉类	Imidazolines	咪唑啉类	"120-89-8"	HMDB0062802	Organoheterocyclic compounds	Azolines	Imidazolines	-	-	-	-	-	-	-	67126	C1(=O)C(=O)NC(=O)N1	ZFLIKDUSUDBGCD-UHFFFAOYSA-N	978765	1.307e+06	1.30207e+06	1.22802e+06	1.71418e+06	1.37656e+06	1.37573e+06	1.13917e+06	841232	2.12648e+06	1.20033e+06	872202	1.15002e+06	1.41542e+06	1.28945e+06	1.77103e+06
Com_715_neg	Galactose 1-phosphate	半乳糖-1-磷酸	N	C6H13O9P	260.03	241.012	1.3276	[M-H-H2O]-	1.278	0.79	1	C18	Organic oxygen compounds	有机氧化合物	Organooxygen compounds	有机氧化合物	Carbohydrates and carbohydrate conjugates	碳水化合物和碳水化合物结合物	"2255-14-3"	HMDB0000645	Organic oxygen compounds	Organooxygen compounds	Carbohydrates and carbohydrate conjugates	alpha-D-Galactose 1-phosphate; alpha-D-Galactopyranose 1-phosphate	C00446	map00052;map00520;map01100;map01250	-	-	-	-	123912	C([C@@H]1[C@@H]([C@@H]([C@H]([C@H](O1)OP(=O)(O)O)O)O)O)O	HXXFSFRBOHSIMQ-FPRJBGLDSA-N	1.00832e+07	1.38147e+07	1.0859e+07	1.20384e+07	1.44159e+07	1.39243e+07	6.85835e+06	7.05959e+06	7.35299e+06	7.22633e+06	9.96448e+06	7.4728e+06	5.48865e+07	3.15764e+07	5.13141e+07	2.30944e+08
Com_419_neg	Meconic acid	罌粟酸	N	C7H4O7	199.996	198.989	1.36394	[M-H]-	5.186	0.60	1	C18	Organoheterocyclic compounds	有机杂环化合物	Pyrans	吡喃	Pyranones and derivatives	吡喃酮及其衍生物	"497-59-6"	HMDB0033695	Organoheterocyclic compounds	Pyrans	Pyranones and derivatives	-	C20209	-	-	-	-	-	10347	C1=C(OC(=C(C1=O)O)C(=O)O)C(=O)O	ZEGRKMXCOCRTCS-UHFFFAOYSA-N	1.88515e+06	1.8104e+06	1.06232e+06	1.74859e+06	2.00193e+06	1.98769e+06	1.46563e+06	130925	510870	102087	511773	135276	1.37909e+07	1.22179e+07	1.55164e+07	7.95425e+06
Com_889_neg	Histidylglutamic acid	组氨酸-谷氨酸	N	C11H16N4O5	284.112	265.093	4.57953	[M-H-H2O]-	1.52	0.50	1	C18	Organic acids and derivatives	有机酸及其衍生物	Carboxylic acids and derivatives	羧酸及其衍生物	Amino acids, peptides, and analogues	氨基酸、肽和类似物	"53634-28-9"	HMDB0028884	Organic acids and derivatives	Carboxylic acids and derivatives	Amino acids, peptides, and analogues	-	-	-	-	-	-	-	7010583	C1=C(NC=N1)C[C@@H](C(=O)N[C@@H](CCC(=O)O)C(=O)O)N	VHOLZZKNEBBHTH-YUMQZZPRSA-N	1.23472e+08	1.5063e+08	1.29494e+08	1.32583e+08	1.66442e+08	2.26208e+08	1.36403e+08	1.29233e+08	1.74415e+08	1.82077e+08	1.96574e+08	1.92357e+08	7.28434e+07	7.0949e+07	6.95858e+07	6.90304e+07
Com_2152_neg	[(2R,3S,4S,5R,6R)-3,4,5-trihydroxy-6-[(2S,3R,4S,5S,6R)-3,4,5-trihydroxy-6-(hydroxymethyl)oxan-2-yl]oxyoxan-2-yl]methyl dihydrogen phosphate	[（2R，3S，4S，5R，6R）-3,4,5-三羟基-6-[（2S，3R，4S，5S，6R）-3,4,5-三羟基-6-（羟甲基）氧嘧-2-基]氧氧嘧-2-基]甲基磷酸二氢	N	C12H23O14P	422.083	421.076	1.62781	[M-H]-	1.393	0.85	1	C18	Organic oxygen compounds	有机氧化合物	Organooxygen compounds	有机氧化合物	Carbohydrates and carbohydrate conjugates	碳水化合物和碳水化合物结合物	"136632-28-5"	-	-	-	-	-	-	-	-	-	-	-	17754190	C([C@@H]1[C@H]([C@@H]([C@H]([C@@H](O1)O[C@@H]2[C@@H]([C@H]([C@@H]([C@H](O2)COP(=O)(O)O)O)O)O)O)O)O)O	LABSPYBHMPDTEL-LFWCVFAXSA-N	1.27916e+09	1.03604e+09	1.08819e+09	1.02119e+09	1.214e+09	1.18636e+09	2.37658e+08	2.31736e+08	2.11836e+08	1.75196e+08	2.36063e+08	2.26595e+08	1.90695e+08	1.81916e+08	1.99642e+08	5.97728e+07
Com_424_neg	(3R)-3-Hydroxydecanedioic acid	3-羟基癸二酸	N	C10H18O5	218.115	199.098	0.65319	[M-H-H2O]-	5.991	0.96	1	C18	Organic acids and derivatives	有机酸及其衍生物	Hydroxy acids and derivatives	羟基酸及其衍生物	Medium-chain hydroxy acids and derivatives	中链羟基酸及其衍生物	"73141-46-5"	-	-	-	-	-	-	-	LMFA01170092	Fatty Acyls [FA]	Fatty Acids and Conjugates [FA01]	Dicarboxylic acids [FA0117]	3017884	C(CCCC(=O)O)CCC(CC(=O)O)O	OQYZCCKCJQWHIE-UHFFFAOYSA-N	1.99561e+07	2.3146e+07	2.00963e+07	2.12465e+07	2.58679e+07	2.33122e+07	2.17337e+07	2.16809e+07	2.95708e+07	2.37147e+07	3.11036e+07	2.31616e+07	4.81618e+07	4.48213e+07	4.88902e+07	6.5957e+07
Com_627_neg	3-hydroxytridecanoic acid	3-羟基十三烷酸	N	C13H26O3	230.188	229.181	1.1265	[M-H]-	7.619	0.75	1	C18	Lipids and lipid-like molecules	脂质和类脂分子	Fatty Acyls	脂肪酰类	Fatty acids and conjugates	脂肪酸和结合物	"32602-69-0"	HMDB0061655	Lipids and lipid-like molecules	Fatty Acyls	Fatty acids and conjugates	-	-	-	LMFA01050172	Fatty Acyls [FA]	Fatty Acids and Conjugates [FA01]	Hydroxy fatty acids [FA0105]	5312749	CCCCCCCCCCC(CC(=O)O)O	CWSNHZHHWHLJIM-UHFFFAOYSA-N	3.29399e+06	5.78175e+06	4.4114e+06	4.30023e+06	6.35924e+06	6.04094e+06	1.24846e+06	1.1824e+06	1.8506e+06	1.59268e+06	1.07087e+06	1.06165e+06	6.14243e+06	5.59928e+06	5.19805e+06	1.01362e+07
Com_1386_neg	ent-17-Hydroxy-15-kauren-19-oic acid	ent-17-羟基贝壳杉-15-烯-19-酸	N	C20H30O3	318.219	317.21	5.93319	[M-H]-	7.146	0.93	1	C18	Lipids and lipid-like molecules	脂质和类脂分子	Prenol lipids	异戊烯醇脂	Diterpenoids	二萜类	"35030-38-7"	-	-	-	-	-	-	-	-	-	-	-	169654	C[C@@]12CCC[C@@]([C@H]1CC[C@]34[C@H]2CC[C@@H](C3)C(=C4)CO)(C)C(=O)O	XEQHVCXFKPCQNM-LEUKZYDJSA-N	840354	668902	777144	1.77675e+06	541824	1.66027e+06	3.68829e+07	4.22743e+07	5.03266e+07	3.24753e+07	2.53924e+07	1.45919e+07	3.1467e+07	2.32408e+07	2.04139e+07	1.50809e+07
Com_1949_neg	Porson	波森	N	C22H26O6	386.173	385.165	1.11701	[M-H]-	6.695	0.69	1	C18	Phenylpropanoids and polyketides	苯丙素类和聚酮类	Diarylheptanoids	二芳基庚烷类	Cyclic diarylheptanoids	环状二芳基庚烷类	"56222-03-8"	-	-	-	-	-	-	-	-	-	-	-	85180765	COC1=C(C(=C2C=C1CCCCC(=O)C(CC3=CC2=C(C=C3)O)O)OC)OC	IFQDEGDKLBEYHN-UHFFFAOYSA-N	841908	3.34849e+06	3.1356e+06	1.56214e+06	2.23758e+06	2.00138e+06	4.79537e+06	3.69692e+06	4.71117e+06	2.98547e+06	2.65059e+06	3.30746e+06	1.05846e+07	9.14298e+06	6.9732e+06	4.41521e+06
Com_632_neg	Encecalin	英西卡林	N	C14H16O3	232.11	231.103	0.75556	[M-H]-	6.936	0.76	1	C18	Organoheterocyclic compounds	有机杂环化合物	Benzopyrans	苯并吡喃类	1-benzopyrans	1-苯并吡喃	"20628-09-5"	-	-	-	-	-	C09005	-	-	-	-	-	114703	CC(=O)C1=C(C=C2C(=C1)C=CC(O2)(C)C)OC	WXVLCNREBFDEKS-UHFFFAOYSA-N	2.03279e+08	2.46509e+08	1.60431e+08	1.5911e+08	2.36402e+08	2.34986e+08	4.39516e+06	3.41194e+06	4.65751e+06	4.17044e+06	4.25064e+06	3.4709e+06	6.49478e+07	6.17162e+07	4.64514e+07	8.42323e+06
Com_1680_neg	Semilicoisoflavone B	半甘草异黄酮 B	N	C20H16O6	352.095	351.088	2.32993	[M-H]-	6.428	0.56	1	C18	Phenylpropanoids and polyketides	苯丙素类和聚酮类	Isoflavonoids	异黄酮类	Pyranoisoflavonoids	吡喃异黄酮	"129280-33-7"	HMDB0035184	Phenylpropanoids and polyketides	Isoflavonoids	Pyranoisoflavonoids	-	-	-	LMPK12050248	Polyketides [PK]	Flavonoids [PK12]	Isoflavonoids [PK1205]	5481948	CC1(C=CC2=C(O1)C(=CC(=C2)C3=COC4=CC(=CC(=C4C3=O)O)O)O)C	LWZACZCRAUQSLH-UHFFFAOYSA-N	1.20147e+07	1.57803e+07	1.12008e+07	1.29448e+07	1.64336e+07	1.51073e+07	1.79115e+07	1.69152e+07	1.59674e+07	1.52893e+07	1.48247e+07	1.26341e+07	5.86871e+06	4.89864e+06	4.00598e+06	4.75558e+06
Com_1521_neg	beta-Glucogallin	1-O-没食子酰基葡萄糖	N	C13H16O10	332.074	331.065	5.61896	[M-H]-	2.529	0.53	1	C18	Phenylpropanoids and polyketides	苯丙素类和聚酮类	Tannins	单宁	-	-	"13405-60-2"	HMDB0301708	Phenylpropanoids and polyketides	Tannins	-	1-O-Galloyl-beta-D-glucose; 1-Galloyl-beta-glucose; beta-Glucogallin; 1-Galloyl-beta-D-glucose	C01158	map00999;map01061	-	-	-	-	124021	C1=C(C=C(C(=C1O)O)O)C(=O)O[C@H]2[C@@H]([C@H]([C@@H]([C@H](O2)CO)O)O)O	GDVRUDXLQBVIKP-HQHREHCSSA-N	8.93697e+06	1.26607e+07	1.07775e+07	1.03965e+07	1.33267e+07	1.27186e+07	3.51488e+07	3.43685e+07	3.50619e+07	3.52493e+07	3.87396e+07	4.0855e+07	9.27394e+06	5.69443e+06	1.00688e+07	615648
Com_2642_neg	Esculentoside B	商陆皂苷乙	N	C36H56O11	664.382	663.377	2.89924	[M-H]-	6.573	0.58	1	C18	Lipids and lipid-like molecules	脂质和类脂分子	Prenol lipids	异戊烯醇脂	Triterpenoids	三萜类	"60820-94-2"	-	-	-	-	-	C08968	-	-	-	-	-	441939	C[C@@]1(CC[C@@]2(CC[C@@]3(C(=CC[C@H]4[C@]3(CC[C@@H]5[C@@]4(C[C@@H]([C@@H]([C@@]5(C)CO)O[C@H]6[C@@H]([C@H]([C@@H](CO6)O)O)O)O)C)C)[C@@H]2C1)C)C(=O)O)C(=O)OC	SFZVDNKTWPZIJG-ACNZYQHGSA-N	6.02228e+06	7.55022e+06	6.1169e+06	5.94214e+06	8.14089e+06	7.3498e+06	1.72075e+07	2.06913e+07	1.94081e+07	1.90192e+07	1.66187e+07	2.01912e+07	6.4656e+07	6.22019e+07	7.67362e+07	1.91335e+06
Com_1374_neg	Evofolin B	楝叶吴萸素B	N	C17H18O6	318.11	317.103	1.07663	[M-H]-	5.264	0.93	1	C18	Phenylpropanoids and polyketides	苯丙素类和聚酮类	Stilbenes	芪类	-	-	"1961305-60-1"	-	-	-	-	-	-	-	-	-	-	-	101504852	COC1=C(C=CC(=C1)[C@H](CO)C(=O)C2=CC(=C(C=C2)O)OC)O	QMYGRGKKZBRZKH-LBPRGKRZSA-N	1.62428e+07	2.20859e+07	1.95401e+07	1.79384e+07	2.12666e+07	2.38796e+07	1.96109e+07	1.68655e+07	1.73882e+07	1.63327e+07	1.78568e+07	1.85656e+07	2.62085e+07	2.30194e+07	2.44696e+07	3.62097e+07
Com_1025_neg	Demethoxymatteucinol	去甲氧基荚果蕨素	N	C17H16O4	284.105	283.098	0.92177	[M-H]-	5.68	0.58	1	C18	Phenylpropanoids and polyketides	苯丙素类和聚酮类	Flavonoids	黄酮类化合物	Flavans	黄烷	"56297-79-1"	-	-	-	-	-	-	-	-	-	-	-	180550	CC1=C(C(=C2C(=C1O)C(=O)C[C@H](O2)C3=CC=CC=C3)C)O	HAIHGFWQOPJMPV-ZDUSSCGKSA-N	1.53258e+07	2.04914e+07	1.70262e+07	1.59553e+07	2.18234e+07	2.30567e+07	1.19391e+06	1.1269e+06	1.79328e+06	1.55657e+06	2.03464e+06	605738	1.99506e+07	4.09172e+07	2.6718e+07	1.52311e+07
Com_37_neg	2,4-Dihydroxybutanoic acid	2,4-二羟基丁酸	N	C4H8O4	120.042	119.035	0.56666	[M-H]-	0.664	0.55	1	C18	Organic acids and derivatives	有机酸及其衍生物	Hydroxy acids and derivatives	羟基酸及其衍生物	Short-chain hydroxy acids and derivatives	短链羟基酸及其衍生物	"1518-62-3"	HMDB0000360	Organic acids and derivatives	Hydroxy acids and derivatives	Short-chain hydroxy acids and derivatives	-	-	-	LMFA01050385	Fatty Acyls [FA]	Fatty Acids and Conjugates [FA01]	Hydroxy fatty acids [FA0105]	192742	C(CO)C(C(=O)O)O	UFYGCFHQAXXBCF-UHFFFAOYSA-N	7.68824e+06	1.03312e+07	9.38499e+06	9.13346e+06	1.16049e+07	1.37339e+07	6.43397e+06	7.67635e+06	8.59067e+06	9.06731e+06	9.6646e+06	1.08471e+07	7.59386e+06	1.0475e+07	1.13147e+07	1.48812e+07
Com_825_neg	14-Methylpentadecanoic Acid	14-甲基十五烷酸	N	C16H32O2	256.24	255.233	1.3566	[M-H]-	9.208	0.77	1	C18	Lipids and lipid-like molecules	脂质和类脂分子	Fatty Acyls	脂肪酰类	Fatty acids and conjugates	脂肪酸和结合物	"4669-02-7"	HMDB0031068	Lipids and lipid-like molecules	Fatty Acyls	Fatty acids and conjugates	-	-	-	LMFA01020010	Fatty Acyls [FA]	Fatty Acids and Conjugates [FA01]	Branched fatty acids [FA0102]	36247	CC(C)CCCCCCCCCCCCC(=O)O	ZONJATNKKGGVSU-UHFFFAOYSA-N	5.573e+07	4.7798e+07	6.49263e+07	5.35652e+07	8.28231e+07	7.55352e+07	5.92826e+07	6.03983e+07	6.1238e+07	5.78207e+07	3.99303e+07	6.17539e+07	4.51731e+07	2.99059e+07	3.15142e+07	2.6215e+07
Com_127_neg	3,5-Dimethyl-4-hydroxy benzaldehyde	3,5-二甲基-4-羟基苯甲醛	N	C9H10O2	150.068	149.061	0.46323	[M-H]-	6.451	0.60	1	C18	Organic oxygen compounds	有机氧化合物	Organooxygen compounds	有机氧化合物	Carbonyl compounds	羰基化合物	-	-	-	-	-	-	-	-	-	-	-	-	75222	CC1=CC(=CC(=C1O)C)C=O	UYGBSRJODQHNLQ-UHFFFAOYSA-N	1.38558e+08	1.60434e+08	1.53888e+08	1.45828e+08	2.11749e+08	1.77557e+08	2.54008e+08	2.50615e+08	2.46774e+08	2.53189e+08	2.10415e+08	2.58108e+08	1.52713e+08	1.44673e+08	1.48029e+08	5.06913e+07
Com_843_neg	15-Hydroxypentadecanoic Acid	15-羟基十酸	N	C15H30O3	258.219	257.213	1.54416	[M-H]-	8.91	0.93	1	C18	Lipids and lipid-like molecules	脂质和类脂分子	Fatty Acyls	脂肪酰类	Fatty acids and conjugates	脂肪酸和结合物	-	-	-	-	-	-	-	-	LMFA01050182	Fatty Acyls [FA]	Fatty Acids and Conjugates [FA01]	Hydroxy fatty acids [FA0105]	78360	C(CCCCCCCO)CCCCCCC(=O)O	BZUNJUAMQZRJIP-UHFFFAOYSA-N	8.00549e+06	1.00232e+07	9.69463e+06	7.52156e+06	1.02555e+07	9.66976e+06	1.42523e+07	1.40025e+07	1.50763e+07	1.48399e+07	1.66173e+07	1.53803e+07	1.59592e+07	1.73619e+07	1.62408e+07	2.25835e+07
Com_231_neg	Glycerophosphoric acid	甘油磷酸酯	N	C3H9O6P	172.014	171.007	1.3038	[M-H]-	1.327	0.88	1	C18	Lipids and lipid-like molecules	脂质和类脂分子	Glycerophospholipids	甘油磷脂	Glycerophosphates	甘油磷酸酯类	"57-03-4"	HMDB0252849	Lipids and lipid-like molecules	Glycerophospholipids	Glycerophosphates	-	C03189	-	-	-	-	-	754	C(C(COP(=O)(O)O)O)O	AWUCVROLDVIAJX-UHFFFAOYSA-N	6.80354e+06	9.37941e+06	8.08659e+06	6.97553e+06	1.11407e+07	1.08827e+07	114180	203319	65230.5	177995	194707	337838	2.53609e+07	3.20591e+07	3.59836e+07	1.12095e+08
Com_1699_neg	Glycosmisic acid	山橘脂酸	N	C20H20O7	372.121	353.103	1.02205	[M-H-H2O]-	5.6	0.96	1	C18	Phenylpropanoids and polyketides	苯丙素类和聚酮类	2-arylbenzofuran flavonoids	2-芳基苯并呋喃类黄酮	-	-	"443908-19-8"	-	-	-	-	-	-	-	-	-	-	-	38356815	COC1=CC(=CC2=C1OC(C2CO)C3=CC(=C(C=C3)O)OC)C=CC(=O)O	FHYQIQMSODIFCP-WARYXCEBSA-N	6.36802e+06	6.91743e+06	5.33442e+06	6.17625e+06	6.8853e+06	6.17165e+06	1.42018e+07	1.24134e+07	1.29277e+07	1.30229e+07	1.45969e+07	1.30879e+07	2.37263e+07	2.34275e+07	2.46766e+07	1.18994e+08
Com_1146_neg	Olomoucine	2-(2'-羟基乙基氨基)-9-甲基-6-(苄基氨基)嘌呤	N	C15H18N6O	298.154	297.15	9.99649	[M-H]-	6.946	0.89	1	C18	Organoheterocyclic compounds	有机杂环化合物	Imidazopyrimidines	咪唑并嘧啶类	Purines and purine derivatives	嘌呤和嘌呤衍生物	"101622-51-9"	-	-	-	-	-	-	-	-	-	-	-	4592	CN1C=NC2=C(N=C(N=C21)NCCO)NCC3=CC=CC=C3	GTVPOLSIJWJJNY-UHFFFAOYSA-N	1.49299e+07	1.84002e+07	1.2432e+07	1.15594e+07	1.68173e+07	1.63908e+07	1.26398e+06	846743	1.46477e+06	909251	940779	1.06197e+06	4.46965e+06	4.16136e+06	2.91944e+06	308796
Com_1846_neg	5-trans Latanoprost(free acid)	-	N	C23H34O5	390.241	371.223	1.23218	[M-H-H2O]-	7.481	0.60	1	C18	Lipids and lipid-like molecules	脂质和类脂分子	Fatty Acyls	脂肪酰类	Eicosanoids	类二十烷酸	"903549-49-5"	-	-	-	-	-	-	-	-	-	-	-	6506408	C1C(C(C(C1O)CC=CCCCC(=O)O)CCC(CCC2=CC=CC=C2)O)O	HNPFPERDNWXAGS-MIDWJBHHSA-N	2.98387e+08	3.80742e+08	2.56671e+08	2.54831e+08	3.98001e+08	3.953e+08	1.35415e+07	1.18499e+07	1.15179e+07	1.19262e+07	9.20162e+06	1.11405e+07	5.08786e+07	4.89117e+07	4.2795e+07	4.23059e+06
Com_473_neg	Senkyunolide G	洋川芎内酯G	N	C12H16O3	208.11	207.103	0.81472	[M-H]-	5.949	0.59	1	C18	Organoheterocyclic compounds	有机杂环化合物	Isobenzofurans	异苯并呋喃类	-	-	"94530-85-5"	-	-	-	-	-	-	-	-	-	-	-	10013283	CCCCC1(C2=C(C=CCC2)C(=O)O1)O	JGIFAEPLZJPSHA-UHFFFAOYSA-N	1.00262e+08	1.34337e+08	1.34379e+08	1.07788e+08	1.60614e+08	1.32046e+08	7.32802e+07	6.26156e+07	6.33417e+07	6.60238e+07	6.86667e+07	7.8195e+07	5.32252e+07	5.14447e+07	5.61926e+07	3.15941e+07
Com_2281_neg	8alpha-Hydroxylabda-13(16),14-dien-19-yl p-hydroxycinnamate	8alpha羟基赖百当-13(16),14-二烯-19-基对羟基肉桂酸酯	N	C29H40O4	452.293	451.286	1.88706	[M-H]-	8.468	1.00	1	C18	Lipids and lipid-like molecules	脂质和类脂分子	Prenol lipids	异戊烯醇脂	Diterpenoids	二萜类	"117254-98-5"	-	-	-	-	-	-	-	-	-	-	-	14138895	C[C@@]1(CCC[C@]2([C@H]1CC[C@@]([C@@H]2CCC(=C)C=C)(C)O)C)COC(=O)/C=C/C3=CC=C(C=C3)O	LXORINFASUBZBQ-JXZRNQGZSA-N	1.39653e+06	1.85329e+06	2.42602e+06	2.1226e+06	2.49852e+06	2.43212e+06	678035	541117	760357	569177	914990	692466	7.84106e+06	8.3555e+06	8.00029e+06	7.40386e+06
Com_2370_neg	Shoreic acid	岸酸	N	C30H50O4	474.371	473.364	1.32734	[M-H]-	10.125	0.78	1	C18	Lipids and lipid-like molecules	脂质和类脂分子	Prenol lipids	异戊烯醇脂	Terpene glycosides	萜烯糖苷	"21671-00-1"	-	-	-	-	-	-	-	-	-	-	-	12315515	CC(=C)[C@@H]1CC[C@@]2([C@@H]([C@@]1(C)CCC(=O)O)CC[C@H]3[C@]2(CC[C@@H]3[C@@]4(CC[C@@H](O4)C(C)(C)O)C)C)C	ZKBGKWZSOPPDSD-INPVNEGFSA-N	834652	637586	671159	768847	1.09505e+06	651754	3.20333e+07	1.45821e+07	1.53879e+07	1.55574e+07	2.14454e+07	1.52265e+07	4.48816e+06	4.19513e+06	5.35328e+06	1.20562e+07
Com_719_neg	Randaiol	兰代欧尔	N	C15H14O3	242.094	241.087	1.40374	[M-H]-	5.005	0.62	1	C18	Benzenoids	苯类化合物	Benzene and substituted derivatives	苯及其取代衍生物	Biphenols	双酚类	"87562-14-9"	-	-	-	-	-	-	-	-	-	-	-	13337243	C=CCC1=CC(=C(C=C1)O)C2=C(C=CC(=C2)O)O	KIQCVMGDSBIIGW-UHFFFAOYSA-N	1.20399e+06	1.18067e+06	1.02274e+06	1.13569e+06	1.32271e+06	1.0012e+06	135635	674166	365414	402798	343215	384352	2.46707e+06	2.16932e+06	2.36122e+06	1.30864e+06
Com_2263_neg	ent-3beta-Cinnamoyloxykaur-16-en-19-oic acid	等效-3BETA-肉桂酰氧基贝壳杉-16-烯-19-酸	N	C29H36O4	448.261	447.252	3.70927	[M-H]-	9.029	0.54	1	C18	Lipids and lipid-like molecules	脂质和类脂分子	Prenol lipids	异戊烯醇脂	Diterpenoids	二萜类	"79406-10-3"	-	-	-	-	-	-	-	-	-	-	-	91886691	C[C@@]12CC[C@H]([C@@]([C@H]1CC[C@]34[C@H]2CC[C@H](C3)C(=C)C4)(C)C(=O)O)OC(=O)/C=C/C5=CC=CC=C5	BJQOPHXIKHSJOP-OLJRGKMISA-N	5.50149e+07	5.0314e+07	6.16391e+07	5.40224e+07	7.47556e+07	7.51129e+07	8.12125e+07	9.61564e+07	8.39592e+07	9.70895e+07	8.12294e+07	8.46344e+07	2.78026e+08	2.68588e+08	3.02933e+08	2.722e+08
Com_2150_neg	Lyoniresinol	南烛木树脂酚	N	C22H28O8	420.178	419.172	2.30499	[M-H]-	5.274	0.94	1	C18	Lignans, neolignans and related compounds	木脂素、新木脂素及相关化合物	Aryltetralin lignans	芳基四氢萘木脂素	9,9p-dihydroxyaryltetralin lignans	9,9p-二羟基芳基萘满木脂素	"14464-90-5"	-	-	-	-	-	-	-	-	-	-	-	11711453	COC1=CC(=CC(=C1O)OC)[C@@H]2[C@H]([C@@H](CC3=CC(=C(C(=C23)OC)O)OC)CO)CO	ZDVZKBOFCHOPLM-SUNYJGFJSA-N	3.32533e+06	505252	364425	262507	301739	4.18316e+06	1.10211e+06	1.62328e+06	878850	1.81415e+06	1.57139e+06	1.30641e+06	8.21117e+06	8.35742e+06	8.82878e+06	7.55085e+06
Com_736_neg	threo-1-(4-Hydroxy-3-methoxyphenyl)propane-1,2-diol	(1S,2S)-1-(4-羟基-3-甲氧基苯基)-1,2-丙二醇	N	C10H14O4	198.089	243.088	0.68824	[M+HCOOH-H]-	5.72	0.84	1	C18	Benzenoids	苯类化合物	Phenols	酚类	Methoxyphenols	甲氧基酚类	"848031-94-7"	-	-	-	-	-	-	-	-	-	-	-	12181413	C[C@@H]([C@H](C1=CC(=C(C=C1)O)OC)O)O	PZKYCBMLUGVAGH-QUBYGPBYSA-N	2.88058e+07	3.51822e+07	2.97337e+07	2.77748e+07	5.68869e+07	5.73798e+07	2.16924e+07	1.99332e+07	2.04296e+07	1.8335e+07	1.57897e+07	1.77696e+07	3.75587e+07	4.03932e+07	4.07696e+07	7.02492e+06
Com_2313_neg	Lucidenic acid LM1	赤芝酸LM1	N	C27H40O6	460.282	459.274	1.79296	[M-H]-	7.992	0.57	1	C18	Lipids and lipid-like molecules	脂质和类脂分子	Prenol lipids	异戊烯醇脂	Triterpenoids	三萜类	"364622-33-3"	-	-	-	-	-	-	-	-	-	-	-	21592283	C[C@H](CCC(=O)O)[C@H]1CC(=O)[C@@]2([C@@]1(CC(=O)C3=C2[C@H](C[C@@H]4[C@@]3(CC[C@@H](C4(C)C)O)C)O)C)C	YBGBNHHXOJXFNM-UQCMLMITSA-N	1.3236e+06	1.53498e+06	919293	1.06656e+06	1.71598e+06	1.16557e+06	881701	473021	772786	871459	817278	514454	3.15316e+06	2.87537e+06	2.9054e+06	6.47652e+06
Com_2695_neg	Copteroside G	柯托苷G	N	C42H64O16	824.419	823.415	4.01606	[M-H]-	6.443	0.66	1	C18	Lipids and lipid-like molecules	脂质和类脂分子	Prenol lipids	异戊烯醇脂	Terpene glycosides	萜烯糖苷	"86438-31-5"	-	-	-	-	-	-	-	-	-	-	-	13919561	CC1(CCC2(CCC3(C(=CCC4C3(CCC5C4(CCC(C5(C)C(=O)O)OC6C(C(C(C(O6)C(=O)O)O)O)O)C)C)C2C1)C)C(=O)OC7C(C(C(C(O7)CO)O)O)O)C	KXYRUPZAFWEWGV-UHFFFAOYSA-N	2.48532e+07	2.98225e+07	2.85744e+07	2.77196e+07	2.91404e+07	3.69219e+07	9.57103e+07	9.86085e+07	9.35344e+07	9.60422e+07	7.25387e+07	8.17075e+07	3.59539e+07	3.05481e+07	2.82557e+07	6.86586e+06
Com_2692_neg	Pedunsaponin A	苦葛皂苷A	N	C42H66O15	810.44	809.435	2.51097	[M-H]-	7.255	0.81	1	C18	Lipids and lipid-like molecules	脂质和类脂分子	Prenol lipids	异戊烯醇脂	Triterpenoids	三萜类	"250613-27-5"	-	-	-	-	-	-	-	-	-	-	-	101223684	C[C@]12CC[C@@H]([C@@]([C@@H]1CC[C@@]3([C@@H]2CC=C4[C@]3([C@H](C(=O)[C@@]5([C@H]4CC(CC5)(C)C)C)O)C)C)(C)CO)O[C@H]6[C@@H]([C@H]([C@@H]([C@H](O6)C(=O)O)O)O[C@H]7[C@@H]([C@H]([C@@H]([C@H](O7)CO)O)O)O)O	QAZTYSZGLJXCHN-PFVMXIPDSA-N	3.97457e+07	4.90759e+07	2.66947e+07	2.85001e+07	4.75853e+07	4.58423e+07	1.55871e+07	1.40669e+07	1.29989e+07	1.25039e+07	1.00195e+07	1.07437e+07	1.57538e+08	1.4141e+08	1.00235e+08	8.51199e+08
Com_2676_neg	23-Hydroxy-13beta,28beta-epoxyolean-11-ene-16-one 3-O-beta-D-glucopyranosyl-(1-3)-beta-D-fucopyranoside	23-羟基-13β，28β-环氧齐墩果-11-烯-16-酮3-O-β-D-吡喃葡萄糖基-（1→3） -β-D-岩藻吡喃糖苷	N	C42H66O13	778.45	777.445	2.56775	[M-H]-	7.958	0.64	1	C18	Lipids and lipid-like molecules	脂质和类脂分子	Prenol lipids	异戊烯醇脂	Terpene glycosides	萜烯糖苷	"106452-32-8"	-	-	-	-	-	-	-	-	-	-	-	-	C[C@@]12CC(=O)[C@@]34CCC(C)(C)C[C@@]3([H])[C@]1(C=C[C@]1([H])[C@]3(CC[C@H](O[C@]5([H])O[C@H](C)[C@H](O)[C@H](O[C@@]6([H])[C@@H]([C@@H](O)[C@H](O)[C@@H](CO)O6)O)[C@H]5O)[C@@](C)(CO)[C@]3([H])CC[C@@]21C)C)OC4	ZCAIRJNQIKOVRP-QCCPTUIVSA-N	2.15356e+07	2.15543e+07	1.48952e+07	1.49267e+07	2.3298e+07	2.22769e+07	2.93081e+08	2.86032e+08	2.90657e+08	2.73212e+08	3.12242e+08	2.95323e+08	1.46909e+08	1.35783e+08	1.37858e+08	240139
Com_2675_neg	Quercetin 3-O-robinoside-7-O-glucoside	槲皮素3-O-刺槐糖苷-7-O-葡萄糖苷	N	C33H40O21	772.206	771.201	2.62455	[M-H]-	5.191	0.91	1	C18	Phenylpropanoids and polyketides	苯丙素类和聚酮类	Flavonoids	黄酮类化合物	Flavonoid glycosides	黄酮糖苷	"115794-37-1"	-	-	-	-	-	-	-	LMPK12112062	Polyketides [PK]	Flavonoids [PK12]	Flavones and Flavonols [PK1211]	168011953	C[C@H]1[C@@H]([C@H]([C@H]([C@@H](O1)OC[C@@H]2[C@@H]([C@@H]([C@H]([C@@H](O2)OC3=C(OC4=CC(=CC(=C4C3=O)O)O[C@H]5[C@@H]([C@H]([C@@H]([C@H](O5)CO)O)O)O)C6=CC(=C(C=C6)O)O)O)O)O)O)O)O	SPUFXPFDJYNCFD-MSLGMOTCSA-N	1.6898e+07	2.29113e+07	1.71388e+07	2.09658e+07	1.90519e+07	2.20246e+07	1.646e+07	1.58559e+07	1.59112e+07	1.45044e+07	1.6421e+07	1.74211e+07	3.64663e+07	3.25333e+07	3.36282e+07	1.41803e+06
Com_2594_neg	quercetin 3-sambubioside	槲皮素-3-O-桑布双糖苷	N	C26H28O16	596.138	595.131	1.66775	[M-H]-	5.213	0.58	1	C18	Phenylpropanoids and polyketides	苯丙素类和聚酮类	Flavonoids	黄酮类化合物	Flavonoid glycosides	黄酮糖苷	"83048-35-5"	-	-	-	-	Quercetin 3-O-[beta-D-xylosyl-(1->2)-beta-D-glucoside]; Quercetin 3-O-sambubioside	C12637	map00944	-	-	-	-	5487635	C1[C@H]([C@@H]([C@H]([C@@H](O1)O[C@@H]2[C@H]([C@@H]([C@H](O[C@H]2OC3=C(OC4=CC(=CC(=C4C3=O)O)O)C5=CC(=C(C=C5)O)O)CO)O)O)O)O)O	NKFZLEYLWAFYEH-CJNLAGEVSA-N	4.17089e+07	5.63365e+07	5.97087e+07	4.45073e+07	7.37332e+07	5.34624e+07	5.03461e+07	4.72091e+07	4.2888e+07	4.35153e+07	4.96376e+07	4.66013e+07	5.12603e+07	5.19323e+07	5.36855e+07	2.7588e+07
Com_1525_neg	Koaburaside	3,5-二甲氧基-4-羟基苯基Β-D-葡萄糖苷	N	C14H20O9	332.111	331.104	1.58014	[M-H]-	5.004	0.65	1	C18	Organic oxygen compounds	有机氧化合物	Organooxygen compounds	有机氧化合物	Carbohydrates and carbohydrate conjugates	碳水化合物和碳水化合物结合物	"41653-73-0"	-	-	-	-	-	-	-	-	-	-	-	5318820	COC1=CC(=CC(=C1O)OC)O[C@H]2[C@@H]([C@H]([C@@H]([C@H](O2)CO)O)O)O	SWHCKWOYUSDWOF-RGCYKPLRSA-N	4.2615e+07	5.04232e+07	4.05686e+07	3.96626e+07	4.81171e+07	4.70391e+07	4.7989e+07	5.03913e+07	4.64958e+07	4.6616e+07	2.95448e+07	2.82764e+07	5.95105e+07	6.62322e+07	7.78135e+07	9.41313e+07
Com_2541_neg	Bruceantinol B	鸦胆亭醇B	N	C27H34O12	550.205	549.199	2.40789	[M-H]-	5.572	0.55	1	C18	Lipids and lipid-like molecules	脂质和类脂分子	Prenol lipids	异戊烯醇脂	Terpene lactones	萜内酯	"1822332-33-1"	-	-	-	-	-	-	-	-	-	-	-	127258946	CC1=C(C(=O)C[C@]2([C@H]1C[C@@H]3[C@]45[C@@H]2[C@H]([C@@H]([C@]([C@@H]4[C@H](C(=O)O3)OC(=O)/C=C(\C)/C(C)(C)O)(OC5)C(=O)O)O)O)C)O	VMAQZPRBCBVUAH-KXWDFAGZSA-N	1.98572e+07	2.86347e+07	2.33292e+07	2.2199e+07	2.43496e+07	2.45302e+07	1.52033e+07	1.3516e+07	1.46926e+07	1.54521e+07	1.5999e+07	1.18521e+07	5.59598e+07	5.51427e+07	4.76581e+07	7.60414e+07
Com_2515_neg	Apigenin6-C-alpha-L-arabinopyranosyl-8-C-beta-D-xylopyranoside	芹菜素-6-C-Α-L-阿拉伯糖-8-C-Β-D-木糖苷	N	C25H26O13	534.137	533.131	1.74294	[M-H]-	5.521	0.98	1	C18	Phenylpropanoids and polyketides	苯丙素类和聚酮类	Flavonoids	黄酮类化合物	Flavonoid glycosides	黄酮糖苷	"677021-30-6"	-	-	-	-	-	-	-	-	-	-	-	21576180	C1[C@@H]([C@@H]([C@H]([C@@H](O1)C2=C(C(=C3C(=C2O)C(=O)C=C(O3)C4=CC=C(C=C4)O)[C@H]5[C@@H]([C@H]([C@@H](CO5)O)O)O)O)O)O)O	LDVNKZYMYPZDAI-KOLVQPCJSA-N	1.22047e+07	1.15561e+07	1.09423e+07	1.07548e+07	1.29931e+07	1.20714e+07	3.43129e+09	3.36468e+09	3.38145e+09	3.38109e+09	3.53307e+09	3.49459e+09	1.56197e+09	1.62046e+09	1.66422e+09	2.02687e+07
Com_2377_neg	Isorhamnetin 3-O-beta-D-galactoside	异鼠李素-3-O-半乳糖苷	N	C22H22O12	478.111	477.104	1.1622	[M-H]-	5.568	0.69	1	C18	Phenylpropanoids and polyketides	苯丙素类和聚酮类	Flavonoids	黄酮类化合物	Flavonoid glycosides	黄酮糖苷	"6743-92-6"	HMDB0301761	Phenylpropanoids and polyketides	Flavonoids	Flavonoid glycosides	-	-	-	LMPK12112315	Polyketides [PK]	Flavonoids [PK12]	Flavones and Flavonols [PK1211]	5318644	COC1=C(C=CC(=C1)C2=C(C(=O)C3=C(C=C(C=C3O2)O)O)O[C@H]4[C@@H]([C@H]([C@H]([C@H](O4)CO)O)O)O)O	CQLRUIIRRZYHHS-UVHBULKNSA-N	1.26214e+06	1.01641e+06	1.79748e+06	2.34608e+06	4.24217e+06	3.37451e+06	8.15426e+06	7.80205e+06	6.51388e+06	7.11772e+06	7.23191e+06	8.29882e+06	1.99781e+07	2.04689e+07	2.66776e+07	4.78637e+06
Com_2714_neg	Celosin K	青葙苷K	N	C47H74O19	942.482	941.478	2.56268	[M-H]-	6.972	0.86	1	C18	Lipids and lipid-like molecules	脂质和类脂分子	Prenol lipids	异戊烯醇脂	Terpene glycosides	萜烯糖苷	"1950579-53-9"	-	-	-	-	-	-	-	-	-	-	-	168679887	C[C@@]12CC[C@@H]3[C@@]([C@H]1CC=C4[C@]2(CC[C@@]5([C@H]4CC(CC5)(C)C)C(=O)O[C@H]6[C@@H]([C@H]([C@@H]([C@H](O6)CO)O)O)O)C)(C[C@@H]([C@@H](C3(C)C)O[C@H]7[C@@H]([C@H]([C@@H]([C@H](O7)C(=O)O)O)O[C@H]8[C@@H]([C@H]([C@@H](CO8)O)O)O)O)O)C	AOIUILDVXQSAMC-HAUVCKJBSA-N	937953	135924	958979	195762	1.29189e+06	329824	7.38021e+06	6.82234e+06	7.33784e+06	6.36282e+06	5.76186e+06	3.84671e+06	5.14854e+07	4.49637e+07	3.32834e+07	906742
Com_2355_neg	16alpha-Hydroxydehydrotrametenolic acid	16Α-羟基松苓新酸	N	C30H46O4	470.34	469.333	1.48138	[M-H]-	8.399	0.80	1	C18	Lipids and lipid-like molecules	脂质和类脂分子	Prenol lipids	异戊烯醇脂	Triterpenoids	三萜类	"176390-66-2"	-	-	-	-	-	-	-	-	-	-	-	10743008	CC(=CCC[C@H]([C@H]1[C@@H](C[C@@]2([C@@]1(CC=C3C2=CC[C@@H]4[C@@]3(CC[C@@H](C4(C)C)O)C)C)C)O)C(=O)O)C	XSLKAKROJKMHIT-WIUKAADNSA-N	425851	364107	232826	165663	453114	577431	1.07417e+07	1.05284e+07	9.59764e+06	8.3384e+06	1.01773e+07	1.09685e+07	9.41956e+06	7.10505e+06	6.08181e+06	860475
Com_2235_neg	Asperulosidic acid methyl ester	车叶草苷酸甲酯	N	C19H26O12	446.142	445.136	1.527	[M-H]-	5.436	0.62	1	C18	Lipids and lipid-like molecules	脂质和类脂分子	Prenol lipids	异戊烯醇脂	Terpene glycosides	萜烯糖苷	"14260-99-2"	-	-	-	-	-	-	-	-	-	-	-	21602024	CC(=O)OCC1=C[C@@H]([C@H]2[C@@H]1[C@@H](OC=C2C(=O)OC)O[C@H]3[C@@H]([C@H]([C@@H]([C@H](O3)CO)O)O)O)O	YSOBQIMODQOGKQ-HOZAMIDDSA-N	3.3349e+07	4.15515e+07	3.14217e+07	3.27028e+07	4.04124e+07	4.07797e+07	3.05813e+07	2.86922e+07	2.73849e+07	2.51047e+07	2.78058e+07	2.67566e+07	3.19667e+07	3.1112e+07	3.18636e+07	1.91453e+07
Com_2167_neg	Onitioside A	吴茱萸苷 A	N	C21H30O9	426.189	425.182	1.6868	[M-H]-	5.629	0.60	1	C18	Organic oxygen compounds	有机氧化合物	Organooxygen compounds	有机氧化合物	Carbohydrates and carbohydrate conjugates	碳水化合物和碳水化合物结合物	"1207091-20-0"	-	-	-	-	-	-	-	-	-	-	-	-	CC1C(CCO)=C(C)C(O)=C2C=1C(C(C2)(COC1C(O)C(O)C(O)C(CO)O1)C)=O	JJNRGJMXNCBDKQ-UHFFFAOYSA-N	3.16616e+07	3.93976e+07	3.16454e+07	2.61135e+07	3.42485e+07	3.49419e+07	2.17895e+07	2.32497e+07	2.57025e+07	2.30644e+07	2.60493e+07	2.34796e+07	3.91617e+07	3.22533e+07	3.45341e+07	3.64818e+07
Com_2357_neg	(2R, 3R)-Pterosin L-3-O-beta-D-glucopyranoside	（2R，3R）-蝶呤L 3-O-β-D-吡喃葡萄糖苷	N	C21H30O9	426.189	471.188	1.42975	[M+HCOOH-H]-	5.831	0.74	1	C18	Organic oxygen compounds	有机氧化合物	Organooxygen compounds	有机氧化合物	Carbohydrates and carbohydrate conjugates	碳水化合物和碳水化合物结合物	"1007860-05-0"	-	-	-	-	-	-	-	-	-	-	-	-	O([C@@]1([H])[C@@H]([C@@H](O)[C@H](O)[C@@H](CO)O1)O)[C@H]1[C@@](C(=O)C2=C(C(CCO)=C(C)C=C12)C)(C)CO	BAJYZVANUBPHAA-XPBFNSCUSA-N	1.03187e+08	1.31671e+08	1.14835e+08	1.09408e+08	1.33584e+08	4.61034e+07	2.09916e+08	2.04324e+08	1.99279e+08	2.12744e+08	2.15076e+08	2.1273e+08	1.60691e+08	1.58277e+08	1.59623e+08	4.33098e+07
Com_2159_neg	Lamiide	野芝麻新苷	N	C17H26O12	422.142	421.136	2.49139	[M-H]-	4.663	0.60	1	C18	Lipids and lipid-like molecules	脂质和类脂分子	Prenol lipids	异戊烯醇脂	Terpene glycosides	萜烯糖苷	"27856-54-8"	-	-	-	-	-	C11644	-	-	-	-	-	443327	C[C@@]1([C@H](C[C@]2([C@@H]1[C@@H](OC=C2C(=O)OC)O[C@H]3[C@@H]([C@H]([C@@H]([C@H](O3)CO)O)O)O)O)O)O	VFYACENSDOLJGQ-SNONCDODSA-N	1.08769e+08	1.3735e+08	1.02415e+08	1.14673e+08	1.50827e+08	1.47787e+08	9.1603e+07	9.24917e+07	8.98984e+07	9.31084e+07	9.6835e+07	9.29191e+07	4.27977e+07	5.19618e+07	7.22483e+07	2.63534e+07
Com_2024_neg	Pteroside M	凤尾蕨苷 M	N	C20H28O8	396.178	395.17	3.37089	[M-H]-	5.959	0.79	1	C18	Organic oxygen compounds	有机氧化合物	Organooxygen compounds	有机氧化合物	Carbohydrates and carbohydrate conjugates	碳水化合物和碳水化合物结合物	"52715-92-1"	-	-	-	-	-	-	-	-	-	-	-	102090488	C[C@@H]1CC2=C(C1=O)C(=C(C(=C2O)C)CCO[C@H]3[C@@H]([C@H]([C@@H]([C@H](O3)CO)O)O)O)C	TZNGMDRFTMPTMK-TUEQGGBMSA-N	6.48869e+06	7.71716e+06	7.14813e+06	6.98204e+06	8.31973e+06	9.0726e+06	1.43472e+07	1.11729e+07	1.28749e+07	1.09468e+07	1.3784e+07	1.1181e+07	2.34716e+07	2.14312e+07	2.15578e+07	3.40166e+07
Com_2220_neg	(2R-cis)-6-[2-(beta-D-glucopyranosyloxy)ethyl]-2,3-dihydro-3-hydroxy-2,5,7-trimethyl-1H-Inden-1-one	-	N	C20H28O8	396.178	441.177	1.54068	[M+HCOOH-H]-	5.616	0.74	1	C18	Organic oxygen compounds	有机氧化合物	Organooxygen compounds	有机氧化合物	Carbohydrates and carbohydrate conjugates	碳水化合物和碳水化合物结合物	"68399-16-6"	-	-	-	-	-	-	-	-	-	-	-	137634944	C[C@@H]1[C@@H](C2=C(C1=O)C(=C(C(=C2)C)CCO[C@H]3[C@@H]([C@H]([C@@H]([C@H](O3)CO)O)O)O)C)O	VKDMMOFAMUXTQZ-OSXNPXCISA-N	4.44163e+08	5.50286e+08	4.65868e+08	4.78139e+08	5.83359e+08	5.67654e+08	1.819e+08	1.9068e+08	1.98756e+08	1.80965e+08	1.84965e+08	1.96592e+08	4.00463e+08	4.00297e+08	4.1109e+08	1.81343e+08
Com_1868_neg	3,4-Furandimethanol, tetrahydro-2,5-bis(4-hydroxy-3-methoxyphenyl)-, (2R,3S,4S,5S)	3,4-呋喃二甲醇，四氢-2,5-双(4-羟基-3-甲氧基苯基)-, (2R,3S,4S,5S)	N	C20H24O7	376.152	375.145	1.20278	[M-H]-	5.219	0.55	1	C18	-	-	-	-	-	-	"1536262-88-0"	-	-	-	-	-	-	-	-	-	-	-	-	-	-	1.51375e+07	1.90942e+07	1.76296e+07	1.60349e+07	1.99516e+07	1.85637e+07	6.00472e+07	6.14232e+07	6.15356e+07	5.93368e+07	6.26203e+07	5.51063e+07	5.25985e+07	5.06799e+07	5.17629e+07	5.54976e+07
Com_1853_neg	Gardoside	栀子新苷	N	C16H22O10	374.121	373.115	1.45123	[M-H]-	5.11	0.66	1	C18	Organic oxygen compounds	有机氧化合物	Organooxygen compounds	有机氧化合物	Carbohydrates and carbohydrate conjugates	碳水化合物和碳水化合物结合物	"54835-76-6"	-	-	-	-	-	C16963	-	-	-	-	-	46173850	C=C1[C@H](C[C@H]2[C@@H]1[C@@H](OC=C2C(=O)O)O[C@H]3[C@@H]([C@H]([C@@H]([C@H](O3)CO)O)O)O)O	JSKCJJNYSGWZDU-RQJSCMEKSA-N	2.10251e+08	2.98851e+08	2.63429e+08	2.35564e+08	3.15453e+08	2.96836e+08	5.16296e+08	4.98029e+08	4.63503e+08	4.53656e+08	5.18896e+08	4.65818e+08	2.50114e+08	2.32835e+08	2.51773e+08	2.32278e+08
Com_1596_neg	Dehydrodiconiferylalcohol	去氢二松柏醇	N	C20H22O6	358.142	339.124	0.68548	[M-H-H2O]-	5.53	0.87	1	C18	Phenylpropanoids and polyketides	苯丙素类和聚酮类	2-arylbenzofuran flavonoids	2-芳基苯并呋喃类黄酮	-	-	"4263-87-0"	-	-	-	-	-	-	-	-	-	-	-	5372367	COC1=CC(=CC2=C1OC(C2CO)C3=CC(=C(C=C3)O)OC)/C=C/CO	KUSXBOZNRPQEON-ONEGZZNKSA-N	5.88977e+07	7.54003e+07	8.08459e+07	6.34264e+07	7.52634e+07	8.19477e+07	6.35397e+07	6.27731e+07	6.11365e+07	6.97381e+07	6.44831e+07	6.4381e+07	5.80637e+07	5.70907e+07	5.94622e+07	1.40005e+07
Com_1719_neg	(-)-(3,4-dihydro-7-hydroxy-3-hydroxymethyl-6-methoxynaphthalen)-2-yl-(4'-hydroxy-3'-methoxyphenyl)one	落叶松萘酮	N	C20H20O6	356.126	355.119	1.46911	[M-H]-	5.59	0.62	1	C18	Benzenoids	苯类化合物	Naphthalenes	萘类	Naphthalenecarboxylic acids and derivatives	萘甲酸及其衍生物	"864452-91-5"	-	-	-	-	-	-	-	-	-	-	-	-	COc1cc2CC(CO)C(=Cc2cc1O)C(=O)c1ccc(O)c(OC)c1 c:9	XMRBXVIFYUPSPF-UHFFFAOYSA-N	2.11946e+07	3.44899e+07	3.03365e+07	2.62269e+07	3.17957e+07	3.4858e+07	2.74781e+07	1.98336e+07	1.82807e+07	2.16357e+07	2.35331e+07	2.23405e+07	4.5793e+07	4.16982e+07	5.29667e+07	4.5499e+07
Com_1352_neg	Cornoside	4-[2-(BETA-D-吡喃葡萄糖基氧基)乙基]-4-羟基-2,5-环己二烯-1-酮	N	C14H20O8	316.116	315.108	0.73562	[M-H]-	5.093	0.74	1	C18	Organic oxygen compounds	有机氧化合物	Organooxygen compounds	有机氧化合物	Carbohydrates and carbohydrate conjugates	碳水化合物和碳水化合物结合物	"40661-45-8"	HMDB0302801	Organic oxygen compounds	Organooxygen compounds	Carbohydrates and carbohydrate conjugates	-	-	-	-	-	-	-	3084796	C1=CC(C=CC1=O)(CCO[C@@H]2[C@H]([C@@H]([C@H]([C@@H](O2)CO)O)O)O)O	VTVARPTUBCBNJX-WJTVCTBASA-N	2.41085e+07	4.12896e+07	3.38474e+07	3.51456e+07	3.45765e+07	3.23152e+07	8.33025e+07	8.69181e+07	6.77121e+07	8.40696e+07	7.06711e+07	6.74242e+07	4.1868e+07	4.23229e+07	4.26841e+07	7.98428e+07
Com_2577_neg	Lucenin 3	光牡荆素3	N	C26H28O15	580.143	579.136	1.60789	[M-H]-	5.377	0.91	1	C18	Phenylpropanoids and polyketides	苯丙素类和聚酮类	Flavonoids	黄酮类化合物	Flavonoid glycosides	黄酮糖苷	"12656-83-6"	-	-	-	-	-	-	-	LMPK12110487	Polyketides [PK]	Flavonoids [PK12]	Flavones and Flavonols [PK1211]	101423626	C1[C@H]([C@@H]([C@H]([C@@H](O1)C2=C3C(=C(C(=C2O)[C@H]4[C@@H]([C@H]([C@@H]([C@H](O4)CO)O)O)O)O)C(=O)C=C(O3)C5=CC(=C(C=C5)O)O)O)O)O	XBGYTZHKGMCEGE-MCIQUCDDSA-N	2.02231e+06	3.47888e+06	4.33184e+06	2.11693e+06	4.46602e+06	5.56574e+06	3.81518e+08	3.6796e+08	3.78811e+08	3.77526e+08	3.87134e+08	3.91773e+08	2.55605e+08	2.49387e+08	2.62045e+08	1.3467e+07
Com_1045_neg	Homoarbutin	高熊果酚苷	N	C13H18O7	286.105	285.099	2.01022	[M-H]-	3.559	0.94	1	C18	Organic oxygen compounds	有机氧化合物	Organooxygen compounds	有机氧化合物	Carbohydrates and carbohydrate conjugates	碳水化合物和碳水化合物结合物	"25712-94-1"	-	-	-	-	-	-	-	-	-	-	-	324796	CC1=C(C=CC(=C1)OC2C(C(C(C(O2)CO)O)O)O)O	SUSHDSMGFVANCQ-UHFFFAOYSA-N	1.51305e+07	1.90796e+07	1.67986e+07	1.6517e+07	1.96417e+07	2.0068e+07	4.96508e+07	5.39395e+07	5.11551e+07	5.64761e+07	5.84768e+07	5.80652e+07	3.50063e+07	2.08032e+07	1.87252e+07	1.41414e+07
Com_1023_neg	Batatasin I	山药素I	N	C17H16O4	284.105	283.096	6.67825	[M-H]-	6.421	0.68	1	C18	Benzenoids	苯类化合物	Phenanthrenes and derivatives	菲及其衍生物	Phenanthrols	菲酚类	"51415-00-0"	HMDB0038778	Benzenoids	Phenanthrenes and derivatives	Phenanthrols	-	C10246	-	-	-	-	-	442694	COC1=CC(=C2C(=C1)C=CC3=CC(=C(C=C32)O)OC)OC	KGYHMWVRKYFQQR-UHFFFAOYSA-N	324713	80080.2	193706	154114	121731	255430	4.05323e+07	3.95809e+07	4.07813e+07	4.24069e+07	3.94889e+07	4.2912e+07	5.47441e+07	7.79804e+07	5.31569e+07	100209
Com_2553_neg	Dendronobiloside C	金钗石斛苷C	N	C27H44O12	560.283	559.277	1.7506	[M-H]-	5.813	0.85	1	C18	Lipids and lipid-like molecules	脂质和类脂分子	Prenol lipids	异戊烯醇脂	Terpene glycosides	萜烯糖苷	"526222-23-1"	-	-	-	-	-	-	-	-	-	-	-	-	[C@H]1([C@@H](CO)O[C@H]([C@H](O)[C@H]1O)OCC1CCC2=C(CC[C@@H](C(C)C)[C@@]2(C=1)[H])CO[C@@H]1O[C@H](CO)[C@H]([C@@H]([C@H]1O)O)O)O	VQIXOWSHANMVBC-AVWNUKRNSA-N	9.11794e+07	1.23901e+08	1.02821e+08	1.02408e+08	1.26484e+08	1.20265e+08	7.91788e+07	1.03394e+08	6.72535e+07	1.35037e+08	1.41082e+08	7.83465e+07	1.01992e+08	1.3822e+08	1.58069e+08	2.35283e+08
Com_2708_neg	Cynanoside K	白薇苷K	N	C47H72O18	924.472	923.467	2.37345	[M-H]-	7.089	0.60	1	C18	Organic oxygen compounds	有机氧化合物	Organooxygen compounds	有机氧化合物	Carbohydrates and carbohydrate conjugates	碳水化合物和碳水化合物结合物	"1006876-96-5"	-	-	-	-	-	-	-	-	-	-	-	-	COC1C(OC2OC(C)C(OC3OC(C)C(OC4C(CO)C(O)C(O)C(O)O4)C(OC)C3)C(OC)C2)C(C)OC(OC2C(O)CC3(C(=CCC4C(=O)C(C5=C(C)OC=C5)CCC43)C2)C)C1	SWGZFRAPCDHTQT-UHFFFAOYSA-N	654336	288913	665229	90149.5	488258	354250	8.90387e+08	9.54208e+08	8.80305e+08	8.55091e+08	7.43188e+08	7.09603e+08	3.96174e+08	3.81422e+08	2.71093e+08	910002
Com_2526_neg	7R,8R-threo-4,7,9-trihydroxy-3,3'-dimethoxy-8-O-4'-neolignan-9'-O-beta-D-glucopyranoside	-	N	C26H36O12	540.221	539.214	0.91301	[M-H]-	5.521	0.68	1	C18	Lignans, neolignans and related compounds	木脂素、新木脂素及相关化合物	Lignan glycosides	木脂素糖苷	-	-	"182211-70-7"	-	-	-	-	-	-	-	-	-	-	-	-	COC1C(O)=CC=C(C(C(OC2C(OC)=CC(CCCOC3C(O)C(O)C(O)C(CO)O3)=CC=2)CO)O)C=1	NFUHNVZGHNEYRG-UHFFFAOYSA-N	3.31709e+07	4.52309e+07	3.89779e+07	4.1492e+07	4.13222e+07	3.91777e+07	6.24389e+07	6.51946e+07	5.46921e+07	5.53541e+07	5.86029e+07	6.54878e+07	3.95417e+07	3.52235e+07	3.88396e+07	2.44334e+06
Com_2494_neg	(+)-Isolariciresinol 9'-O-glucoside	异落叶松脂素-9'-O-BETA-D-吡喃葡萄糖苷	N	C26H34O11	522.21	521.204	1.91031	[M-H]-	5.491	0.89	1	C18	Lignans, neolignans and related compounds	木脂素、新木脂素及相关化合物	Lignan glycosides	木脂素糖苷	-	-	"63358-12-3"	-	-	-	-	-	-	-	-	-	-	-	93473218	COC1=C(C=C2[C@@H]([C@H]([C@@H](CC2=C1)CO)CO[C@H]3[C@@H]([C@H]([C@@H]([C@H](O3)CO)O)O)O)C4=CC(=C(C=C4)O)OC)O	AHYOMNWKYGMYMB-QBCFYRCNSA-N	9.84473e+06	1.17473e+07	9.71141e+06	1.14897e+07	1.25878e+07	1.54816e+07	1.47903e+07	2.21845e+07	1.58512e+07	1.40428e+07	2.71624e+07	2.63654e+07	1.83499e+08	1.93656e+08	1.93121e+08	4.77853e+08
Com_1252_neg	panaxydol	人参环氧炔醇	N	C17H24O2	260.178	305.176	0.81169	[M+HCOOH-H]-	6.929	0.84	1	C18	Lipids and lipid-like molecules	脂质和类脂分子	Fatty Acyls	脂肪酰类	Fatty alcohols	脂肪醇	"72800-72-7"	-	-	-	-	-	-	-	-	-	-	-	126312	CCCCCCC[C@H]1[C@H](O1)CC#CC#C[C@@H](C=C)O	GVLDSGIQZAFIAN-IXDOHACOSA-N	2.69749e+09	3.12235e+09	2.02409e+09	2.21397e+09	3.14211e+09	3.15794e+09	6.51335e+08	6.32647e+08	6.72169e+08	6.24574e+08	5.09124e+08	4.81625e+08	2.07761e+09	1.93857e+09	1.47038e+09	2.16071e+09
Com_2458_neg	Verbasoside	脱咖啡酰基毛蕊糖苷	N	C20H30O12	462.174	507.172	1.02344	[M+HCOOH-H]-	5.229	0.66	1	C18	Organic oxygen compounds	有机氧化合物	Organooxygen compounds	有机氧化合物	Carbohydrates and carbohydrate conjugates	碳水化合物和碳水化合物结合物	"61548-34-3"	-	-	-	-	-	-	-	-	-	-	-	11754080	C[C@H]1[C@@H]([C@H]([C@H]([C@@H](O1)O[C@H]2[C@@H]([C@H](O[C@H]([C@@H]2O)OCCC3=CC(=C(C=C3)O)O)CO)O)O)O)O	DORPKYRPJIIARM-GYAWPQPFSA-N	1.89444e+08	1.90118e+08	1.58187e+08	1.54905e+08	1.89864e+08	1.96567e+08	1.9648e+08	1.93047e+08	1.95681e+08	1.90621e+08	2.04867e+08	1.96517e+08	5.45408e+08	4.34544e+08	5.50991e+08	2.36957e+09
Com_2316_neg	Chrysoeriol-7-O-beta-D-glucopyranoside	柯伊利素-7-O-葡萄糖苷	N	C22H22O11	462.116	461.11	2.30136	[M-H]-	5.555	0.88	1	C18	Phenylpropanoids and polyketides	苯丙素类和聚酮类	Flavonoids	黄酮类化合物	Flavonoid glycosides	黄酮糖苷	"19993-32-9"	-	-	-	-	-	-	-	LMPK12110770	Polyketides [PK]	Flavonoids [PK12]	Flavones and Flavonols [PK1211]	11294177	COC1=C(C=CC(=C1)C2=CC(=O)C3=C(C=C(C=C3O2)O[C@H]4[C@@H]([C@H]([C@@H]([C@H](O4)CO)O)O)O)O)O	GAMYVSCDDLXAQW-MIUGBVLSSA-N	6.25729e+06	5.90974e+06	4.49116e+06	4.8203e+06	7.78579e+06	5.78993e+06	3.86547e+08	3.87268e+08	3.8344e+08	3.84329e+08	4.1343e+08	3.89764e+08	4.30124e+08	4.41651e+08	4.45659e+08	3.54915e+06
Com_2261_neg	1-Borneol-beta-apisyl-beta-glucopyranoside	龙脑 7-O-[Β-D-呋喃芹菜糖基-(1→6)]-Β-D-吡喃葡萄糖苷	N	C21H36O10	448.231	447.224	0.81329	[M-H]-	6.2	0.97	1	C18	Lipids and lipid-like molecules	脂质和类脂分子	Prenol lipids	异戊烯醇脂	Terpene glycosides	萜烯糖苷	"88700-35-0"	-	-	-	-	-	-	-	-	-	-	-	134715249	C[C@]12CC[C@H](C1(C)C)C[C@H]2O[C@H]3[C@@H]([C@H]([C@@H]([C@H](O3)CO[C@H]4[C@@H]([C@](CO4)(CO)O)O)O)O)O	RVQFSOHDFFWTLD-GJPIQFBBSA-N	1.36814e+09	1.74937e+09	1.43031e+09	1.4193e+09	1.76455e+09	1.77909e+09	1.19098e+08	1.19978e+08	1.22409e+08	1.31235e+08	1.18718e+08	1.2515e+08	3.5548e+09	3.4211e+09	3.48191e+09	1.06467e+10
Com_2257_neg	3,4-Dimethoxyphenyl 6-O-D-apio-beta-D-furanosyl-beta-D-glucopyranoside	3,4-二甲氧基苯基6-O-D-apio-β- d -呋喃基-β-D-吡喃葡萄糖苷	N	C19H28O12	448.158	447.151	1.47542	[M-H]-	5.159	0.96	1	C18	Organic oxygen compounds	有机氧化合物	Organooxygen compounds	有机氧化合物	Carbohydrates and carbohydrate conjugates	碳水化合物和碳水化合物结合物	"761446-98-4"	-	-	-	-	-	-	-	-	-	-	-	-	C([C@@]1([C@H]([C@H](OC[C@@H]2[C@H]([C@H](O)[C@@H](O)[C@H](OC3C=CC(OC)=C(OC)C=3)O2)O)OC1)O)O)O	QVDZWTVPVOYRJH-OTCFHACESA-N	1.57647e+08	2.05999e+08	1.70756e+08	1.73335e+08	1.11604e+08	1.18061e+08	1.39001e+07	2.38607e+07	1.94981e+07	2.19924e+07	3.90885e+07	1.79055e+07	4.19522e+08	3.92932e+08	4.13555e+08	5.35972e+08
Com_2238_neg	Dendromoniliside D	树单胞苷D	N	C21H34O10	446.215	445.209	2.00646	[M-H]-	5.636	0.82	1	C18	Lipids and lipid-like molecules	脂质和类脂分子	Prenol lipids	异戊烯醇脂	Terpene glycosides	萜烯糖苷	"603995-11-5"	-	-	-	-	-	-	-	-	-	-	-	-	C1(=O)C2C3C(C(CC3)COC3C(O)C(O)C(O)C(CO)O3)(C(O)C(C2C(C)(C)O)O1)C	QYQKFNGMKVSCEB-UHFFFAOYSA-N	8.87783e+07	1.35812e+08	1.1327e+08	1.05559e+08	1.19254e+08	1.43486e+08	9.99962e+08	9.64197e+08	1.01813e+09	1.00029e+09	1.08101e+09	1.01594e+09	4.26417e+08	3.55739e+08	3.71089e+08	3.33068e+08
Com_2197_neg	Canthoside C	坎托苷C	N	C18H26O12	434.142	433.136	1.0639	[M-H]-	4.877	0.97	1	C18	Organic oxygen compounds	有机氧化合物	Organooxygen compounds	有机氧化合物	Carbohydrates and carbohydrate conjugates	碳水化合物和碳水化合物结合物	"137319-13-2"	-	-	-	-	-	-	-	-	-	-	-	-	COc1cc(OC2OC(COC3OCC(O)(CO)C3O)C(O)C(O)C2O)ccc1O	OWKFGCITOQSEDP-UHFFFAOYSA-N	9.36036e+07	9.82914e+07	9.13304e+07	7.93078e+07	9.6931e+07	9.31273e+07	5.62212e+07	5.35913e+07	4.89718e+07	4.95753e+07	6.44647e+07	6.98849e+07	1.10104e+08	1.39686e+08	1.44895e+08	4.93595e+07
Com_2096_neg	Marmesinin	印度榅桲甙	N	C20H24O9	408.142	407.135	0.15713	[M-H]-	5.256	0.66	1	C18	Phenylpropanoids and polyketides	苯丙素类和聚酮类	Coumarins and derivatives	香豆素及其衍生物	Furanocoumarins	呋喃香豆素类	"495-30-7"	-	-	-	-	-	-	-	-	-	-	-	216283	CC(C)([C@@H]1CC2=C(O1)C=C3C(=C2)C=CC(=O)O3)O[C@H]4[C@@H]([C@H]([C@@H]([C@H](O4)CO)O)O)O	HXCGUCZXPFBNRD-NEDVQNLSSA-N	5.0743e+07	6.70207e+07	5.79209e+07	5.29691e+07	6.81137e+07	6.18913e+07	2.99644e+07	1.9514e+07	1.95602e+07	1.96634e+07	2.14941e+07	2.00667e+07	2.05326e+07	1.70253e+07	2.06912e+07	2.29715e+07
Com_2200_neg	Reptoside	雷扑妥苷	N	C17H26O10	390.153	435.151	1.38097	[M+HCOOH-H]-	4.895	0.57	1	C18	Lipids and lipid-like molecules	脂质和类脂分子	Prenol lipids	异戊烯醇脂	Terpene glycosides	萜烯糖苷	"53839-03-5"	-	-	-	-	-	-	-	-	-	-	-	44584096	CC(=O)O[C@]1(CC[C@]2([C@@H]1[C@@H](OC=C2)O[C@H]3[C@@H]([C@H]([C@@H]([C@H](O3)CO)O)O)O)O)C	BZSUBLJAJWNODC-JKWMHSRGSA-N	2.36501e+08	2.97906e+08	1.52772e+08	1.54129e+08	1.92387e+08	3.11296e+08	9.74607e+08	9.57102e+08	9.68124e+08	1.02353e+09	1.03518e+09	9.98561e+08	7.8075e+08	7.40771e+08	7.59675e+08	9.44226e+08
Com_1659_neg	4'-Methoxyagarotetrol	4'-甲氧基沉香四醇	N	C18H20O7	348.121	347.115	5.45537	[M-H]-	5.728	0.59	1	C18	Benzenoids	苯类化合物	Phenol ethers	苯酚醚	Anisoles	苯甲醚类	"123278-01-3"	-	-	-	-	-	-	-	-	-	-	-	102226973	COC1=CC=C(C=C1)CCC2=CC(=O)C3=C(O2)[C@H]([C@@H]([C@@H]([C@H]3O)O)O)O	NRDKOXSXHXTKHR-HZMVEIRTSA-N	4.15085e+07	5.62648e+07	4.62505e+07	4.25414e+07	5.28176e+07	5.39524e+07	4.33814e+07	3.92805e+07	4.14217e+07	4.17484e+07	4.45163e+07	4.16656e+07	2.20743e+07	2.25839e+07	2.24546e+07	1.52692e+06
Com_1577_neg	trans-5-O-(4-coumaroyl)-D-quinic acid	对香豆酰奎尼酸	N	C16H18O8	338.1	337.093	1.47931	[M-H]-	5.42	0.97	1	C18	Organic oxygen compounds	有机氧化合物	Organooxygen compounds	有机氧化合物	Alcohols and polyols	醇和多元醇	"1899-30-5"	HMDB0301709	Organic oxygen compounds	Organooxygen compounds	Alcohols and polyols	p-Coumaroyl quinic acid; trans-5-O-(4-Coumaroyl)-D-quinate	C12208	map00940;map00941;map00945;map01110	-	-	-	-	6441280	C1[C@H]([C@H]([C@@H](C[C@@]1(C(=O)O)O)OC(=O)/C=C/C2=CC=C(C=C2)O)O)O	BMRSEYFENKXDIS-OTCYKTEZSA-N	1.08618e+10	1.37866e+10	1.17843e+10	1.15575e+10	1.40942e+10	1.40524e+10	1.68154e+09	1.63243e+09	1.65668e+09	1.6658e+09	1.76016e+09	1.69839e+09	2.78434e+09	2.70361e+09	2.8042e+09	2.79066e+08
Com_1510_neg	4-(beta-D-Glucopyranosyloxy)-3-methoxybenzoic acid	香草酸-4-β-D-葡萄糖苷	N	C14H18O9	330.095	329.088	1.43937	[M-H]-	5.033	0.98	1	C18	Phenylpropanoids and polyketides	苯丙素类和聚酮类	Tannins	单宁	Hydrolyzable tannins	水解单宁	"32142-31-7"	HMDB0302469	Phenylpropanoids and polyketides	Tannins	Hydrolyzable tannins	-	-	-	-	-	-	-	14132337	COC1=C(C=CC(=C1)C(=O)O)O[C@H]2[C@@H]([C@H]([C@@H]([C@H](O2)CO)O)O)O	JYFOSWJYZIVJPO-YGEZULPYSA-N	1.23229e+08	1.59489e+08	1.3496e+08	1.37234e+08	2.53264e+08	2.30354e+08	2.96367e+08	2.01285e+08	2.6712e+08	1.93465e+08	2.22627e+08	2.85972e+08	2.81955e+08	3.13354e+08	3.33891e+08	4.61811e+08
Com_1446_neg	Melilotoside	草木樨苷	N	C15H18O8	326.1	325.093	1.11293	[M-H]-	5.338	0.96	1	C18	Organic oxygen compounds	有机氧化合物	Organooxygen compounds	有机氧化合物	Carbohydrates and carbohydrate conjugates	碳水化合物和碳水化合物结合物	"618-67-7"	HMDB0033581	Organic oxygen compounds	Organooxygen compounds	Carbohydrates and carbohydrate conjugates	trans-beta-D-Glucosyl-2-hydroxycinnamate; beta-D-Glucosyl-2-coumarate	C05158	map00999;map01110	-	-	-	-	5280759	C1=CC=C(C(=C1)/C=C/C(=O)O)O[C@H]2[C@@H]([C@H]([C@@H]([C@H](O2)CO)O)O)O	GVRIYIMNJGULCZ-ZMKUSUEASA-N	1.27748e+09	1.66414e+09	1.37852e+09	1.40459e+09	1.67908e+09	1.63108e+09	4.62324e+08	4.39953e+08	4.53288e+08	4.907e+08	4.63484e+08	4.92837e+08	4.15371e+08	3.72642e+08	3.83608e+08	6.80717e+07
Com_2632_neg	Olean-12-ene-23,28-dioic acid, 3-(beta-D-glucopyranosyloxy)-, (3beta,4alpha)- (9CI)	油酸-12-烯-23,28-二酸，3-（β-D-吡喃葡萄糖基氧基）-（3β，4α）-（9CI）	N	C36H56O10	648.387	647.381	2.05451	[M-H]-	6.762	0.61	1	C18	Lipids and lipid-like molecules	脂质和类脂分子	Prenol lipids	异戊烯醇脂	Terpene glycosides	萜烯糖苷	"31919-76-3"	-	-	-	-	-	-	-	-	-	-	-	-	CC1(CC2C(C(=O)O)(CCC3(C4(C(C5(C(CC4)C(C(=O)O)(C)C(OC4C(O)C(O)C(O)C(CO)O4)CC5)C)CC=C32)C)C)CC1)C	PSXVYSWDGNUAGX-UHFFFAOYSA-N	1.04684e+08	1.10154e+08	7.32314e+07	6.91208e+07	1.14474e+08	1.09144e+08	1.03815e+08	1.01716e+08	1.00612e+08	9.69566e+07	7.74277e+07	7.39937e+07	7.45339e+07	7.20391e+07	4.95614e+07	2.66309e+06
Com_1400_neg	Agatholic acid	（E） -5-[（1S，4aα）-十氢-5β-羟甲基-5,8a-二甲基-2-亚甲基萘-1β-基]-3-甲基-2-戊烯酸	N	C20H32O3	320.235	319.228	0.5289	[M-H]-	7.665	0.64	1	C18	Lipids and lipid-like molecules	脂质和类脂分子	Prenol lipids	异戊烯醇脂	Diterpenoids	二萜类	"25671-16-3"	-	-	-	-	-	-	-	-	-	-	-	101306703	C/C(=C\C(=O)O)/CC[C@H]1C(=C)CC[C@@H]2C1(CCC[C@]2(C)CO)C	YGILXMANNHJYJZ-MRCSFVJGSA-N	1.36843e+07	1.63538e+07	1.10629e+07	1.11566e+07	1.64182e+07	1.67899e+07	3.31975e+06	3.05537e+06	4.82717e+06	3.10737e+06	3.75987e+06	3.16486e+06	1.21128e+07	1.18342e+07	1.16829e+07	1.69953e+07
Com_1358_neg	(-)-Borneol glucoside	麦冬龙脑次苷	N	C16H28O6	316.189	315.182	1.07535	[M-H]-	6.335	0.81	1	C18	Lipids and lipid-like molecules	脂质和类脂分子	Prenol lipids	异戊烯醇脂	Terpene glycosides	萜烯糖苷	"88763-93-3"	-	-	-	-	-	-	-	-	-	-	-	21631069	C[C@]12CC[C@H](C1(C)C)C[C@H]2O[C@H]3[C@@H]([C@H]([C@@H]([C@H](O3)CO)O)O)O	JMCFZBXJPGDESD-CQXYJALYSA-N	1.61975e+07	1.93923e+07	1.58119e+07	1.55473e+07	1.96715e+07	1.74977e+07	5.45494e+07	5.20859e+07	4.86233e+07	4.84688e+07	4.85974e+07	5.01819e+07	1.95488e+08	1.8014e+08	2.14415e+08	3.86963e+08
Com_1324_neg	Ricinoleic acid, methyl ester	蓖麻油酸甲酯	N	C19H36O3	312.266	311.26	1.46267	[M-H]-	9.115	0.83	1	C18	Lipids and lipid-like molecules	脂质和类脂分子	Fatty Acyls	脂肪酰类	Fatty alcohols	脂肪醇	"141-24-2"	-	-	-	-	-	-	-	-	-	-	-	5354133	CCCCCC[C@H](C/C=C\CCCCCCCC(=O)OC)O	XKGDWZQXVZSXAO-ADYSOMBNSA-N	2.25244e+06	3.06111e+06	2.66966e+06	2.67017e+06	3.34671e+06	3.59829e+06	1.40936e+06	972287	1.78516e+06	1.36079e+06	1.2138e+06	1.74832e+06	4.36371e+06	3.90755e+06	4.02284e+06	5.64605e+06
Com_1491_neg	(3S,5R)-trans-1,7-Diphenylhept-1-ene-3,5-diol	（3S，5R）-反式-1,7-二苯基庚-1-烯-3,5-二醇	N	C19H22O2	282.162	327.16	0.62602	[M+HCOOH-H]-	6.725	0.70	1	C18	-	-	-	-	-	-	"2412840-64-1"	-	-	-	-	-	-	-	-	-	-	-	-	-	-	7.24038e+08	8.84992e+08	5.6985e+08	5.68824e+08	8.85356e+08	8.55931e+08	1.06822e+08	9.78113e+07	9.9112e+07	1.05559e+08	8.2757e+07	7.47912e+07	2.74082e+08	2.67474e+08	1.93838e+08	1.68302e+07
Com_1149_neg	4,10-Epizedoarondiol	蓬莪二醇	N	C15H24O3	252.173	297.171	0.97897	[M+HCOOH-H]-	6.324	0.84	1	C18	Lipids and lipid-like molecules	脂质和类脂分子	Prenol lipids	异戊烯醇脂	Sesquiterpenoids	倍半萜类	"98644-24-7"	-	-	-	-	-	-	-	-	-	-	-	24834047	CC(=C1C[C@H]2[C@@H](CC[C@@]2(C)O)[C@@](CC1=O)(C)O)C	TXIKNNOOLCGADE-OSRDXIQISA-N	2.25857e+07	3.03188e+07	2.59161e+07	2.6144e+07	3.25802e+07	2.73846e+07	3.16039e+07	2.10465e+07	1.81077e+07	3.00989e+07	1.7894e+07	2.41394e+07	3.26476e+07	3.50789e+07	3.32563e+07	1.09826e+07
Com_767_neg	Hydroxyisogermafurenolide	羟基异吉马呋内酯	N	C15H20O3	248.141	247.134	1.37458	[M-H]-	6.348	0.79	1	C18	Lipids and lipid-like molecules	脂质和类脂分子	Prenol lipids	异戊烯醇脂	Terpene lactones	萜内酯	"20267-91-8"	-	-	-	-	-	-	-	-	-	-	-	14038425	CC1=C2C[C@H]([C@](C[C@@]2(OC1=O)O)(C)C=C)C(=C)C	SZSKOUUYIBMAJD-GLQYFDAESA-N	3.13114e+08	4.06491e+08	3.36601e+08	8.84891e+08	4.14387e+08	3.94801e+08	2.84443e+08	2.88579e+08	2.73572e+08	6.77461e+08	6.70655e+08	6.65285e+08	2.89953e+08	2.74878e+08	2.56859e+08	4.14531e+07
Com_1159_neg	Quinizarin	1,4-二羟基蒽醌	N	C14H8O4	240.042	299.057	1.17093	[M+CH3COOH-H]-	6.154	0.89	1	C18	Benzenoids	苯类化合物	Anthracenes	蒽类	Anthraquinones	蒽醌类	"81-64-1"	HMDB0257042	Benzenoids	Anthracenes	Anthraquinones	-	-	-	-	-	-	-	6688	C1=CC=C2C(=C1)C(=O)C3=C(C=CC(=C3C2=O)O)O	GUEIZVNYDFNHJU-UHFFFAOYSA-N	589913	584650	453552	122204	836042	154836	1.72048e+07	1.65899e+07	1.74915e+07	1.82747e+07	1.88371e+07	1.80469e+07	1.62377e+07	1.68777e+07	1.68506e+07	477094
Com_1501_neg	Octadecanal	十八醛	N	C18H36O	268.277	327.291	1.40809	[M+CH3COOH-H]-	10.057	0.77	1	C18	Lipids and lipid-like molecules	脂质和类脂分子	Fatty Acyls	脂肪酰类	Fatty aldehydes	脂肪醛	"638-66-4"	HMDB0002384	Lipids and lipid-like molecules	Fatty Acyls	Fatty aldehydes	-	C01838	-	LMFA06000098	Fatty Acyls [FA]	Fatty aldehydes [FA06]	_	12533	CCCCCCCCCCCCCCCCCC=O	FWWQKRXKHIRPJY-UHFFFAOYSA-N	2.09594e+06	2.30545e+06	2.15464e+06	2.22136e+06	2.89564e+06	2.54113e+06	6.07992e+06	5.98188e+06	6.0166e+06	5.67204e+06	4.16177e+06	6.28316e+06	5.02831e+06	4.44954e+06	4.44702e+06	1.53477e+06
Com_359_neg	5-Hydroxy-7-methoxycoumarin	5-羟基-7-甲氧基香豆素	N	C10H8O4	192.042	191.035	1.1069	[M-H]-	5.603	0.94	1	C18	Phenylpropanoids and polyketides	苯丙素类和聚酮类	Coumarins and derivatives	香豆素及其衍生物	Hydroxycoumarins	羟基香豆素	"23053-61-4"	-	-	-	-	-	-	-	-	-	-	-	5748603	COC1=CC(=C2C=CC(=O)OC2=C1)O	CPPAWCQANCLZEO-UHFFFAOYSA-N	2.28007e+07	3.46469e+07	1.38999e+07	9.22295e+06	1.86837e+07	2.04035e+07	4.0553e+08	3.93079e+08	4.02661e+08	3.95045e+08	4.30676e+08	4.02306e+08	3.72086e+08	3.64611e+08	3.31246e+08	1.40395e+08
Com_1161_neg	salicylic acid glucoside	2-O-BETA-吡喃葡萄糖基水杨酸	N	C13H16O8	300.085	299.077	0.76411	[M-H]-	5.324	1.00	1	C18	Organic oxygen compounds	有机氧化合物	Organooxygen compounds	有机氧化合物	Carbohydrates and carbohydrate conjugates	碳水化合物和碳水化合物结合物	"10366-91-3"	-	-	-	-	-	-	-	-	-	-	-	151505	C1=CC=C(C(=C1)C(=O)O)OC2[C@@H]([C@H]([C@@H]([C@H](O2)CO)O)O)O	TZPBMNKOLMSJPF-TWEVDUBQSA-N	2.29967e+08	3.60202e+08	2.82672e+08	2.52282e+08	3.39772e+08	3.54752e+08	1.37748e+09	1.28325e+09	1.31103e+09	1.09186e+09	1.35859e+09	1.10798e+09	5.66767e+08	4.28323e+08	4.62731e+08	4.15709e+07
Com_1587_neg	Dodecyl gallate	没食子酸十二酯	N	C19H30O5	338.209	337.203	1.70577	[M-H]-	7.236	0.50	1	C18	Benzenoids	苯类化合物	Benzene and substituted derivatives	苯及其取代衍生物	Benzoic acids and derivatives	苯甲酸及其衍生物	"1166-52-5"	HMDB0038720	Benzenoids	Benzene and substituted derivatives	Benzoic acids and derivatives	-	-	-	-	-	-	-	14425	CCCCCCCCCCCCOC(=O)C1=CC(=C(C(=C1)O)O)O	RPWFJAMTCNSJKK-UHFFFAOYSA-N	8.25077e+06	1.10134e+07	8.4176e+06	7.73897e+06	1.14037e+07	1.13529e+07	6.25537e+07	6.67955e+07	6.3881e+07	6.52175e+07	5.31824e+07	5.1431e+07	3.5555e+07	3.25448e+07	3.20785e+07	9.941e+07
Com_1514_neg	4-[(E)-2-[(2,3,4-trimethoxyphenyl)methylidene]hydrazin-1-yl]benzoic acid	-	N	C17H18N2O5	330.122	329.115	1.53071	[M-H]-	5.752	0.52	1	C18	Benzenoids	苯类化合物	Benzene and substituted derivatives	苯及其取代衍生物	Benzoic acids and derivatives	苯甲酸及其衍生物	"363605-33-8"	-	-	-	-	-	-	-	-	-	-	-	9635364	COC1=C(C(=C(C=C1)/C=N/NC2=CC=C(C=C2)C(=O)O)OC)OC	UUMIBDLOVCMGHK-VCHYOVAHSA-N	4.57817e+07	6.04934e+07	5.07007e+07	4.90307e+07	5.94391e+07	6.16627e+07	3.94058e+07	3.69784e+07	3.74034e+07	3.91451e+07	4.02729e+07	4.00322e+07	2.68826e+07	2.60134e+07	2.6359e+07	1.16237e+07
Com_652_neg	(2E)-3-[4-(3-methylbutoxy)phenyl]prop-2-enoic acid	(2E)-3-[4-(3-甲基丁氧基)苯基]丙烯酸	N	C14H18O3	234.126	233.119	1.06803	[M-H]-	6.349	0.69	1	C18	Phenylpropanoids and polyketides	苯丙素类和聚酮类	Cinnamic acids and derivatives	肉桂酸及其衍生物	Cinnamic acids	肉桂酸	"20718-99-4"	-	-	-	-	-	-	-	-	-	-	-	5875567	CC(C)CCOC1=CC=C(C=C1)/C=C/C(=O)O	UEPNKZTXVRVVQK-VMPITWQZSA-N	4.03322e+07	5.18508e+07	3.90306e+07	4.51318e+07	5.36693e+07	5.33793e+07	5.91717e+07	5.74087e+07	5.84804e+07	5.90404e+07	5.73851e+07	6.0863e+07	3.24347e+07	3.31193e+07	3.33895e+07	2.04918e+07
Com_907_neg	4-(4-pentylphenyl)benzoic acid	4-戊基联苯-4'-羧酸	N	C18H20O2	268.146	267.139	1.22869	[M-H]-	7.157	0.70	1	C18	Benzenoids	苯类化合物	Benzene and substituted derivatives	苯及其取代衍生物	Benzoic acids and derivatives	苯甲酸及其衍生物	"59662-47-4"	-	-	-	-	-	-	-	-	-	-	-	2063335	CCCCCC1=CC=C(C=C1)C2=CC=C(C=C2)C(=O)O	VRGQQLFRUKMDSW-UHFFFAOYSA-N	8.57341e+08	9.96848e+08	5.9376e+08	6.18836e+08	9.33576e+08	9.60491e+08	2.34851e+08	2.97763e+08	3.23621e+08	2.95741e+08	2.56342e+08	2.57477e+08	4.07557e+08	3.89583e+08	3.07817e+08	8.02499e+07
Com_1243_neg	3-Hydroxybenz(de)anthracen-7-one	3-羟基苯绕蒽酮	N	C17H10O2	246.068	305.081	2.57353	[M+CH3COOH-H]-	5.166	0.81	1	C18	Benzenoids	苯类化合物	Phenanthrenes and derivatives	菲及其衍生物	-	-	"16306-16-4"	-	-	-	-	-	-	-	-	-	-	-	146276	C1=CC=C2C(=C1)C3=C4C(=C(C=C3)O)C=CC=C4C2=O	NWMOJFNQYCKHBL-UHFFFAOYSA-N	2.92191e+06	4.4351e+06	3.3532e+06	3.29331e+06	3.54917e+06	3.09678e+06	3.59363e+06	2.81494e+06	3.28728e+06	2.58664e+06	3.62834e+06	3.17706e+06	5.81092e+06	5.54704e+06	5.62599e+06	2.46679e+06
Com_116_neg	2-Hydroxycinnamaldehyde	2-羟基肉桂醛	N	C9H8O2	148.052	147.045	0.77065	[M-H]-	6.354	0.73	1	C18	Phenylpropanoids and polyketides	苯丙素类和聚酮类	Cinnamaldehydes	肉桂醛	-	-	"3541-42-2"	HMDB0031725	Phenylpropanoids and polyketides	Cinnamaldehydes	-	-	-	-	-	-	-	-	5318169	C1=CC=C(C(=C1)/C=C/C=O)O	BSDNZCQPDVTDET-HWKANZROSA-N	1.83532e+07	2.01195e+07	2.13304e+07	2.36193e+07	1.8434e+07	2.0741e+07	2.24932e+08	2.21949e+08	2.21518e+08	2.21216e+08	2.28619e+08	2.27766e+08	1.23501e+08	8.01284e+07	8.5799e+07	4.69564e+06
Com_868_neg	ethyl 2-tert-butyl-5-hydroxy-1-benzofuran-3-carboxylate	2 - 叔丁基 - 5 - 羟基 - 1 - 苯并呋喃 - 3 - 羧酸乙酯	N	C15H18O4	262.121	261.113	1.03856	[M-H]-	6.42	0.54	1	C18	Organoheterocyclic compounds	有机杂环化合物	Benzofurans	苯并呋喃类	-	-	"384359-45-9"	-	-	-	-	-	-	-	-	-	-	-	800972	CCOC(=O)C1=C(OC2=C1C=C(C=C2)O)C(C)(C)C	BRCITODEJQWUIL-UHFFFAOYSA-N	1.47793e+06	2.86271e+06	1.31905e+06	2.58735e+06	2.51924e+06	2.73124e+06	4.14151e+07	3.89787e+07	4.59653e+07	3.94943e+07	4.09043e+07	4.36122e+07	5.20581e+07	4.86938e+07	5.61089e+07	1.52271e+06
Com_642_neg	methyl 2-(7-hydroxy-2-oxo-2H-chromen-4-yl)acetate	(7-羟基-2-氧代-2H-苯并吡喃-4-基)乙酸甲酯	N	C12H10O5	234.053	233.046	0.82428	[M-H]-	5.418	0.75	1	C18	Phenylpropanoids and polyketides	苯丙素类和聚酮类	Coumarins and derivatives	香豆素及其衍生物	Hydroxycoumarins	羟基香豆素	"15991-13-6"	-	-	-	-	-	-	-	-	-	-	-	5395514	COC(=O)CC1=CC(=O)OC2=C1C=CC(=C2)O	YRNMDWOVAZLMDY-UHFFFAOYSA-N	8.32581e+06	9.87775e+06	7.56709e+06	8.09347e+06	9.62904e+06	9.68831e+06	3.04357e+06	2.81241e+06	169606	3.06545e+06	3.16474e+06	3.07955e+06	1.95892e+07	1.92577e+07	1.82044e+07	3.10263e+08
Com_1899_neg	3-(3,4-dimethoxyphenyl)-4-methyl-7-[(3-methylbut-2-en-1-yl)oxy]-2H-chromen-2-one	3-(3,4 - 二甲氧基苯基)-4 - 甲基 - 7-[(3 - 甲基 - 2 - 丁烯 - 1 - 基) 氧基]-2H - 色烯 - 2 - 酮	N	C23H24O5	380.162	379.157	4.34506	[M-H]-	8.337	0.76	1	C18	Phenylpropanoids and polyketides	苯丙素类和聚酮类	Isoflavonoids	异黄酮类	Isoflav-3-enes	异黄-3-烯	"869079-96-9"	-	-	-	-	-	-	-	-	-	-	-	7198303	CC1=C(C(=O)OC2=C1C=CC(=C2)OCC=C(C)C)C3=CC(=C(C=C3)OC)OC	OUNZHGYRELFPEV-UHFFFAOYSA-N	2.48518e+07	3.05246e+07	2.66973e+07	2.35122e+07	3.21539e+07	3.07722e+07	2.5969e+07	2.45743e+07	2.50455e+07	2.44604e+07	2.78137e+07	2.58882e+07	2.48596e+07	2.36868e+07	1.84898e+07	3.212e+07
Com_1375_neg	2-(1H-indol-3-yl)-N-[2-(1H-pyrazol-1-yl)pyrimidin-5-yl]acetamide	2-(1H-吲哚-3-基)-N-[2-(1H-吡唑-1-基)嘧啶-5-基]乙酰胺	N	C17H14N6O	318.123	317.115	2.88473	[M-H]-	5.566	0.61	1	C18	Organoheterocyclic compounds	有机杂环化合物	Indoles and derivatives	吲哚及其衍生物	Indoles	吲哚	"1421457-17-1"	-	-	-	-	-	-	-	-	-	-	-	71789790	C1=CC=C2C(=C1)C(=CN2)CC(=O)NC3=CN=C(N=C3)N4C=CC=N4	IWBXXTRCPUNWAM-UHFFFAOYSA-N	2.23121e+07	3.01687e+07	2.36447e+07	2.73439e+07	3.26674e+07	2.45753e+07	3.93392e+07	2.97573e+07	2.95848e+07	3.06535e+07	3.139e+07	4.45003e+07	1.37566e+07	1.34755e+07	1.46592e+07	863293
Com_1461_neg	N-{4-[4-(1-methyl-1H-imidazol-5-yl)piperidine-1-carbonyl]phenyl}acetamide	N-{4-[4-(1-甲基-1H-咪唑-5-基)哌啶-1-甲酰基]苯基}乙酰胺	N	C18H22N4O2	326.174	325.166	2.86285	[M-H]-	6.476	0.53	1	C18	-	-	-	-	-	-	"2320209-01-4"	-	-	-	-	-	-	-	-	-	-	-	137966533	CC(=O)NC1=CC=C(C=C1)C(=O)N2CCC(CC2)C3=CN=CN3C	ZYOWMKRAMLRWRU-UHFFFAOYSA-N	3.72821e+06	4.24214e+06	3.93407e+06	4.49922e+06	5.22221e+06	3.47532e+06	7.98229e+06	8.68563e+06	7.02703e+06	7.07653e+06	5.47972e+06	6.57274e+06	1.04021e+07	9.93665e+06	9.55991e+06	9.9982e+06
Com_2364_neg	ethyl 1-[(3-chlorophenyl)(2-acetamido-4,5,6,7-tetrahydro-1-benzothiophen-3-yl)methyl]piperidine-4-carboxylate	1-[（3-氯苯基）（2-乙酰氨基-4,5,6,7-四氢-1-苯并噻吩-3-基）甲基]哌啶-4-羧酸乙酯	N	C25H31ClN2O3S	474.174	473.167	0.03045	[M-H]-	9.848	0.63	1	C18	Organoheterocyclic compounds	有机杂环化合物	Piperidines	哌啶类	Piperidinecarboxylic acids and derivatives	哌啶羧酸及其衍生物	"690640-67-6"	-	-	-	-	-	-	-	-	-	-	-	4102615	CCOC(=O)C1CCN(CC1)C(C2=CC(=CC=C2)Cl)C3=C(SC4=C3CCCC4)NC(=O)C	JZEBBYRDTLESQJ-UHFFFAOYSA-N	199112	177021	322385	163340	296200	308630	172035	241760	216483	227922	51012.7	276111	1.25287e+06	1.24119e+06	1.24239e+06	1.51702e+06
Com_1936_neg	5-chloro-N-(2-oxo-2H-chromen-3-yl)-6-(oxolan-3-yloxy)pyridine-3-carboxamide	5-氯-N-（2-氧代-2H-色烯-3-基）-6-（氧代烷-3-基氧基）吡啶-3-甲酰胺	N	C19H15ClN2O5	386.067	385.057	6.13703	[M-H]-	6.106	0.70	1	C18	Phenylpropanoids and polyketides	苯丙素类和聚酮类	Coumarins and derivatives	香豆素及其衍生物	-	-	"1904432-70-7"	-	-	-	-	-	-	-	-	-	-	-	92083837	C1COCC1OC2=C(C=C(C=N2)C(=O)NC3=CC4=CC=CC=C4OC3=O)Cl	SGIHMRZCEQLJIN-UHFFFAOYSA-N	1.39006e+06	1.58986e+06	1.51283e+06	1.53607e+06	1.80809e+06	2.08156e+06	1.72601e+07	2.14214e+07	2.22726e+07	2.26818e+07	1.42263e+07	1.66005e+07	2.62679e+06	2.74532e+06	2.97537e+06	264256
Com_1445_neg	ethyl 4-[(7-hydroxy-4-oxo-4H-chromen-3-yl)oxy]benzoate	4-[（7-羟基-4-氧代-4H-色烯-3-基）氧基]苯甲酸乙酯	N	C18H14O6	326.079	325.072	0.7413	[M-H]-	5.761	0.68	1	C18	Organoheterocyclic compounds	有机杂环化合物	Benzopyrans	苯并吡喃类	1-benzopyrans	1-苯并吡喃	"637750-29-9"	-	-	-	-	-	-	-	-	-	-	-	5409964	CCOC(=O)C1=CC=C(C=C1)OC2=COC3=C(C2=O)C=CC(=C3)O	LMNOXBUFIHGLBO-UHFFFAOYSA-N	3.11611e+06	4.42068e+06	2.90312e+06	3.3348e+06	4.91688e+06	4.81825e+06	234662	191281	354108	426973	222471	490187	1.22529e+07	1.147e+07	1.2618e+07	1.60942e+07
Com_705_neg	CMPF	3-羧基-4-甲基-5-丙基-2-呋喃丙酸	N	C12H16O5	240.1	239.093	1.25615	[M-H]-	5.543	0.66	1	C18	Lipids and lipid-like molecules	脂质和类脂分子	Fatty Acyls	脂肪酰类	Fatty acids and conjugates	脂肪酸和结合物	"86879-39-2"	HMDB0061112	Lipids and lipid-like molecules	Fatty Acyls	Fatty acids and conjugates	-	-	-	LMFA01150004	Fatty Acyls [FA]	Fatty Acids and Conjugates [FA01]	Heterocyclic fatty acids [FA0115]	123979	CCCC1=C(C(=C(O1)CCC(=O)O)C(=O)O)C	WMCQWXZMVIETAO-UHFFFAOYSA-N	4.41226e+08	5.90256e+08	4.71226e+08	4.85856e+08	5.9304e+08	5.9554e+08	4.90341e+07	5.29337e+07	4.81478e+07	4.81253e+07	5.2112e+07	4.92039e+07	1.43044e+08	1.38359e+08	1.42565e+08	3.44424e+07
Com_1855_neg	(+)-Nortrachelogenin	荛花酚	N	C20H22O7	374.137	373.13	1.1158	[M-H]-	5.457	0.56	1	C18	Lignans, neolignans and related compounds	木脂素、新木脂素及相关化合物	Furanoid lignans	呋喃类木脂素	Tetrahydrofuran lignans	四氢呋喃木脂素	"61521-74-2"	-	-	-	-	-	-	-	-	-	-	-	479756	COC1=C(C=CC(=C1)C[C@@H]2COC(=O)[C@]2(CC3=CC(=C(C=C3)O)OC)O)O	ZITBJWXLODLDRH-JLTOFOAXSA-N	3.97105e+07	5.21241e+07	4.23643e+07	4.02047e+07	4.89659e+07	5.07512e+07	1.70715e+07	2.40999e+07	2.37723e+07	2.30975e+07	2.54039e+07	2.32108e+07	2.90817e+07	2.76322e+07	3.50456e+07	1.7432e+07
Com_1830_neg	Daurichromenic acid	满山红色烯	N	C23H30O4	370.214	369.205	5.17706	[M-H]-	9.789	0.64	1	C18	Lipids and lipid-like molecules	脂质和类脂分子	Prenol lipids	异戊烯醇脂	Monoterpenoids	单萜类	"82003-90-5"	-	-	-	-	-	-	-	-	-	-	-	6475854	CC1=CC2=C(C=C[C@](O2)(C)CC/C=C(\C)/CCC=C(C)C)C(=C1C(=O)O)O	UYLFTJMQPWWDCW-MVLVPLOLSA-N	3.81871e+06	4.69796e+06	4.24896e+06	2.94483e+06	3.73429e+06	5.41318e+06	1.88451e+06	2.40867e+06	1.79394e+06	1.95545e+06	1.39562e+06	1.85477e+06	7.62394e+07	6.47476e+07	6.24513e+07	9.8078e+06
Com_323_neg	Rehmapicrogenin	地黄苦苷元	N	C10H16O3	184.11	183.103	0.65405	[M-H]-	5.6	0.85	1	C18	Organic oxygen compounds	有机氧化合物	Organooxygen compounds	有机氧化合物	Alcohols and polyols	醇和多元醇	"135447-39-1"	-	-	-	-	-	-	-	-	-	-	-	15693863	CC1=C(C(CC[C@H]1O)(C)C)C(=O)O	IJTFWVKHFTZVSR-SSDOTTSWSA-N	2.75192e+07	3.10115e+07	2.81564e+07	3.02689e+07	3.79314e+07	3.87186e+07	4.40631e+07	4.26539e+07	4.2468e+07	4.3636e+07	4.85356e+07	4.49475e+07	3.87117e+07	3.55351e+07	5.81134e+07	7.05468e+07
Com_942_neg	Pyrocatechol-O-Beta-D-Glucopyranoside	儿茶酚-O-BETA-D-吡喃葡萄糖甙	N	C12H16O7	272.09	271.083	1.72556	[M-H]-	5.081	0.71	1	C18	Organic oxygen compounds	有机氧化合物	Organooxygen compounds	有机氧化合物	Carbohydrates and carbohydrate conjugates	碳水化合物和碳水化合物结合物	"2400-71-7"	-	-	-	-	-	-	-	-	-	-	-	9900144	C1=CC=C(C(=C1)O)O[C@H]2[C@@H]([C@H]([C@@H]([C@H](O2)CO)O)O)O	NMZWIAATAZXMRV-RMPHRYRLSA-N	1.52497e+07	1.68152e+07	1.50109e+07	1.33724e+07	1.72822e+07	1.65954e+07	1.42032e+07	1.33401e+07	1.42235e+07	1.45547e+07	1.52465e+07	1.38129e+07	1.5685e+07	2.35635e+07	1.90278e+07	1.49085e+07
Com_2402_neg	Tumulosic Acid	土莫酸	N	C31H50O4	486.371	485.365	1.8318	[M-H]-	8.421	0.68	1	C18	Lipids and lipid-like molecules	脂质和类脂分子	Prenol lipids	异戊烯醇脂	Triterpenoids	三萜类	"508-24-7"	-	-	-	-	-	-	-	LMPR0106050011	Prenol Lipids [PR]	Isoprenoids [PR01]	C30 isoprenoids (triterpenes) [PR0106]	12314446	CC(C)C(=C)CC[C@H]([C@H]1[C@@H](C[C@@]2([C@@]1(CCC3=C2CC[C@@H]4[C@@]3(CC[C@@H](C4(C)C)O)C)C)C)O)C(=O)O	XADJANKGURNTIA-YEXRKOARSA-N	4.01924e+06	4.82756e+06	4.41218e+06	3.43245e+06	5.09121e+06	5.08039e+06	6.80948e+06	6.86463e+06	7.0066e+06	6.07635e+06	7.38296e+06	7.50355e+06	2.60996e+06	2.11193e+06	2.12606e+06	117327
Com_2345_neg	Liquidambaric lactone	路路通内酯	N	C30H44O4	468.324	467.317	1.72451	[M-H]-	8.238	0.55	1	C18	Lipids and lipid-like molecules	脂质和类脂分子	Prenol lipids	异戊烯醇脂	Triterpenoids	三萜类	"185051-75-6"	-	-	-	-	-	-	-	-	-	-	-	101335199	C[C@]12CCC(=O)C([C@@H]1CC[C@@]3([C@@H]2[C@H]4[C@H](O4)[C@@]56[C@]3(CC[C@@]7([C@H]5CC(CC7)(C)C)C(=O)O6)C)C)(C)C	ATQBPBZOVWXRTA-PNZWHSTPSA-N	612676	1.05798e+06	658160	431253	552999	397966	3.06856e+08	2.92862e+08	2.94166e+08	2.82916e+08	3.23272e+08	3.01589e+08	4.69406e+07	4.58649e+07	3.43986e+07	2.68099e+06
Com_2052_neg	Ethyl rutinoside	芸香糖乙苷	N	C14H26O10	354.153	399.151	1.5424	[M+HCOOH-H]-	4.95	0.94	1	C18	Organic oxygen compounds	有机氧化合物	Organooxygen compounds	有机氧化合物	Carbohydrates and carbohydrate conjugates	碳水化合物和碳水化合物结合物	"187539-57-7"	-	-	-	-	-	-	-	-	-	-	-	129317260	CCOC1C(C(C(C(O1)COC2C(C(C(C(O2)C)O)O)O)O)O)O	JHWGIVYORFJYGB-UHFFFAOYSA-N	1.33747e+08	1.57609e+08	1.16553e+08	1.16084e+08	1.39229e+08	1.3941e+08	2.45404e+08	2.35891e+08	2.34481e+08	1.77107e+08	2.59301e+08	2.36583e+08	7.58677e+08	8.50593e+08	9.49578e+08	2.60728e+09
Com_735_neg	Norbraylin	去甲布拉易林	N	C14H12O4	244.074	243.067	1.26227	[M-H]-	6.131	0.91	1	C18	Phenylpropanoids and polyketides	苯丙素类和聚酮类	Coumarins and derivatives	香豆素及其衍生物	Pyranocoumarins	吡喃香豆素类	"60796-64-7"	-	-	-	-	-	-	-	-	-	-	-	10105863	CC1(C=CC2=C3C(=CC(=C2O1)O)C=CC(=O)O3)C	OYPWMLRFDXSKJG-UHFFFAOYSA-N	1.62123e+06	2.53736e+06	2.20544e+06	1.79498e+06	2.70328e+06	2.53367e+06	3.09249e+07	2.85931e+07	2.9521e+07	2.9097e+07	3.17225e+07	2.9587e+07	9.6424e+06	9.41859e+06	9.98536e+06	1.5564e+06
Com_403_neg	Atraric acid	2,4-二羟基-3,6-二甲基苯甲酸甲酯	N	C10H12O4	196.074	195.066	0.86046	[M-H]-	8.406	0.82	2	C18	Organic oxygen compounds	有机氧化合物	Organooxygen compounds	有机氧化合物	Carbonyl compounds	羰基化合物	"4707-47-5"	-	-	-	-	-	-	-	-	-	-	-	-	CC1=CC(=C(C(=C1C(=O)OC)O)C)O	NLCCAFQWEKMQLM-UHFFFAOYSA-N	1.86904e+07	2.86259e+07	1.26384e+07	1.12453e+07	1.4619e+07	1.49235e+07	6.92162e+06	6.17246e+06	6.82723e+06	6.93133e+06	7.2459e+06	6.89056e+06	2.49831e+07	2.68753e+07	2.11241e+07	1.32492e+07
Com_1345_neg	Methyl palmitoleate	棕榈油酸甲酯	N	C17H32O2	268.24	313.239	1.50687	[M+HCOOH-H]-	7.554	0.79	2	C18	Lipids and lipid-like molecules	脂质和类脂分子	Fatty Acyls	脂肪酰类	Fatty acid esters	脂肪酸酯	"1120-25-8"	-	-	-	-	-	-	-	LMFA07010501	Fatty Acyls [FA]	Fatty esters [FA07]	Short fatty esters [FA0710]	-	CCCCCCC=CCCCCCCCC(=O)OC	IZFGRAGOVZCUFB-UHFFFAOYSA-N	5.30504e+07	6.70723e+07	4.62353e+07	4.62843e+07	6.97485e+07	6.94751e+07	4.94868e+07	4.877e+07	4.51361e+07	4.11322e+07	4.33797e+07	3.84881e+07	1.05859e+08	9.87044e+07	9.77662e+07	1.31859e+08
Com_1767_neg	Eupalinolide K	野马追内酯K	N	C20H26O6	362.173	361.167	4.43931	[M-H]-	8.767	0.60	2	C18	Lipids and lipid-like molecules	脂质和类脂分子	Prenol lipids	异戊烯醇脂	Terpene lactones	萜内酯	"108657-10-9"	-	-	-	-	-	-	-	-	-	-	-	-	CC1=CCC(C(=CC2C(C(C1)OC(=O)C(=CCO)C)C(=C)C(=O)O2)C)O	APOGLVUGPAVNAP-OPNIFLOASA-N	4.23961e+07	5.87468e+07	5.19106e+07	4.0843e+07	6.42431e+07	6.0507e+07	2.75088e+07	1.25128e+07	1.30827e+07	1.60992e+07	1.82045e+07	2.86858e+07	4.04206e+07	3.75831e+07	3.87067e+07	6.45071e+07
Com_730_neg	Methyl 3-O-methylgallate	3,4-二羟基-5-甲氧基苯甲酸甲酯	N	C9H10O5	198.053	243.051	0.15573	[M+HCOOH-H]-	1.795	0.87	2	C18	Benzenoids	苯类化合物	Benzene and substituted derivatives	苯及其取代衍生物	Benzoic acids and derivatives	苯甲酸及其衍生物	"3934-86-9"	-	-	-	-	-	-	-	-	-	-	-	-	COC1=CC(=CC(=C1O)O)C(=O)OC	LVVUKXKEXOTUPV-UHFFFAOYSA-N	3.9495e+06	4.18933e+06	4.84956e+06	3.35553e+06	4.17894e+06	4.55769e+06	1.47131e+06	1.89343e+06	1.58997e+06	1.72011e+06	2.23031e+06	2.00946e+06	5.52252e+06	5.0668e+06	5.53128e+06	5.41328e+06
Com_758_neg	Pyridoxal 5'-phosphate	5-磷酸吡哆醛	N	C8H10NO6P	247.025	246.018	1.04318	[M-H]-	2.392	0.73	2	C18	Organoheterocyclic compounds	有机杂环化合物	Pyridines and derivatives	吡啶及其衍生物	Pyridine carboxaldehydes	吡啶甲醛	"41468-25-1"	-	-	-	-	-	D00006	-	-	-	-	-	-	CC1=NC=C(C(=C1O)C=O)COP(=O)(O)O.O	CEEQUQSGVRRXQI-UHFFFAOYSA-N	3.69176e+06	5.02686e+06	4.63045e+06	3.47396e+06	6.04118e+06	3.82121e+06	238682	117771	260489	229279	314755	301188	1.23522e+06	1.32111e+06	1.07139e+06	355117
Com_1776_neg	Quercetagetin	槲皮万寿菊素	N	C15H10O8	318.038	363.035	2.1445	[M+HCOOH-H]-	1.569	0.73	2	C18	Phenylpropanoids and polyketides	苯丙素类和聚酮类	Flavonoids	黄酮类化合物	Flavones	黄酮类	"90-18-6"	HMDB0029308	Phenylpropanoids and polyketides	Flavonoids	O-methylated flavonoids	-	C10122	-	LMPK12112983	Polyketides [PK]	Flavonoids [PK12]	Flavones and Flavonols [PK1211]	386331	COC1=C(OC)C=C(C=C1)C1=C(OC)C(=O)C2=C(OC)C(OC)=C(OC)C=C2O1	ZVOLCUVKHLEPEV-UHFFFAOYSA-N	1.37325e+07	1.75057e+07	1.22183e+07	8.3801e+06	1.22182e+07	1.93317e+07	3.50422e+07	2.7759e+07	3.03288e+07	2.92463e+07	3.19818e+07	2.78747e+07	4.47224e+07	2.82864e+07	2.56317e+07	4.78419e+06
Com_2339_neg	Cholesteryl sulfate	胆固醇硫酸酯	N	C27H46O4S	466.312	465.305	1.23068	[M-H]-	10.084	0.80	2	C18	Lipids and lipid-like molecules	脂质和类脂分子	Steroids and steroid derivatives	类固醇和类固醇衍生物	Cholestane steroids	胆甾烷类固醇	"2864-50-8"	HMDB0000653	Lipids and lipid-like molecules	Steroids and steroid derivatives	Cholestane steroids	Cholesterol sulfate; Cholest-5-en-3beta-ol sulfate	C18043	map00140;map01100	LMST05020016	Sterol Lipids [ST]	Steroid conjugates [ST05]	Sulfates [ST0502]	65076	CC(C)CCCC(C)C1CCC2C1(CCC3C2CC=C4C3(CCC(C4)OS(=O)(=O)O)C)C	BHYOQNUELFTYRT-DPAQBDIFSA-N	2.3127e+07	4.11025e+06	5.08338e+06	5.05429e+06	6.88573e+06	7.33594e+06	1.2266e+07	1.6082e+07	1.31919e+07	1.4291e+07	9.35484e+06	1.26629e+07	2.63745e+07	2.71646e+07	1.6216e+07	4.20185e+07
Com_2026_neg	Kamebakaurin	尾叶香茶菜丙素	N	C19H28O5	336.194	395.209	3.59191	[M+CH3COOH-H]-	6.928	0.71	2	C18	Lipids and lipid-like molecules	脂质和类脂分子	Prenol lipids	异戊烯醇脂	Diterpenoids	二萜类	"73981-34-7"	-	-	-	-	-	-	-	-	-	-	-	-	CC1(CCC(C2(C1CC(C34C2CCC(C3O)C(=C)C4=O)O)CO)O)C	WHSUEVLJUHPROF-BIGDWJEQSA-N	7.61327e+06	9.67446e+06	7.59971e+06	6.72163e+06	7.22954e+06	9.35232e+06	472810	1.12282e+06	1.06735e+06	1.08991e+06	633535	724777	3.10043e+07	3.2633e+07	2.1042e+07	5.17638e+08
Com_1241_neg	Skimmin	茵芋苷	N	C15H16O8	324.085	305.067	2.04608	[M-H-H2O]-	2.954	1.00	2	C18	Phenylpropanoids and polyketides	苯丙素类和聚酮类	Coumarins and derivatives	香豆素及其衍生物	Coumarin glycosides	香豆素糖苷	"93-39-0"	HMDB0258334	Phenylpropanoids and polyketides	Coumarins and derivatives	Coumarin glycosides	-	-	-	-	-	-	-	320361	OCC1OC(OC2=CC3=C(C=CC(=O)O3)C=C2)C(O)C(O)C1O	VPAOSFFTKWUGAD-UHFFFAOYSA-N	192153	486875	136514	128082	208630	65214.9	2.41516e+06	2.39573e+06	2.05481e+06	2.27921e+06	2.42454e+06	2.42058e+06	2.11804e+06	1.65733e+06	2.07323e+06	1.07799e+06
Com_430_neg	Menthone	薄荷酮	N	C10H18O	154.136	199.134	1.59078	[M+HCOOH-H]-	0.527	0.95	2	C18	Lipids and lipid-like molecules	脂质和类脂分子	Prenol lipids	异戊烯醇脂	Monoterpenoids	单萜类	"10458-14-7"	HMDB0035783	Lipids and lipid-like molecules	Prenol lipids	Monoterpenoids	(-)-Menthone; l-Menthone; p-Menthan-3-one	C00843	map00902;map01110	-	-	-	-	443159	CC(C)[C@H]1CC[C@H](C)CC1=O	NFLGAXVYCFJBMK-DTWKUNHWSA-N	6.37363e+06	6.78619e+06	4.81435e+06	5.66442e+06	2.62847e+06	5.98102e+06	1.50763e+07	9.47993e+06	8.42945e+06	7.28817e+06	8.83894e+06	7.29322e+06	6.31954e+06	7.35242e+06	7.01221e+06	1.08089e+07
Com_2023_neg	Dimethylcurcumin	二甲基姜黄素	N	C23H24O6	396.157	395.151	2.8296	[M-H]-	10.191	0.66	2	C18	Phenylpropanoids and polyketides	苯丙素类和聚酮类	Diarylheptanoids	二芳基庚烷类	Linear diarylheptanoids	线性二芳基庚烷	"52328-98-0"	HMDB0248645	Phenylpropanoids and polyketides	Diarylheptanoids	Linear diarylheptanoids	-	-	-	-	-	-	-	468137	COC1=C(OC)C=C(C=CC(O)=CC(=O)C=CC2=CC(OC)=C(OC)C=C2)C=C1	ZMGUKFHHNQMKJI-UHFFFAOYSA-N	433731	218173	403850	437573	577880	769490	428336	356649	452253	478735	20987	470551	911804	889264	526915	986982
Com_1976_neg	Deacetylasperulosidic Acid	去乙酰基车叶草苷酸	N	C16H22O11	390.116	389.109	1.08939	[M-H]-	4.92	0.74	2	C18	Lipids and lipid-like molecules	脂质和类脂分子	Prenol lipids	异戊烯醇脂	Terpene glycosides	萜烯糖苷	"14259-55-3"	HMDB0250901	Lipids and lipid-like molecules	Prenol lipids	Terpene glycosides	-	-	-	-	-	-	-	12315348	OCC1OC(OC2OC=C(C3C(O)C=C(CO)C23)C(O)=O)C(O)C(O)C1O	ZVXWFPTVHBWJOU-UHFFFAOYSA-N	2.35776e+07	2.56022e+07	2.02752e+07	2.86452e+07	2.34107e+07	2.30948e+07	2.18278e+07	1.94483e+07	1.64201e+07	1.58881e+07	2.62661e+07	2.30957e+07	4.6534e+07	5.26528e+07	4.08521e+07	3.83638e+07
Com_2635_neg	Capreomycin	卷曲霉素	N	C25H44N14O7	652.352	651.34	7.4845	[M-H]-	8.876	0.50	2	C18	Organic acids and derivatives	有机酸及其衍生物	Carboxylic acids and derivatives	羧酸及其衍生物	Amino acids, peptides, and analogues	氨基酸、肽和类似物	-	-	-	-	-	-	-	-	-	-	-	-	-	-	WBHNJMLZXVGDMO-WATBQJLXSA-N	9.07172e+06	1.03902e+07	7.0923e+06	6.99023e+06	9.93663e+06	1.00163e+07	8.39179e+06	6.70453e+06	8.55871e+06	7.6139e+06	7.8703e+06	7.45761e+06	3.94811e+06	2.7806e+06	3.42622e+06	1.51783e+06
Com_588_neg	Thiolutin	硫藤黄素	N	C8H8N2O2S2	228.003	226.998	9.82889	[M-H]-	1.021	0.87	2	C18	Organic nitrogen compounds	有机氮化合物	Organonitrogen compounds	有机氮化合物	N-arylamides	N-芳基酰胺	"87-11-6"	HMDB0034228	Organic nitrogen compounds	Organonitrogen compounds	N-arylamides	-	-	-	-	-	-	-	6870	CN1C(=O)C(NC(C)=O)=C2SSC=C12	MHMRAFONCSQAIA-UHFFFAOYSA-N	1.7165e+06	2.40349e+06	1.8952e+06	1.66987e+06	2.25788e+06	2.15406e+06	1.72679e+06	1.32751e+06	1.50562e+06	1.33175e+06	1.42745e+06	1.43897e+06	1.73175e+06	2.00845e+06	2.34277e+06	2.16333e+06
Com_782_neg	Damascenone	突厥烯酮	N	C13H18O	190.136	249.15	1.15461	[M+CH3COOH-H]-	8.587	0.90	2	C18	Organic oxygen compounds	有机氧化合物	Organooxygen compounds	有机氧化合物	Carbonyl compounds	羰基化合物	"23696-85-7"	HMDB0013804	Organic oxygen compounds	Organooxygen compounds	Carbonyl compounds	-	-	-	LMPR01070304	Prenol Lipids [PR]	Isoprenoids [PR01]	C40 isoprenoids (tetraterpenes) [PR0107]	5366074	C\C=C\C(=O)C1=C(C)C=CCC1(C)C	POIARNZEYGURDG-FNORWQNLSA-N	1.29967e+07	1.77526e+07	1.45799e+07	1.32041e+07	1.71002e+07	1.75871e+07	1.50012e+07	1.50529e+07	1.46645e+07	1.51798e+07	1.67577e+07	1.54254e+07	1.84309e+07	1.71788e+07	1.87691e+07	2.52691e+07
Com_896_neg	2,4-Di-tert-butylphenol	2,4-二叔丁基酚	N	C14H22O	206.167	265.179	5.62303	[M+CH3COOH-H]-	7.839	0.77	2	C18	Benzenoids	苯类化合物	Benzene and substituted derivatives	苯及其取代衍生物	Phenylpropanes	苯丙烷类	"96-76-4"	HMDB0013816	Benzenoids	Benzene and substituted derivatives	Phenylpropanes	-	-	-	-	-	-	-	7311	CC(C)(C)C1=CC=C(O)C(=C1)C(C)(C)C	ICKWICRCANNIBI-UHFFFAOYSA-N	3.89176e+06	4.4197e+06	3.06816e+06	3.67901e+06	3.4659e+06	5.7704e+06	2.03573e+06	3.43071e+06	2.63131e+06	2.71275e+06	3.48339e+06	2.88006e+06	5.02376e+06	3.83259e+06	4.24466e+06	8.32137e+06
Com_85_neg	Protocatechualdehyde	原儿茶醛; 原二茶醛; 茶酚甲醛; 茶醛; 3,4-二羟基苯甲醛	N	C7H6O3	138.032	137.024	0.52086	[M-H]-	1.433	0.74	2	C18	Organic oxygen compounds	有机氧化合物	Organooxygen compounds	有机氧化合物	Carbonyl compounds	羰基化合物	"139-85-5"	HMDB0059965	Organic oxygen compounds	Organooxygen compounds	Carbonyl compounds	3,4-Dihydroxybenzaldehyde; Protocatechualdehyde	C16700	map00950;map01063	-	-	-	-	8768	OC1=CC=C(C=O)C=C1O	IBGBGRVKPALMCQ-UHFFFAOYSA-N	8.83362e+07	1.1506e+08	1.007e+08	1.01209e+08	1.32324e+08	1.27676e+08	6.53974e+07	6.39354e+07	6.55276e+07	8.08022e+07	7.68287e+07	8.85571e+07	6.38056e+07	6.82338e+07	6.11363e+07	7.52522e+07
Com_1304_neg	Pyrroloquinoline quinone	吡咯喹啉醌	N	C14H6N2O8	330.012	310.995	0.09143	[M-H-H2O]-	1.343	0.83	2	C18	Organoheterocyclic compounds	有机杂环化合物	Quinolines and derivatives	喹啉及其衍生物	Pyrroloquinolines	吡咯并喹啉类	"72909-34-3"	HMDB0013636	Organoheterocyclic compounds	Quinolines and derivatives	Pyrroloquinolines	-	C00113	-	-	-	-	-	1024	OC(=O)C1=CC2=C(N1)C1=C(N=C(C=C1C(O)=O)C(O)=O)C(=O)C2=O	MMXZSJMASHPLLR-UHFFFAOYSA-N	1.36481e+06	2.25027e+06	2.48697e+06	2.20433e+06	3.81269e+06	2.7013e+06	1.1987e+06	1.30421e+06	1.31644e+06	1.10867e+06	1.68116e+06	1.00876e+06	9.17536e+06	7.82855e+06	9.87967e+06	6.83612e+06
Com_421_neg	Camalexin	2-(1H-吲哚-3-基)噻唑	N	C11H8N2S	200.041	199.034	2.4718	[M-H]-	1.311	0.71	2	C18	Organoheterocyclic compounds	有机杂环化合物	Indoles and derivatives	吲哚及其衍生物	Indoles	吲哚	"135531-86-1"	HMDB0038631	Organoheterocyclic compounds	Indoles and derivatives	Indoles	-	C21721	-	-	-	-	-	636970	N1C=C(C2=NC=CS2)C2=CC=CC=C12	IYODIJVWGPRBGQ-UHFFFAOYSA-N	7.26506e+06	9.5556e+06	7.23583e+06	7.15912e+06	1.01603e+07	8.71685e+06	1.89344e+06	1.1637e+06	1.62448e+06	1.19206e+06	944534	1.85997e+06	7.02121e+06	5.51763e+06	5.5572e+06	535883
Com_1942_neg	Wushanicaritin	巫山淫羊藿素	N	C21H22O7	386.137	385.128	3.42758	[M-H]-	6.396	0.69	2	C18	Phenylpropanoids and polyketides	苯丙素类和聚酮类	Flavonoids	黄酮类化合物	Flavones	黄酮类	"521-45-9"	HMDB0257872	Phenylpropanoids and polyketides	Flavonoids	Flavones	-	-	-	LMPK12110561	Polyketides [PK]	Flavonoids [PK12]	Flavones and Flavonols [PK1211]	-	CC(C)(CCC1=C2C(=C(C=C1O)O)C(=O)C(=C(O2)C3=CC=C(C=C3)OC)O)O	VAYWXTLNNGACLF-UHFFFAOYSA-N	1.81048e+06	3.05173e+06	2.2844e+06	2.47324e+06	3.06997e+06	3.24714e+06	1.18941e+07	1.28692e+07	1.27535e+07	1.27047e+07	1.48313e+07	1.27698e+07	2.96355e+07	2.84918e+07	3.15758e+07	1.48795e+06
Com_860_neg	5-Fluorouridine	5-氟尿嘧啶核苷	N	C9H11FN2O6	262.06	261.055	9.38675	[M-H]-	5.776	0.63	2	C18	Nucleosides, nucleotides, and analogues	核苷、核苷酸和类似物	Pyrimidine nucleosides	嘧啶核苷	-	-	"316-46-1"	HMDB0060396	Nucleosides, nucleotides, and analogues	Pyrimidine nucleosides	-	-	C16633	map00983	-	-	-	-	9427	OC[C@H]1O[C@H]([C@H](O)[C@@H]1O)N1C=C(F)C(=O)NC1=O	FHIDNBAQOFJWCA-UAKXSSHOSA-N	2.3469e+07	3.11225e+07	2.3759e+07	3.83935e+07	2.92521e+07	3.04156e+07	1.78394e+07	1.74029e+07	1.84136e+07	1.86488e+07	1.83341e+07	1.71745e+07	9.3105e+06	1.09312e+07	9.9555e+06	605796
Com_94_neg	4-Chlorocatechol	4-氯邻苯二酚	N	C6H5ClO2	143.998	142.991	5.8381	[M-H]-	0.535	0.51	2	C18	Benzenoids	苯类化合物	Phenols	酚类	Benzenediols	苯二醇类	"2138-22-9"	HMDB0041810	Benzenoids	Phenols	Benzenediols	4-Chlorocatechol	C02375	map00361;map01100;map01120;map01220	-	-	-	-	16496	OC1=C(O)C=C(Cl)C=C1	WWOBYPKUYODHDG-UHFFFAOYSA-N	793710	855118	1.17057e+06	647489	953690	855681	569081	425929	560226	636324	788986	475678	631847	888218	941156	892642
Com_727_neg	(-)-Bornyl acetate	乙酸龙脑酯	N	C12H20O2	196.146	241.145	1.48799	[M+HCOOH-H]-	6.227	0.73	2	C18	Lipids and lipid-like molecules	脂质和类脂分子	Prenol lipids	异戊烯醇脂	Monoterpenoids	单萜类	"5655-61-8"	HMDB0303194	Lipids and lipid-like molecules	Prenol lipids	Monoterpenoids	-	-	-	-	-	-	-	93009	CC(=O)O[C@@H]1C[C@@H]2CC[C@@]1(C)C2(C)C	KGEKLUUHTZCSIP-HOSYDEDBSA-N	2.4012e+07	3.26604e+07	3.1045e+07	3.09844e+07	3.64308e+07	3.5622e+07	1.68825e+07	1.56784e+07	1.69537e+07	1.60582e+07	1.70824e+07	1.61569e+07	1.59049e+07	1.54719e+07	1.50041e+07	8.49435e+06
Com_407_neg	Safranal	藏红花醛	N	C10H14O	150.104	195.103	0.51372	[M+HCOOH-H]-	5.542	0.56	2	C18	Organic oxygen compounds	有机氧化合物	Organic oxides	有机氧化物	-	-	"116-26-7"	HMDB0036061	Organic oxygen compounds	Organic oxides	-	Safranal	C17062	map00999	-	-	-	-	61041	CC1=C(C=O)C(C)(C)CC=C1	SGAWOGXMMPSZPB-UHFFFAOYSA-N	6.34952e+07	7.92029e+07	6.77353e+07	6.8045e+07	8.35156e+07	8.41587e+07	1.47467e+07	1.62173e+07	1.31927e+07	5.45169e+06	1.40885e+07	1.44612e+07	2.08847e+07	2.25911e+07	2.12675e+07	4.94634e+06
Com_895_neg	MIF-1	单核-巨噬细胞移动抑制因子	N	C13H24N4O3	284.185	265.165	8.07652	[M-H-H2O]-	7.838	0.58	2	C18	Organic acids and derivatives	有机酸及其衍生物	Carboxylic acids and derivatives	羧酸及其衍生物	Amino acids, peptides, and analogues	氨基酸、肽和类似物	"2002-44-0"	HMDB0005764	Organic acids and derivatives	Carboxylic acids and derivatives	Amino acids, peptides, and analogues	-	-	-	-	-	-	-	92910	CC(C)C[C@H](NC(=O)[C@@H]1CCCN1)C(=O)NCC(N)=O	NOOJLZTTWSNHOX-UWVGGRQHSA-N	2.18521e+07	2.73274e+07	1.96243e+07	1.9774e+07	2.66685e+07	2.53219e+07	1.83011e+07	1.76807e+07	1.73765e+07	1.59883e+07	1.52342e+07	1.50636e+07	2.54486e+07	2.05478e+07	2.30703e+07	5.9135e+07
Com_1259_neg	Glutathione	谷胱甘肽	N	C10H17N3O6S	307.084	306.074	8.45295	[M-H]-	5.338	0.99	2	C18	Organic acids and derivatives	有机酸及其衍生物	Carboxylic acids and derivatives	羧酸及其衍生物	Amino acids, peptides, and analogues	氨基酸、肽和类似物	"70-18-8"	HMDB0000125	Organic acids and derivatives	Carboxylic acids and derivatives	Amino acids, peptides, and analogues	Glutathione; 5-L-Glutamyl-L-cysteinylglycine; N-(N-gamma-L-Glutamyl-L-cysteinyl)glycine; gamma-L-Glutamyl-L-cysteinyl-glycine; GSH; Reduced glutathione	C00051	map00270;map00480;map01100;map01240;map02010;map04216;map04918;map04976;map05208;map05415	-	-	-	-	124886	N[C@@H](CCC(=O)N[C@@H](CS)C(=O)NCC(O)=O)C(O)=O	RWSXRVCMGQZWBV-WDSKDSINSA-N	1.70757e+06	1.33039e+06	1.51643e+06	1.56566e+06	1.94865e+06	917897	7.69551e+06	7.10922e+06	7.41282e+06	7.1291e+06	4.92739e+06	7.46687e+06	2.71845e+06	3.62846e+06	2.97996e+06	3.23867e+07
Com_245_neg	Quinoline-4-carboxylic acid	喹啉-4-羧酸	N	C10H7NO2	173.048	172.041	1.00437	[M-H]-	5.694	0.56	2	C18	Organoheterocyclic compounds	有机杂环化合物	Quinolines and derivatives	喹啉及其衍生物	Quinoline carboxylic acids	喹啉羧酸	"486-74-8"	HMDB0257047	Organoheterocyclic compounds	Quinolines and derivatives	Quinoline carboxylic acids	-	C06414	-	-	-	-	-	-	OC(=O)C1=CC=NC2=CC=CC=C12	VQMSRUREDGBWKT-UHFFFAOYSA-N	1.66144e+06	2.15098e+06	1.47517e+06	2.24748e+06	4.58605e+06	3.07805e+06	1.22856e+07	1.54113e+07	1.17729e+07	1.26235e+07	1.50348e+07	1.2852e+07	4.80202e+06	3.47699e+06	4.81077e+06	838657
Com_97_neg	4-hydroxyglutamate	4-羟基-L-谷氨酸	N	C5H9NO5	163.048	144.03	0.36306	[M-H-H2O]-	4.426	0.65	2	C18	Organic acids and derivatives	有机酸及其衍生物	Carboxylic acids and derivatives	羧酸及其衍生物	Amino acids, peptides, and analogues	氨基酸、肽和类似物	"2485-33-8"	HMDB0002273	Organic acids and derivatives	Carboxylic acids and derivatives	Amino acids, peptides, and analogues	L-erythro-4-Hydroxyglutamate; erythro-4-Hydroxy-L-glutamate	C05947	map00330;map01100	-	-	-	-	440854	C(C(C(=O)O)N)C(C(=O)O)O	HBDWQSHEVMSFGY-STHAYSLISA-N	6.64926e+07	7.30788e+07	5.88358e+07	4.48601e+07	6.34316e+07	5.47725e+07	5.03057e+07	6.31449e+07	4.98394e+07	4.58024e+07	5.51107e+07	6.24422e+07	3.07721e+07	2.79133e+07	3.76985e+07	1.73032e+07
Com_2248_neg	Isoorientin	异荭草素	N	C21H20O11	448.101	447.094	1.53527	[M-H]-	7.646	0.96	2	C18	Phenylpropanoids and polyketides	苯丙素类和聚酮类	Flavonoids	黄酮类化合物	Flavonoid glycosides	黄酮糖苷	"4261-42-1"	HMDB0253666	Phenylpropanoids and polyketides	Flavonoids	Flavonoid glycosides	-	C01821	-	LMPK12110469	Polyketides [PK]	Flavonoids [PK12]	Flavones and Flavonols [PK1211]	6426860	OCC1OC(C(O)C(O)C1O)C1=C(O)C2=C(OC(=CC2=O)C2=CC(O)=C(O)C=C2)C=C1O	ODBRNZZJSYPIDI-UHFFFAOYSA-N	1.94709e+06	463871	183797	44422.2	769863	117888	4.55454e+07	5.65644e+07	7.12306e+07	5.74983e+07	4.499e+07	4.11312e+07	3.6731e+07	3.2526e+07	3.54376e+07	2.04653e+06
Com_192_neg	L-Adrenaline	肾上腺素	N	C9H13NO3	183.09	164.072	0.62303	[M-H-H2O]-	6.436	0.76	2	C18	Benzenoids	苯类化合物	Phenols	酚类	Benzenediols	苯二醇类	"51-43-4"	HMDB0000068	Benzenoids	Phenols	Benzenediols	L-Adrenaline; (R)-(-)-Adrenaline; (R)-(-)-Epinephrine; (R)-(-)-Epirenamine; (R)-(-)-Adnephrine; 4-[(1R)-1-Hydroxy-2-(methylamino)ethyl]-1,2-benzenediol	C00788	map00350;map01100;map02020;map02024;map04024;map04080;map04081;map04261;map04923;map04924;map05207	-	-	-	-	5816	CNCC(C1=CC(=C(C=C1)O)O)O	UCTWMZQNUQWSLP-VIFPVBQESA-N	365659	243419	361633	486775	296981	1.23891e+07	8.95668e+07	9.13126e+07	8.76656e+07	8.70441e+07	9.34883e+07	8.7632e+07	1.1905e+08	1.14732e+08	1.15122e+08	4.66847e+07
Com_177_neg	2-Methyl-3-Pentanone	2-甲基-3-戊酮	N	C6H12O	100.089	159.103	0.24425	[M+CH3COOH-H]-	6.318	0.89	2	C18	Organic oxygen compounds	有机氧化合物	Organooxygen compounds	有机氧化合物	Carbonyl compounds	羰基化合物	"565-69-5"	HMDB0005846	Organic oxygen compounds	Organooxygen compounds	Carbonyl compounds	-	-	-	-	-	-	-	11265	CCC(=O)C(C)C	HYTRYEXINDDXJK-UHFFFAOYSA-N	4.91331e+06	7.35923e+06	1.0905e+07	5.60462e+06	7.70113e+06	6.03901e+06	2.00865e+06	3.4781e+06	2.73041e+06	2.84969e+06	2.89605e+06	2.47912e+06	5.87288e+06	5.78666e+06	6.49325e+06	1.09009e+07
Com_638_neg	Dopamine 4-sulfate	多巴胺4-硫酸	N	C8H11NO5S	233.036	232.029	1.19885	[M-H]-	4.899	0.66	2	C18	Organic acids and derivatives	有机酸及其衍生物	Organic sulfuric acids and derivatives	有机硫酸及其衍生物	Arylsulfates	芳基硫酸盐	"38339-02-5"	HMDB0004148	Organic acids and derivatives	Organic sulfuric acids and derivatives	Arylsulfates	-	C13691	-	-	-	-	-	123932	C1=CC(=C(C=C1CCN)O)OS(=O)(=O)O	DEKNNWJXAQTLFA-UHFFFAOYSA-N	2.11279e+07	2.29536e+07	1.93611e+07	1.85046e+07	2.24039e+07	2.35773e+07	3.94192e+06	3.90845e+06	4.21341e+06	3.86689e+06	4.7113e+06	4.0064e+06	2.34502e+07	2.6922e+07	2.85235e+07	1.11119e+08
Com_779_neg	Histidylleucine	L-组氨酰-L-亮氨酸	N	C12H20N4O3	268.154	249.136	0.85177	[M-H-H2O]-	6.166	0.54	2	C18	Organic acids and derivatives	有机酸及其衍生物	Carboxylic acids and derivatives	羧酸及其衍生物	Amino acids, peptides, and analogues	氨基酸、肽和类似物	"7763-65-7"	HMDB0028889	Organic acids and derivatives	Carboxylic acids and derivatives	Amino acids, peptides, and analogues	-	C05010	-	-	-	-	-	189008	CC(C)CC(C(=O)O)NC(=O)C(CC1=CN=CN1)N	MMFKFJORZBJVNF-UWVGGRQHSA-N	8.71193e+06	9.56919e+06	6.29822e+06	5.63774e+06	8.90185e+06	1.01137e+07	547916	347515	505642	996202	928898	384085	3.10331e+07	2.66405e+07	2.49259e+07	3.05585e+07
Com_2014_neg	Bisindolylmaleimide I	双吲哚马来酰亚胺 I	N	C25H24N4O2	412.19	393.172	0.75005	[M-H-H2O]-	8.807	0.93	2	C18	Organoheterocyclic compounds	有机杂环化合物	Indoles and derivatives	吲哚及其衍生物	N-alkylindoles	N-烷基吲哚	"133052-90-1"	HMDB0249269	Organoheterocyclic compounds	Indoles and derivatives	N-alkylindoles	-	C11238	-	-	-	-	-	2396	CN(C)CCCN1C=C(C2=CC=CC=C21)C3=C(C(=O)NC3=O)C4=CNC5=CC=CC=C54	QMGUOJYZJKLOLH-UHFFFAOYSA-N	3.02757e+07	3.86982e+07	3.40142e+07	2.88207e+07	3.954e+07	3.83576e+07	2.52997e+07	2.43384e+07	2.52089e+07	2.5287e+07	2.87524e+07	2.62088e+07	3.58921e+07	3.2958e+07	3.35575e+07	5.20087e+07
Com_1831_neg	Bimatoprost acid	贝美前列素C1酸	N	C23H32O5	388.225	369.205	5.16171	[M-H-H2O]-	9.612	0.60	2	C18	Lipids and lipid-like molecules	脂质和类脂分子	Fatty Acyls	脂肪酰类	Eicosanoids	类二十烷酸	"38344-08-0"	-	-	-	-	-	-	-	LMFA03010081	Fatty Acyls [FA]	Eicosanoids [FA03]	Prostaglandins [FA0301]	5283081	C1C(C(C(C1O)C=CC(CCC2=CC=CC=C2)O)CC=CCCCC(=O)O)O	YFHHIZGZVLHBQZ-KDACTHKWSA-N	2.33559e+06	2.32472e+06	1.57508e+06	1.2557e+06	1.89071e+06	2.24307e+06	684804	828163	673554	485906	220349	375901	2.8843e+07	2.96765e+07	2.66565e+07	1.90525e+07
Com_1435_neg	Tecastemizole	诺司咪唑	N	C19H21FN4	324.175	323.169	4.19694	[M-H]-	8.283	0.53	2	C18	Organoheterocyclic compounds	有机杂环化合物	Benzimidazoles	苯并咪唑类	-	-	"75970-99-9"	HMDB0255721	Organoheterocyclic compounds	Benzimidazoles	-	-	D06021	-	-	-	-	-	123618	C1CNCCC1NC2=NC3=CC=CC=C3N2CC4=CC=C(C=C4)F	SFOVDSLXFUGAIV-UHFFFAOYSA-N	6.76515e+06	8.13507e+06	7.47336e+06	6.18614e+06	8.61016e+06	8.29843e+06	1.98872e+07	1.75662e+07	1.73894e+07	1.71294e+07	2.05948e+07	2.00373e+07	1.04434e+07	8.29612e+06	6.38018e+06	1.61106e+07
Com_168_neg	2-Chlorobenzene-1,3,5-triol	2-氯苯-1,3,5-三醇	N	C6H5ClO3	159.993	158.986	6.2822	[M-H]-	1.203	0.75	2	C18	Benzenoids	苯类化合物	Phenols	酚类	Benzenetriols and derivatives	苯三醇及其衍生物	"84743-76-0"	-	-	-	-	-	-	-	-	-	-	-	14992074	C1=C(C=C(C(=C1O)Cl)O)O	XHGZCXPDKIEKNY-UHFFFAOYSA-N	2.95664e+07	3.92062e+07	2.85692e+07	2.987e+07	3.88465e+07	6.23768e+07	2.08562e+07	1.85659e+07	2.19647e+07	2.19651e+07	3.52554e+07	2.44392e+07	2.37686e+07	2.12046e+07	2.27085e+07	1.54997e+07
Com_1789_neg	1a,1b-Dihomo prostaglandin F2alpha	-	N	C22H38O5	382.272	363.253	4.19492	[M-H-H2O]-	9.252	0.68	2	C18	Lipids and lipid-like molecules	脂质和类脂分子	Fatty Acyls	脂肪酰类	Eicosanoids	类二十烷酸	"57944-39-5"	-	-	-	-	-	-	-	LMFA03010157	Fatty Acyls [FA]	Eicosanoids [FA03]	Prostaglandins [FA0301]	6443812	CCCCCC(C=CC1C(CC(C1CC=CCCCCCC(=O)O)O)O)O	ZCTAOAWRUXSOQF-GWSKAPOCSA-N	44076.2	189809	44802.7	142468	273031	292549	520703	122695	118929	528376	67252.5	120761	1.03118e+06	791015	904343	1.25203e+06
Com_1378_neg	L-Histidyl-L-tyrosine	组氨酰-酪氨酸	N	C15H18N4O4	318.133	317.125	2.75595	[M-H]-	5.72	0.68	2	C18	Organic acids and derivatives	有机酸及其衍生物	Carboxylic acids and derivatives	羧酸及其衍生物	Amino acids, peptides, and analogues	氨基酸、肽和类似物	"35979-00-1"	HMDB0028897	Organic acids and derivatives	Carboxylic acids and derivatives	Amino acids, peptides, and analogues	-	-	-	-	-	-	-	515713	C1=CC(=CC=C1CC(C(=O)O)NC(=O)C(CC2=CN=CN2)N)O	HTOOKGDPMXSJSY-STQMWFEESA-N	2.4317e+06	4.95757e+06	1.75373e+06	2.40702e+06	1.91432e+06	3.48617e+06	1.50971e+06	1.92328e+06	1.9322e+06	1.27473e+06	3.06016e+06	736586	3.58707e+06	3.65029e+06	3.35969e+06	1.42743e+07
Com_229_neg	4-Chloro-2-hydroxybenzoic acid, 4-chloro salicylic acid	4-氯水杨酸	N	C7H5ClO3	171.993	170.986	5.55525	[M-H]-	1.045	0.53	2	C18	Benzenoids	苯类化合物	Benzene and substituted derivatives	苯及其取代衍生物	Benzoic acids and derivatives	苯甲酸及其衍生物	"5106-98-9"	-	-	-	-	-	-	-	-	-	-	-	78782	C1=CC(=C(C=C1Cl)O)C(=O)O	LWXFCZXRFBUOOR-UHFFFAOYSA-N	1.83715e+06	2.1831e+06	1.65166e+06	1.50123e+06	1.6527e+06	1.80529e+06	1.31456e+06	1.08648e+06	1.13915e+06	964452	1.0371e+06	1.06893e+06	2.36841e+06	1.78241e+06	1.66244e+06	2.21687e+06
Com_1405_neg	p-Coumaric acid glucuronide	-	N	C15H16O9	340.079	321.064	6.57588	[M-H-H2O]-	1.66	0.73	2	C18	Organic oxygen compounds	有机氧化合物	Organooxygen compounds	有机氧化合物	Carbohydrates and carbohydrate conjugates	碳水化合物和碳水化合物结合物	"214689-30-2"	HMDB0240550	Organic oxygen compounds	Organooxygen compounds	Carbohydrates and carbohydrate conjugates	-	-	-	-	-	-	-	71314996	C1=CC(=CC=C1C=CC(=O)O)OC2C(C(C(C(O2)C(=O)O)O)O)O	SOKJXEKPKWKYKR-KPGYTNHDSA-N	2.86697e+06	3.56651e+06	2.76138e+06	2.79731e+06	3.21673e+06	3.37667e+06	1.31328e+06	1.42251e+06	1.30659e+06	1.94854e+06	2.12637e+06	1.64637e+06	6.99148e+06	6.72846e+06	7.11237e+06	3.98649e+06
Com_38_neg	3-Mercaptolactic acid	3-巯基乳酸	N	C3H6O3S	122.004	120.997	0.62557	[M-H]-	8.376	0.57	2	C18	Organic oxygen compounds	有机氧化合物	Organooxygen compounds	有机氧化合物	Carbohydrates and carbohydrate conjugates	碳水化合物和碳水化合物结合物	"2614-83-7"	HMDB0002127	Organic oxygen compounds	Organooxygen compounds	Carbohydrates and carbohydrate conjugates	-	-	-	-	-	-	-	160645	C(C(C(=O)O)O)S	OLQOVQTWRIJPRE-UHFFFAOYSA-N	1.03785e+06	1.16404e+06	1.1984e+06	1.10397e+06	1.19673e+06	1.32304e+06	3.62294e+06	3.25852e+06	3.5019e+06	3.34991e+06	3.32702e+06	3.72287e+06	2.48563e+06	2.25295e+06	1.62688e+06	2.15315e+06
Com_1203_neg	Arginylglutamine	精氨酸-谷氨酰胺	N	C11H22N6O4	302.17	301.165	6.09739	[M-H]-	6.946	0.58	2	C18	Organic acids and derivatives	有机酸及其衍生物	Carboxylic acids and derivatives	羧酸及其衍生物	Amino acids, peptides, and analogues	氨基酸、肽和类似物	"2483-17-2"	HMDB0028707	Organic acids and derivatives	Carboxylic acids and derivatives	Amino acids, peptides, and analogues	-	-	-	-	-	-	-	7019985	C(C[C@@H](C(=O)N[C@@H](CCC(=O)N)C(=O)O)N)CN=C(N)N	PMGDADKJMCOXHX-BQBZGAKWSA-N	1.23904e+08	9.71726e+07	5.82451e+07	6.16229e+07	9.05956e+07	9.13234e+07	8.57875e+06	1.65913e+07	1.01939e+07	1.6509e+07	6.94119e+06	1.21102e+07	2.76844e+07	2.02153e+07	1.99046e+07	276512
Com_169_neg	2-Methyl-3-furanthiol	2-甲基-3-巯基呋喃	N	C5H6OS	114.014	159.011	8.86642	[M+HCOOH-H]-	1.711	0.86	2	C18	Organoheterocyclic compounds	有机杂环化合物	Heteroaromatic compounds	杂芳族化合物	-	-	"28588-74-1"	HMDB0036611	Organoheterocyclic compounds	Heteroaromatic compounds	-	-	-	-	-	-	-	-	34286	CC1=C(C=CO1)S	RUYNUXHHUVUINQ-UHFFFAOYSA-N	1.99935e+06	3.12075e+06	2.2192e+06	1.89871e+06	2.58851e+06	2.23892e+06	4.11097e+06	4.11354e+06	5.27233e+06	4.00318e+06	4.8302e+06	4.60879e+06	6.21635e+06	5.59874e+06	5.79932e+06	4.99113e+06
Com_2041_neg	8-isoprostaglandin E2	地诺前列酮EP杂质B	N	C20H32O5	352.225	397.226	8.25868	[M+HCOOH-H]-	10.395	0.79	2	C18	Lipids and lipid-like molecules	脂质和类脂分子	Fatty Acyls	脂肪酰类	Eicosanoids	类二十烷酸	"27415-25-4"	HMDB0005844	Lipids and lipid-like molecules	Fatty Acyls	Eicosanoids	-	-	-	LMFA03110003	Fatty Acyls [FA]	Eicosanoids [FA03]	Isoprostanes [FA0311]	5283213	CCCCCC(C=CC1C(CC(=O)C1CC=CCCCC(=O)O)O)O	XEYBRNLFEZDVAW-CLQOMRTCSA-N	544953	515435	843558	938009	1.05392e+06	857332	508052	513265	681409	556476	315355	611041	1.50487e+06	1.4618e+06	1.25221e+06	1.7358e+06
Com_1288_neg	Tabernanthine	马山茶碱	N	C20H26N2O	310.205	309.196	4.83136	[M-H]-	8.167	0.53	2	C18	Alkaloids and derivatives	生物碱及其衍生物	Ibogan-type alkaloids	Ibogan型生物碱	-	-	"83-94-3"	-	-	-	-	-	-	-	-	-	-	-	6326116	CC[C@H]1C[C@@H]2C[C@@H]3[C@H]1N(C2)CCC4=C3NC5=C4C=CC(=C5)OC	UCIDWKVIQZIKEK-CFDPKNGZSA-N	7.19756e+06	9.40362e+06	8.02262e+06	7.03749e+06	9.3061e+06	9.40011e+06	5.24693e+06	4.75069e+06	5.3649e+06	5.01161e+06	5.28562e+06	4.75709e+06	8.87831e+06	9.2847e+06	7.44792e+06	2.46102e+07
Com_769_neg	7-Hydroxy-3-chroman-4-one	7-羟基-3-(4-羟基亚苄基)色满-4-酮	N	C16H12O4	268.074	249.057	6.10989	[M-H-H2O]-	2.702	0.59	2	C18	Phenylpropanoids and polyketides	苯丙素类和聚酮类	Homoisoflavonoids	高异黄酮	-	-	"110064-50-1"	-	-	-	-	-	-	-	-	-	-	-	44443280	C1/C(=C\C2=CC=C(C=C2)O)/C(=O)C3=C(O1)C=C(C=C3)O	CWFKSHWAQPOKQP-YRNVUSSQSA-N	1.15032e+06	1.59694e+06	1.32336e+06	1.08817e+06	1.68815e+06	1.48102e+06	441085	328502	297783	347744	232130	184488	2.46835e+06	2.00209e+06	2.46591e+06	1.42453e+06
Com_1303_neg	4,5-dibromobenzene-1,2-diol	4,5-二溴苯-1,2-二醇	N	C6H4Br2O2	265.858	310.858	5.64374	[M+HCOOH-H]-	0.542	0.79	2	C18	Benzenoids	苯类化合物	Phenols	酚类	Benzenediols	苯二醇类	"2563-26-0"	-	-	-	-	-	-	-	-	-	-	-	223326	C1=C(C(=CC(=C1Br)Br)O)O	IOZHUUKIHMKXRG-UHFFFAOYSA-N	3.90271e+06	3.41881e+06	3.98126e+06	5.48008e+06	1.07072e+07	6.51317e+06	2.90563e+06	2.97669e+06	3.27277e+06	2.77402e+06	3.57765e+06	2.77628e+06	7.29807e+06	6.41639e+06	3.33553e+06	7.1673e+06
Com_375_neg	2-chloro-4-methylquinolin-6-ol	2-氯-4-甲基-喹啉-6-醇	N	C10H8ClNO	193.029	192.023	5.3288	[M-H]-	1.42	0.63	2	C18	Organoheterocyclic compounds	有机杂环化合物	Quinolines and derivatives	喹啉及其衍生物	Hydroxyquinolines	羟基喹啉类	"41957-91-9"	-	-	-	-	-	-	-	-	-	-	-	766382	CC1=CC(=NC2=C1C=C(C=C2)O)Cl	QXJYCJKEMJEVDS-UHFFFAOYSA-N	4.97893e+08	4.68242e+08	4.52374e+08	4.37696e+08	5.45284e+08	5.30556e+08	8.57316e+08	8.35467e+08	9.16006e+08	8.75566e+08	9.58129e+08	9.023e+08	2.03061e+09	2.49639e+09	2.61392e+09	1.86373e+09
Com_507_neg	2-hydroxyphenyl benzoate	2-羟基苯甲酸酯	N	C13H10O3	214.063	213.056	2.03881	[M-H]-	0.58	0.63	2	C18	Phenylpropanoids and polyketides	苯丙素类和聚酮类	Depsides and depsidones	缩酚酸及缩酚酸环醚	-	-	"5876-92-6"	-	-	-	-	-	-	-	-	-	-	-	79984	C1=CC=C(C=C1)C(=O)OC2=CC=CC=C2O	RJHSCCZVRVXSEF-UHFFFAOYSA-N	883500	1.31752e+06	1.1659e+06	1.2211e+06	1.41196e+06	1.70479e+06	970003	938957	1.06595e+06	865773	1.07753e+06	895246	1.21891e+06	1.41978e+06	1.17123e+06	1.82912e+06
Com_814_neg	(2E)-3-(5-bromo-2-methoxyphenyl)prop-2-enoic acid	5-溴-2-甲氧基肉桂酸	N	C10H9BrO3	255.974	254.968	7.16666	[M-H]-	1.7	0.51	2	C18	Phenylpropanoids and polyketides	苯丙素类和聚酮类	Cinnamic acids and derivatives	肉桂酸及其衍生物	Hydroxycinnamic acids and derivatives	羟基肉桂酸及其衍生物	"40803-53-0"	-	-	-	-	-	-	-	-	-	-	-	676162	COC1=C(C=C(C=C1)Br)/C=C/C(=O)O	QABZTGNRWBRJBO-GORDUTHDSA-N	2.46314e+06	5.07297e+06	2.71315e+06	2.79549e+06	2.38608e+06	3.00936e+06	2.13913e+07	2.12682e+07	2.13299e+07	2.30981e+07	2.15746e+07	2.15731e+07	4.63195e+06	4.63926e+06	4.64901e+06	8.16753e+06
Com_759_neg	2-Bromo-4-phenylphenol	3-溴-[1,1'-联苯]-4-醇	N	C12H9BrO	247.984	246.977	4.48252	[M-H]-	2.588	0.58	2	C18	Benzenoids	苯类化合物	Benzene and substituted derivatives	苯及其取代衍生物	Biphenyls and derivatives	联苯及其衍生物	"92-03-5"	-	-	-	-	-	-	-	-	-	-	-	27297	C1=CC=C(C=C1)C2=CC(=C(C=C2)O)Br	DZGMMVYPLBTLRQ-UHFFFAOYSA-N	7.87444e+06	1.01307e+07	7.41821e+06	8.54658e+06	1.11077e+07	9.3159e+06	4.22245e+07	4.24328e+07	4.2108e+07	4.14925e+07	4.48649e+07	4.55528e+07	2.42244e+07	2.33999e+07	2.34713e+07	6.69153e+06
Com_1569_neg	2-(furan-2-yl)-6-iodo-3,4-dihydroquinazolin-4-one	2-（呋喃-2-基）-6-碘-3,4-二氢喹唑啉-4-酮	N	C12H7IN2O2	337.955	336.947	1.56483	[M-H]-	2.594	0.51	2	C18	-	-	-	-	-	-	"1158963-49-5"	-	-	-	-	-	-	-	-	-	-	-	136384462	C1=COC(=C1)C2=NC3=C(C=C(C=C3)I)C(=O)N2	LBROXYAWLOGXNH-UHFFFAOYSA-N	4.92221e+06	6.06937e+06	5.36494e+06	5.45327e+06	6.94602e+06	5.91597e+06	6.75472e+06	6.75818e+06	7.42843e+06	6.61523e+06	1.1362e+07	1.15628e+07	1.36064e+07	1.33995e+07	1.38792e+07	5.15838e+06
Com_1796_neg	N-(1-benzylpiperidin-4-yl)-6-methyl-4-oxo-4H,5H-[1,2,3]triazolo[1,5-a]pyrazine-3-carboxamide	N-(1-苄基哌啶-4-基)-6-甲基-4-氧代-4H,5H-[1,2,3]三唑并[1,5-a]吡嗪-3-甲酰胺	N	C19H22N6O2	366.18	365.174	1.47314	[M-H]-	8.834	0.52	2	C18	Organoheterocyclic compounds	有机杂环化合物	Piperidines	哌啶类	Benzylpiperidines	苄基哌啶	"1396747-52-6"	-	-	-	-	-	-	-	-	-	-	-	71791862	CC1=CN2C(=C(N=N2)C(=O)NC3CCN(CC3)CC4=CC=CC=C4)C(=O)N1	CCKKNERVANPVDN-UHFFFAOYSA-N	1.03069e+07	1.23202e+07	6.35217e+06	6.57726e+06	1.31196e+07	1.26647e+07	55817.4	42151.9	271429	298774	41515.9	36597.1	1.87783e+06	1.65271e+06	1.68025e+06	1.27944e+06
Com_2223_neg	3-(2-methoxyphenyl)-9-[2-(2-methoxyphenyl)ethyl]-8,10-dihydropyrano[2,3-f][1,3]benzoxazin-4-one	3-（2-甲氧基苯基）-9-2-（2-甲氧基苯基）乙基-4H，8H，9H，10H-铬烯酸8,7-e1,3恶嗪-4-酮	N	C27H25NO5	443.173	442.167	2.14238	[M-H]-	10.194	0.63	2	C18	Phenylpropanoids and polyketides	苯丙素类和聚酮类	Isoflavonoids	异黄酮类	Isoflav-2-enes	异黄-2-烯	"946236-15-3"	-	-	-	-	-	-	-	-	-	-	-	17601255	COC1=CC=CC=C1CCN2CC3=C(C=CC4=C3OC=C(C4=O)C5=CC=CC=C5OC)OC2	VFRWNQLIHASGJP-UHFFFAOYSA-N	2.60748e+06	2.65967e+06	2.17155e+06	1.86458e+06	2.44925e+06	2.52963e+06	2.20734e+06	1.99924e+06	2.21959e+06	2.09757e+06	2.91301e+06	2.28501e+06	5.87199e+06	3.88739e+06	3.35259e+06	3.93828e+06
Com_1894_neg	N-[2-(1-benzothiophen-3-yl)-2-hydroxyethyl]-2-phenyl-1,3-thiazole-4-carboxamide	N-[2-(1-苯并噻吩-3-基)-2-羟乙基]-2-苯基-1,3-噻唑-4-甲酰胺	N	C20H16N2O2S2	380.065	379.056	4.07094	[M-H]-	3.22	0.59	2	C18	Organoheterocyclic compounds	有机杂环化合物	Benzothiophenes	苯并噻吩类	1-benzothiophenes	1-苯并噻吩	"2034602-38-3"	-	-	-	-	-	-	-	-	-	-	-	91630844	C1=CC=C(C=C1)C2=NC(=CS2)C(=O)NCC(C3=CSC4=CC=CC=C43)O	PTTGBXIRKLFFFC-UHFFFAOYSA-N	1.69564e+07	2.28194e+07	2.01747e+07	2.02818e+07	2.51905e+07	1.97884e+07	1.05582e+07	1.1496e+07	1.15551e+07	1.13519e+07	1.25066e+07	1.15869e+07	9.43358e+06	8.32965e+06	8.16986e+06	720701
Com_2018_neg	4-(1-benzofuran-2-carbonyl)-1-[2-(dimethylamino)ethyl]-3-hydroxy-5-(thiophen-2-yl)-2,5-dihydro-1H-pyrrol-2-one	4-（1-苯并呋喃-2-羰基）-1-[2-（二甲氨基）乙基]-3-羟基-5-（噻吩-2-基）-2,5-二氢-1H-吡咯-2-酮	N	C21H20N2O4S	396.114	395.106	1.74453	[M-H]-	7.835	0.57	2	C18	Organoheterocyclic compounds	有机杂环化合物	Benzofurans	苯并呋喃类	-	-	"618365-04-1"	-	-	-	-	-	-	-	-	-	-	-	3649601	CN(C)CCN1C(C(=C(C1=O)O)C(=O)C2=CC3=CC=CC=C3O2)C4=CC=CS4	SXRJDYCKWIFVSP-UHFFFAOYSA-N	4.74271e+06	5.95622e+06	4.28052e+06	4.22884e+06	5.96888e+06	5.54235e+06	372232	308234	317324	213156	200148	186296	3.26305e+06	3.10462e+06	2.89959e+06	2.24262e+06
Com_2824_neg	4-Hydroxyproline	L-羟脯氨酸	N	C5H9NO3	131.058	130.051	0.03841	[M-H]-	1.453	0.54	2	C18	Organic acids and derivatives	有机酸及其衍生物	Carboxylic acids and derivatives	羧酸及其衍生物	Amino acids, peptides, and analogues	氨基酸、肽和类似物	"51-35-4"	HMDB0000725	Organic acids and derivatives	Carboxylic acids and derivatives	Amino acids, peptides, and analogues	Hydroxyproline; L-Hydroxyproline; trans-4-Hydroxy-L-proline	C01157	map00330;map00470;map01100;map02010	-	-	-	-	5810	O[C@H]1CN[C@@H](C1)C(O)=O	PMMYEEVYMWASQN-DMTCNVIQSA-N	2.17616e+07	2.17072e+07	2.17167e+07	2.62067e+07	9.46744e+06	2.74369e+07	8.41157e+06	1.07798e+07	1.58839e+07	1.73405e+07	1.86778e+07	1.17563e+07	2.17592e+07	2.2572e+07	3.14264e+07	2.8866e+07
Com_8011_neg	Irinotecan	盐酸依立替康	N	C33H38N4O6	586.279	585.271	1.36065	[M-H]-	7.013	0.51	2	C18	Alkaloids and derivatives	生物碱及其衍生物	Camptothecins	喜树碱类	-	-	"100286-90-6"	HMDB0014900	Alkaloids and derivatives	Camptothecins	-	-	C16641	map00983	-	-	-	-	60838	CCC1=C2CN3C(=CC4=C(COC(=O)[C@]4(O)CC)C3=O)C2=NC2=C1C=C(OC(=O)N1CCC(CC1)N1CCCCC1)C=C2	UWKQSNNFCGGAFS-XIFFEERXSA-N	1.52385e+06	260259	1.25787e+07	1.25709e+07	1.30585e+07	1.67761e+07	4.83034e+07	5.44309e+07	4.93623e+07	5.41274e+07	3.67624e+07	4.70456e+07	1.0267e+08	9.87014e+07	6.2086e+07	9.88299e+06
Com_4434_neg	12-hydroxyheptadecanoic acid	12-羟基庚十七酸	N	C17H34O3	286.251	285.244	1.30379	[M-H]-	8.254	0.61	2	C18	Lipids and lipid-like molecules	脂质和类脂分子	Fatty Acyls	脂肪酰类	Fatty acids and conjugates	脂肪酸和结合物	"-"	HMDB0061663	Lipids and lipid-like molecules	Fatty Acyls	Fatty acids and conjugates	-	-	-	-	-	-	-	15110021	CCCCCC(O)CCCCCCCCCCC(O)=O	UGNYDWLENCPIBP-UHFFFAOYSA-N	1.21998e+07	1.50902e+07	1.32246e+07	1.10801e+07	1.52756e+07	1.55148e+07	1.97988e+07	1.87216e+07	1.8873e+07	1.53988e+07	1.89845e+07	1.93558e+07	1.6088e+07	1.52392e+07	1.34162e+07	1.55381e+07
Com_2782_neg	Mesitylene	-	N	C9H12	120.094	119.087	0.0312	[M-H]-	7.034	0.58	2	C18	Benzenoids	苯类化合物	Benzene and substituted derivatives	苯及其取代衍生物	-	-	"108-67-8"	HMDB0041924	Benzenoids	Benzene and substituted derivatives	-	-	C14508	-	-	-	-	-	7947	CC1=CC(C)=CC(C)=C1	AUHZEENZYGFFBQ-UHFFFAOYSA-N	261784	673005	313976	336051	504887	268787	6.76714e+07	6.73317e+07	6.65317e+07	6.71043e+07	5.50392e+07	6.44404e+07	3.04848e+07	2.65413e+07	2.30399e+07	6.60378e+06
Com_5456_neg	16b-Hydroxystanozolol	16β-羟基斯坦唑酮	N	C21H32N2O2	344.246	343.239	1.03036	[M-H]-	6.619	0.52	2	C18	Lipids and lipid-like molecules	脂质和类脂分子	Steroids and steroid derivatives	类固醇和类固醇衍生物	Estrane steroids	雌激素类固醇	"125590-76-3"	HMDB0003166	Lipids and lipid-like molecules	Steroids and steroid derivatives	Estrane steroids	-	-	-	-	-	-	-	14299609	[H][C@@]12C[C@H](O)[C@](C)(O)[C@@]1(C)CC[C@@]1([H])[C@@]2([H])CC[C@@]2([H])CC3=C(C[C@]12C)C=NN3	IZGBPAAEPVNBGA-BWPSUJIGSA-N	943466	2.29122e+06	801746	1.18039e+06	2.06047e+06	1.70674e+06	3.85582e+06	4.00927e+06	3.91048e+06	4.13417e+06	2.70022e+06	2.865e+06	1.6688e+06	1.18164e+06	902522	150862
Com_7494_neg	Dodecyl-beta-D-maltoside	-	N	C24H46O11	510.304	509.296	0.68469	[M-H]-	5.741	0.52	2	C18	Lipids and lipid-like molecules	脂质和类脂分子	Fatty Acyls	脂肪酰类	Fatty acyl glycosides	脂肪酰糖苷	"-"	HMDB0247203	Lipids and lipid-like molecules	Fatty Acyls	Fatty acyl glycosides	-	-	-	-	-	-	-	3481630	CCCCCCCCCCCCOC1OC(CO)C(OC2OC(CO)C(O)C(O)C2O)C(O)C1O	NLEBIOOXCVAHBD-UHFFFAOYSA-N	6.35521e+07	8.4956e+07	6.5257e+07	6.83533e+07	7.76509e+07	8.06487e+07	9.55596e+07	9.10085e+07	9.05691e+07	9.25906e+07	9.89492e+07	9.53375e+07	2.86561e+07	5.42691e+07	5.23977e+07	2.92107e+07
Com_3233_neg	1-Naphthaleneacetic acid	1-萘乙酸	N	C12H10O2	186.068	185.061	0.8785	[M-H]-	6.944	0.58	2	C18	Benzenoids	苯类化合物	Naphthalenes	萘类	-	-	"86-87-3"	HMDB0032708	Benzenoids	Naphthalenes	-	-	C13014	-	-	-	-	-	6862	OC(=O)CC1=C2C=CC=CC2=CC=C1	PRPINYUDVPFIRX-UHFFFAOYSA-N	1.70087e+07	1.42815e+07	1.07182e+07	9.61772e+06	1.2624e+07	1.39542e+07	442788	438127	598027	344980	436680	570935	3.68528e+06	4.38536e+06	3.45657e+06	311746
Com_7316_neg	Cymorcin diglucoside	-	N	C22H34O12	490.205	489.198	1.43154	[M-H]-	5.444	0.56	2	C18	Organic oxygen compounds	有机氧化合物	Organooxygen compounds	有机氧化合物	Carbohydrates and carbohydrate conjugates	碳水化合物和碳水化合物结合物	"-"	HMDB0039386	Organic oxygen compounds	Organooxygen compounds	Carbohydrates and carbohydrate conjugates	-	-	-	-	-	-	-	131752626	CC(C)C1=CC(OC2OC(CO)C(O)C(O)C2O)=C(C)C(OC2OC(CO)C(O)C(O)C2O)=C1	STVIMSVCYHRGIY-UHFFFAOYSA-N	9.94027e+07	1.24311e+08	9.82927e+07	1.01799e+08	1.30457e+08	1.20081e+08	3.4529e+08	3.3676e+08	3.50261e+08	3.43146e+08	3.92375e+08	3.63541e+08	5.1242e+08	5.48541e+08	6.06405e+08	4.53532e+09
Com_3513_neg	sn-glycero-3-Phosphoethanolamine	sn-甘油-3-磷酸乙醇胺	N	C5H14NO6P	215.056	214.049	1.1699	[M-H]-	1.329	0.62	2	C18	Lipids and lipid-like molecules	脂质和类脂分子	Glycerophospholipids	甘油磷脂	Glycerophosphoethanolamines	甘油磷酸乙醇胺类	"-"	HMDB0059660	Lipids and lipid-like molecules	Glycerophospholipids	Glycerophosphoethanolamines	sn-Glycero-3-phosphoethanolamine; Glycerophosphoethanolamine	C01233	map00564;map00565;map01100	-	-	-	-	5459861	NCCO[P@@](O)(=O)OC[C@@H](O)CO	JZNWSCPGTDBMEW-YFKPBYRVSA-N	2.79021e+07	3.27643e+07	3.08233e+07	2.97452e+07	3.73241e+07	3.64305e+07	1.30114e+06	64660.6	71463.9	1.13423e+06	1.10331e+06	734519	1.21808e+07	9.82171e+06	1.17771e+07	9.58527e+06
Com_4754_neg	11-Ketoetiocholanolone	11-酮本胆烷醇酮	N	C19H28O3	304.204	303.197	1.03434	[M-H]-	7.294	0.70	2	C18	Lipids and lipid-like molecules	脂质和类脂分子	Steroids and steroid derivatives	类固醇和类固醇衍生物	Androstane steroids	雄甾烷类固醇	"739-27-5"	HMDB0006031	Lipids and lipid-like molecules	Steroids and steroid derivatives	Androstane steroids	-	C14552	-	LMST02020123	Sterol Lipids [ST]	Steroids [ST02]	C19 steroids (androgens) and derivatives [ST0202]	101850	[H][C@@]12CCC(=O)[C@@]1(C)CC(=O)[C@@]1([H])[C@@]2([H])CC[C@]2([H])C[C@H](O)CC[C@]12C	IUNYGQONJQTULL-UKZLPJRTSA-N	1.05629e+07	1.21866e+07	8.01943e+06	8.98224e+06	1.26754e+07	1.33516e+07	1.43273e+07	1.33492e+07	1.39112e+07	1.39668e+07	8.81645e+06	1.2125e+07	2.13881e+08	2.12797e+08	2.0168e+08	4.52817e+08
Com_5792_neg	Desmethylazelastine	-	N	C21H22ClN3O	367.145	366.141	8.52912	[M-H]-	2.363	0.56	2	C18	Organoheterocyclic compounds	有机杂环化合物	Diazanaphthalenes	二氮杂萘类	Benzodiazines	苯并二嗪类	"-"	HMDB0060534	Organoheterocyclic compounds	Diazanaphthalenes	Benzodiazines	-	-	-	-	-	-	-	162558	ClC1=CC=C(CC2=NN(C3CCCNCC3)C(=O)C3=CC=CC=C23)C=C1	WRYCMIFVXDQIKN-UHFFFAOYSA-N	1.27522e+07	1.58311e+07	1.34904e+07	1.37199e+07	1.68753e+07	1.59551e+07	8.55352e+06	8.75998e+06	8.52667e+06	8.60082e+06	8.57988e+06	8.69472e+06	1.9082e+07	1.86691e+07	1.9385e+07	4.52334e+07
Com_5350_neg	(3R)-Acetoxy-(5S)-hydroxy-1-(4-hydroxy-3-methoxyphenyl)-decane	(3R)-乙酰氧基-(5S)-羟基-1-(4-羟基-3-甲氧基苯基)-癸烷	N	C19H30O5	338.209	337.2	5.29219	[M-H]-	8.357	0.62	2	C18	Lipids and lipid-like molecules	脂质和类脂分子	Fatty Acyls	脂肪酰类	Fatty alcohol esters	脂肪醇酯	"-"	HMDB0303095	Lipids and lipid-like molecules	Fatty Acyls	Fatty alcohol esters	-	-	-	-	-	-	-	-	CCCCC[C@H](O)C[C@@H](CCC1=CC=C(O)C(OC)=C1)OC(C)=O	OEGIGAPIFHYJOL-DLBZAZTESA-N	7.1779e+06	8.54149e+06	7.79654e+06	6.49012e+06	9.28907e+06	9.50709e+06	4.47826e+06	4.88422e+06	4.46382e+06	4.39393e+06	5.51622e+06	5.01072e+06	8.91833e+06	8.11521e+06	6.38888e+06	6.31133e+06
Com_5548_neg	Pregnanetriolone	-	N	C21H34O4	350.246	349.239	1.37872	[M-H]-	8.629	0.80	2	C18	Lipids and lipid-like molecules	脂质和类脂分子	Steroids and steroid derivatives	类固醇和类固醇衍生物	Pregnane steroids	妊娠类固醇	"603-99-6"	HMDB0041997	Lipids and lipid-like molecules	Steroids and steroid derivatives	Pregnane steroids	-	C15368	-	LMST02030290	Sterol Lipids [ST]	Steroids [ST02]	C21 steroids (gluco/mineralocorticoids, progestogins) and derivatives [ST0203]	150786	[H][C@@](C)(O)[C@@]1(O)CC[C@@]2([H])[C@]3([H])CC[C@]4([H])C[C@]([H])(O)CC[C@]4(C)[C@@]3([H])C(=O)C[C@]12C	WKFXHNDWEHDGQD-ZQRGSSBZSA-N	2.28635e+06	2.73014e+06	1.9623e+06	2.3628e+06	2.542e+06	2.74685e+06	4.24047e+06	3.68933e+06	3.47737e+06	5.03117e+06	5.26712e+06	3.89806e+06	7.02821e+06	1.04803e+07	6.96697e+06	4.03461e+07
Com_7472_neg	6-O-Oleuropeoylsucrose	6-O-橄榄酰葡萄糖苷	N	C22H36O13	508.216	507.209	1.37356	[M-H]-	5.574	0.53	2	C18	Lipids and lipid-like molecules	脂质和类脂分子	Saccharolipids	糖脂	-	-	"17651-05-7"	HMDB0038117	Lipids and lipid-like molecules	Saccharolipids	-	-	-	-	-	-	-	-	131752310	CC(C)(O)C1CCC(=CC1)C(=O)OC[C@H]1O[C@H](O[C@]2(CO)O[C@H](CO)[C@@H](O)[C@@H]2O)[C@H](O)[C@@H](O)[C@@H]1O	NRXDBALRMKOHET-QWENIEMVSA-N	1.55971e+08	1.98761e+08	1.53526e+08	1.51798e+08	1.7502e+08	2.06769e+08	2.0267e+08	1.96503e+08	2.01817e+08	2.02102e+08	2.09946e+08	2.09629e+08	3.95383e+08	3.92836e+08	4.00103e+08	2.1379e+09
Com_8621_neg	PE(18:2(9Z,12Z)/18:1(11Z))	磷脂酰乙醇胺(18:2(9Z,12Z)/18:1(11Z))	N	C41H76NO8P	741.531	740.526	2.97688	[M-H]-	11.091	0.59	2	C18	Lipids and lipid-like molecules	脂质和类脂分子	Glycerophospholipids	甘油磷脂	Glycerophosphoethanolamines	甘油磷酸乙醇胺类	"-"	HMDB0009091	Lipids and lipid-like molecules	Glycerophospholipids	Glycerophosphoethanolamines	-	-	-	-	-	-	-	53479661	[H][C@@](COC(=O)CCCCCCC\C=C/C\C=C/CCCCC)(COP(O)(=O)OCCN)OC(=O)CCCCCCCCC\C=C/CCCCCC	ADKNUXINKGBJMY-CPLBAJMFSA-N	2.5349e+06	3.80024e+06	67531.3	34696.1	1.14867e+06	1.21357e+06	343273	396481	1.23281e+06	1.32311e+06	1.02244e+06	1.08005e+06	2.85172e+06	4.68191e+06	3.47454e+06	5.92563e+06
Com_7416_neg	6-Caffeoylsucrose	6-咖啡酰蔗糖	N	C21H28O14	504.148	503.142	2.05567	[M-H]-	5.165	0.58	2	C18	Organic oxygen compounds	有机氧化合物	Organooxygen compounds	有机氧化合物	Carbohydrates and carbohydrate conjugates	碳水化合物和碳水化合物结合物	"-"	HMDB0035486	Organic oxygen compounds	Organooxygen compounds	Carbohydrates and carbohydrate conjugates	-	-	-	-	-	-	-	131751779	OCC1OC(CO)(OC2OC(COC(=O)\C=C\C3=CC(O)=C(O)C=C3)C(O)C(O)C2O)C(O)C1O	UZUDNVXQOKQTDO-DUXPYHPUSA-N	1.06483e+09	1.42626e+09	1.15545e+09	1.14967e+09	1.37492e+09	1.36992e+09	4.15602e+08	3.99552e+08	3.90912e+08	3.8463e+08	4.26454e+08	4.00734e+08	3.63663e+08	3.51627e+08	3.71109e+08	1.48272e+08
Com_4052_neg	Flavidulol B	-	N	C17H22O2	258.162	257.155	1.39664	[M-H]-	6.356	0.53	2	C18	Benzenoids	苯类化合物	Tetralins	四氢化萘	-	-	"117568-33-9"	HMDB0039151	Benzenoids	Tetralins	-	-	-	-	-	-	-	-	14139257	COC1=CC=C(O)C2=C1CC(C(C)=C)C(C)(C2)C=C	PETYPULCQDOVJC-UHFFFAOYSA-N	5.18002e+07	6.19504e+07	5.05754e+07	5.16442e+07	5.44982e+07	5.78846e+07	5.46985e+08	5.28714e+08	5.2359e+08	5.31871e+08	5.42928e+08	5.46729e+08	1.94366e+08	1.89266e+08	1.92726e+08	213834
Com_4383_neg	6-O-Benzoyl-alpha-D-glucose	6-O-苯甲酰-α-D-葡萄糖	N	C13H16O7	284.09	283.083	1.59433	[M-H]-	5.486	0.54	2	C18	Benzenoids	苯类化合物	Benzene and substituted derivatives	苯及其取代衍生物	Benzoic acids and derivatives	苯甲酸及其衍生物	"-"	HMDB0303039	Benzenoids	Benzene and substituted derivatives	Benzoic acids and derivatives	-	-	-	-	-	-	-	12444643	OC1OC(COC(=O)C2=CC=CC=C2)C(O)C(O)C1O	MRDRXKCKIMVUHN-UHFFFAOYSA-N	3.62487e+06	3.926e+06	4.41864e+06	3.96323e+06	5.40096e+06	5.19667e+06	1.41511e+07	1.46636e+07	1.22506e+07	1.39062e+07	1.20857e+07	1.32314e+07	1.59277e+07	1.34993e+07	1.69768e+07	1.48945e+07
Com_6990_neg	7-Hydroxy-4-methylphthalide O-[arabinosyl-(1->6)-glucoside]	7-羟基-4-甲基邻苯二甲酸酯-O-[阿拉伯糖基-(1->6)-葡萄糖苷]	N	C20H26O12	458.142	457.136	1.65672	[M-H]-	5.298	0.53	2	C18	Organic oxygen compounds	有机氧化合物	Organooxygen compounds	有机氧化合物	Carbohydrates and carbohydrate conjugates	碳水化合物和碳水化合物结合物	"170473-74-2"	HMDB0041336	Organic oxygen compounds	Organooxygen compounds	Carbohydrates and carbohydrate conjugates	-	-	-	-	-	-	-	22297293	CC1=C2COC(=O)C2=C(OC2OC(COC3OCC(O)C(O)C3O)C(O)C(O)C2O)C=C1	QSTWATBAAMDBSL-UHFFFAOYSA-N	1.53519e+09	2.01696e+09	1.6255e+09	1.67003e+09	2.02003e+09	1.97633e+09	6.20363e+08	5.92047e+08	5.93069e+08	6.13622e+08	6.12632e+08	6.16995e+08	3.60442e+08	3.18596e+08	3.6263e+08	1.12114e+08
Com_5263_neg	(9Z,11S,16S)-1-Acetoxy-9,17-octadecadiene-12,14-diyne-11,16-diol	-	N	C20H28O4	332.199	331.192	1.3045	[M-H]-	7.955	0.70	2	C18	Lipids and lipid-like molecules	脂质和类脂分子	Fatty Acyls	脂肪酰类	Fatty alcohols	脂肪醇	"52691-49-3"	HMDB0038966	Lipids and lipid-like molecules	Fatty Acyls	Fatty alcohols	-	-	-	-	-	-	-	71307305	CC(=O)OCCCCCCCC\C=C\C(O)C#CC#CC(O)C=C	VVURZXYIXNNJCG-XNTDXEJSSA-N	4.15291e+07	5.24078e+07	3.40456e+07	3.50491e+07	5.12796e+07	4.91749e+07	3.65856e+07	3.31404e+07	3.55163e+07	3.67658e+07	3.78275e+07	3.33795e+07	6.80338e+07	6.52983e+07	6.63977e+07	3.73952e+08
Com_6807_neg	Hydrocortisone phosphate	-	N	C21H31O8P	442.176	441.168	1.10423	[M-H]-	7.947	0.52	2	C18	Lipids and lipid-like molecules	脂质和类脂分子	Steroids and steroid derivatives	类固醇和类固醇衍生物	Pregnane steroids	妊娠类固醇	"-"	HMDB0253247	Lipids and lipid-like molecules	Steroids and steroid derivatives	Pregnane steroids	-	-	-	-	-	-	-	3645	CC12CC(O)C3C(CCC4=CC(=O)CCC34C)C1CCC2(O)C(=O)COP(O)(O)=O	BGSOJVFOEQLVMH-UHFFFAOYSA-N	2.53227e+06	3.15999e+06	2.42108e+06	2.26022e+06	3.42851e+06	2.80915e+06	2.76881e+06	2.0783e+06	2.47786e+06	1.88543e+06	2.03144e+06	2.20273e+06	6.31874e+06	7.16431e+06	6.68935e+06	1.69382e+07
Com_5738_neg	Bisphenol A dimethacrylate	-	N	C23H24O4	364.167	363.163	7.82294	[M-H]-	8.767	0.53	2	C18	Benzenoids	苯类化合物	Benzene and substituted derivatives	苯及其取代衍生物	Diphenylmethanes	二苯甲烷	"-"	HMDB0249275	Benzenoids	Benzene and substituted derivatives	Diphenylmethanes	-	C14345	-	-	-	-	-	76739	CC(=C)C(=O)OC1=CC=C(C=C1)C(C)(C)C1=CC=C(OC(=O)C(C)=C)C=C1	QUZSUMLPWDHKCJ-UHFFFAOYSA-N	970636	1.11287e+06	1.03501e+06	587920	997959	1.08679e+06	143463	117566	175947	53658.3	104177	149810	1.00225e+06	1.04894e+06	922195	1.98044e+06
Com_3859_neg	(Z,Z)-2,9,16-Heptadecatriene-4,6-diyn-8-ol	(Z,Z)-2,9,16-十七烯-4,6-二炔-8-醇	N	C17H22O	242.167	241.16	1.21376	[M-H]-	7.155	0.51	2	C18	Lipids and lipid-like molecules	脂质和类脂分子	Fatty Acyls	脂肪酰类	Fatty alcohols	脂肪醇	"13894-72-9"	HMDB0032674	Lipids and lipid-like molecules	Fatty Acyls	Fatty alcohols	-	-	-	-	-	-	-	131751280	C\C=C/C#CC#CC(O)\C=C\CCCCCC=C	BVVCAUWTOOENBU-JSNTUCNZSA-N	4.35933e+08	5.13178e+08	3.25825e+08	3.36696e+08	5.10677e+08	5.21075e+08	2.41178e+09	1.74296e+09	1.93939e+09	1.76791e+09	1.48932e+09	2.01869e+09	1.14573e+09	1.04608e+09	8.32934e+08	7.77078e+08
Com_5109_neg	Mahaleboside	-	N	C15H16O8	324.085	323.078	1.60726	[M-H]-	5.178	0.54	2	C18	Phenylpropanoids and polyketides	苯丙素类和聚酮类	Coumarins and derivatives	香豆素及其衍生物	Coumarin glycosides	香豆素糖苷	"-"	HMDB0032984	Phenylpropanoids and polyketides	Coumarins and derivatives	Coumarin glycosides	-	-	-	-	-	-	-	131751353	OCC1OC(OC2=CC=CC3=C2C=CC(=O)O3)C(O)C(O)C1O	UMXDJWMIEHQSHF-UHFFFAOYSA-N	1.59366e+07	1.52088e+07	1.93985e+07	1.58467e+07	1.62348e+07	2.06225e+07	3.85287e+07	4.12377e+07	3.902e+07	3.68957e+07	4.2534e+07	3.86737e+07	1.42101e+07	1.22046e+07	1.39876e+07	8.85728e+06
Com_3385_neg	(S)-9-Hydroxy-10-undecenoic acid	(S)-9-羟基-10-十一烯酸	N	C11H20O3	200.141	199.134	1.36491	[M-H]-	6.307	0.53	2	C18	Organic acids and derivatives	有机酸及其衍生物	Hydroxy acids and derivatives	羟基酸及其衍生物	Medium-chain hydroxy acids and derivatives	中链羟基酸及其衍生物	"-"	HMDB0032662	Organic acids and derivatives	Hydroxy acids and derivatives	Medium-chain hydroxy acids and derivatives	-	-	-	LMFA01050436	Fatty Acyls [FA]	Fatty Acids and Conjugates [FA01]	Hydroxy fatty acids [FA0105]	10465398	OC(CCCCCCCC(O)=O)C=C	CJUFNYIRKDOQMC-UHFFFAOYSA-N	4.65719e+07	5.99612e+07	4.99861e+07	4.83823e+07	3.89508e+07	5.58495e+07	4.71912e+07	3.14945e+07	2.18381e+07	2.16421e+07	2.27612e+07	3.07321e+07	5.10059e+07	4.8176e+07	4.44868e+07	6.59809e+07
Com_8576_neg	PA(18:3(6Z,9Z,12Z)/18:1(12Z)-2OH(9,10))	甘油磷酸甘油酯(18:3(6Z,9Z,12Z)/18:1(12Z)-2OH(9,10))	N	C39H69O10P	728.463	727.46	6.60385	[M-H]-	9.868	0.56	2	C18	-	-	-	-	-	-	"-"	HMDB0264151	-	-	-	-	-	-	-	-	-	-	-	[H][C@@](COC(=O)CCCC\C=C/C\C=C/C\C=C/CCCCC)(COP(O)(O)=O)OC(=O)CCCCCCC[C@H](O)[C@@H](O)C\C=C/CCCCC	UQJAGGCWNAYXHX-DQJBLNEXSA-N	3.57186e+06	5.53649e+06	3.40225e+06	5.96466e+06	6.20859e+06	6.8822e+06	1.06401e+06	1.50942e+06	1.60933e+06	2.50309e+06	1.18938e+06	2.36029e+06	8.79209e+06	7.09707e+06	8.88052e+06	2.3238e+06
Com_3544_neg	Xanthorrhizol	(R)-5-(1,5-二甲基-4-己烯基)-邻甲酚	N	C15H22O	218.167	217.16	1.36415	[M-H]-	6.688	0.62	2	C18	Lipids and lipid-like molecules	脂质和类脂分子	Prenol lipids	异戊烯醇脂	Sesquiterpenoids	倍半萜类	"30199-26-9"	HMDB0038195	Lipids and lipid-like molecules	Prenol lipids	Sesquiterpenoids	-	-	-	-	-	-	-	520468	CC(CCC=C(C)C)C1=CC(O)=C(C)C=C1	FKWGCEDRLNNZOZ-UHFFFAOYSA-N	1.20523e+07	1.73206e+07	9.76754e+06	1.08675e+07	1.55746e+07	1.90084e+07	3.89083e+07	4.42113e+07	4.37163e+07	5.27518e+07	3.3361e+07	3.89527e+07	3.61927e+07	3.3368e+07	2.77327e+07	5.13607e+07
Com_7206_neg	Lucidenic acid G	-	N	C27H40O7	476.277	475.267	7.52231	[M-H]-	8.405	0.61	2	C18	Lipids and lipid-like molecules	脂质和类脂分子	Prenol lipids	异戊烯醇脂	Triterpenoids	三萜类	"-"	HMDB0035599	Lipids and lipid-like molecules	Prenol lipids	Triterpenoids	-	-	-	-	-	-	-	14109385	CC(CCC(O)=O)C1CC(O)C2(C)C3=C(C(=O)CC12C)C1(C)CCC(=O)C(C)(CO)C1CC3O	PWSMDKBWXADYJS-UHFFFAOYSA-N	1.20789e+06	1.48122e+06	1.64218e+06	1.05165e+06	1.27901e+06	1.43497e+06	2.84901e+06	2.58126e+06	1.98978e+06	2.09536e+06	2.79777e+06	3.15869e+06	1.70126e+06	1.65431e+06	1.09828e+06	1.63528e+06
Com_3545_neg	Vulgarone B	-	N	C15H22O	218.167	217.16	0.81713	[M-H]-	8.063	0.60	2	C18	Lipids and lipid-like molecules	脂质和类脂分子	Prenol lipids	异戊烯醇脂	Sesquiterpenoids	倍半萜类	"64180-68-3"	HMDB0038164	Lipids and lipid-like molecules	Prenol lipids	Sesquiterpenoids	-	-	-	-	-	-	-	530428	CC1=CC(=O)C2C3C1C2(C)CCCC3(C)C	KTPOZFYJWLGJGH-UHFFFAOYSA-N	38831.7	109456	51883.3	995556	91202.6	60108.2	461176	456558	286227	199006	192878	256337	2.28137e+07	2.23962e+07	2.23944e+07	1.71935e+08
Com_3828_neg	Bicyclo[2.2.1]heptan-2-one, 1,7,7-trimethyl-3-(phenylmethylene)-	-	N	C17H20O	240.151	239.144	1.38289	[M-H]-	7.668	0.60	2	C18	Lipids and lipid-like molecules	脂质和类脂分子	Prenol lipids	异戊烯醇脂	Monoterpenoids	单萜类	"-"	HMDB0244683	Lipids and lipid-like molecules	Prenol lipids	Monoterpenoids	-	-	-	-	-	-	-	27021	CC1(C)C2CCC1(C)C(=O)C2=CC1=CC=CC=C1	OIQXFRANQVWXJF-UHFFFAOYSA-N	1.2101e+07	1.47956e+07	1.16058e+07	1.00744e+07	1.65555e+07	1.43796e+07	3.22999e+07	3.14683e+07	3.07415e+07	3.16696e+07	2.64722e+07	2.82544e+07	1.38948e+07	1.28534e+07	1.22417e+07	4.19569e+06
Com_2758_neg	3-Heptanone	3-庚酮	N	C7H14O	114.104	113.097	0.69659	[M-H]-	0.437	0.70	2	C18	Organic oxygen compounds	有机氧化合物	Organooxygen compounds	有机氧化合物	Carbonyl compounds	羰基化合物	"106-35-4"	HMDB0031482	Organic oxygen compounds	Organooxygen compounds	Carbonyl compounds	-	-	-	LMFA12000047	Fatty Acyls [FA]	Oxygenated hydrocarbons [FA12]	_	7802	CCCCC(=O)CC	NGAZZOYFWWSOGK-UHFFFAOYSA-N	1.22794e+06	1.37011e+06	946484	647963	72305.9	312065	979389	1.07448e+06	1.0517e+06	1.15985e+06	1.33264e+06	1.14033e+06	1.09314e+06	971179	1.22696e+06	1.88365e+06
Com_4697_neg	Yucalexin B'11	-	N	C19H26O3	302.188	301.181	0.51557	[M-H]-	9.65	0.87	2	C18	Organic oxygen compounds	有机氧化合物	Organooxygen compounds	有机氧化合物	Alcohols and polyols	醇和多元醇	"119642-80-7"	HMDB0036696	Organic oxygen compounds	Organooxygen compounds	Alcohols and polyols	-	-	-	-	-	-	-	14191190	CC1(C)C2CCC34CC(C)(C=C3)C(=O)CC4C2(C)C(O)C1=O	BSGGRZQAABTTBE-UHFFFAOYSA-N	143704	114440	30303	605709	212792	228030	9.54904e+06	8.97452e+06	8.55342e+06	9.37618e+06	8.08334e+06	8.94129e+06	3.79307e+06	3.51563e+06	4.10928e+06	438450
Com_3709_neg	2-(4-Methoxyphenyl)ethyl hydrogen sulfate	-	N	C9H12O5S	232.041	231.032	5.24201	[M-H]-	1.738	0.73	2	C18	Benzenoids	苯类化合物	Phenols	酚类	Tyrosols and derivatives	酪醇及其衍生物	"-"	HMDB0304915	Benzenoids	Phenols	Tyrosols and derivatives	-	-	-	-	-	-	-	88463799	COC1=CC=C(CCOS(O)(=O)=O)C=C1	LIEMNMRUKMNDIT-UHFFFAOYSA-N	5.41067e+06	7.5707e+06	5.57238e+06	5.6073e+06	7.34184e+06	7.58536e+06	6.66506e+06	6.46706e+06	5.74263e+06	5.71266e+06	6.6133e+06	7.32251e+06	3.44317e+07	2.85524e+07	3.11079e+07	6.74969e+07
Com_7051_neg	1-(11Z,14Z-eicosadienoyl)-glycero-3-phosphate	-	N	C23H43O7P	462.275	461.268	1.78336	[M-H]-	10.02	0.69	2	C18	Lipids and lipid-like molecules	脂质和类脂分子	Glycerophospholipids	甘油磷脂	Glycerophosphates	甘油磷酸酯类	"-"	HMDB0062303	Lipids and lipid-like molecules	Glycerophospholipids	Glycerophosphates	-	-	-	LMGP10050027	Glycerophospholipids [GP]	Glycerophosphates [GP10]	Monoacylglycerophosphates [GP1005]	-	[H]C(CCCCC)=C([H])C\C([H])=C(\[H])CCCCCCCCCC(=O)OC[C@@]([H])(O)COP(O)(O)=O	PIWSAHYRIXOITD-MNZXDXIFSA-N	342090	179134	185919	196432	228592	122962	755984	511250	319969	263022	265951	163615	4.38481e+06	4.5475e+06	4.12934e+06	8.66495e+06
Com_6779_neg	LysoPE(0:0/15:0)	溶血磷脂酰乙醇胺 (0:0/15:0)	N	C20H42NO7P	439.27	438.263	1.52932	[M-H]-	8.781	0.71	2	C18	Lipids and lipid-like molecules	脂质和类脂分子	Glycerophospholipids	甘油磷脂	Glycerophosphoethanolamines	甘油磷酸乙醇胺类	"-"	HMDB0011472	Lipids and lipid-like molecules	Glycerophospholipids	Glycerophosphoethanolamines	-	-	-	LMGP02050035	Glycerophospholipids [GP]	Glycerophosphoethanolamines [GP02]	Monoacylglycerophosphoethanolamines [GP0205]	53480921	[H][C@@](CO)(COP(O)(=O)OCCN)OC(=O)CCCCCCCCCCCCCC	GIUNBNKDUHWVHI-LJQANCHMSA-N	1.6701e+06	1.71848e+06	1.82195e+06	1.57727e+06	2.12952e+06	1.92706e+06	3.80168e+06	3.87848e+06	4.10283e+06	4.12609e+06	4.56657e+06	3.94979e+06	8.82094e+06	7.53752e+06	8.40714e+06	8.49285e+06
Com_6343_neg	11,17-Dihydroxy-3,20-dioxopregn-4-en-21-yl acetate	-	N	C23H32O6	404.22	403.211	3.86343	[M-H]-	8.19	0.52	2	C18	Lipids and lipid-like molecules	脂质和类脂分子	Steroids and steroid derivatives	类固醇和类固醇衍生物	Pregnane steroids	妊娠类固醇	"-"	HMDB0244374	Lipids and lipid-like molecules	Steroids and steroid derivatives	Pregnane steroids	-	-	-	-	-	-	-	3641	CC(=O)OCC(=O)C1(O)CCC2C3CCC4=CC(=O)CCC4(C)C3C(O)CC12C	ALEXXDVDDISNDU-UHFFFAOYSA-N	5.14092e+07	6.29149e+07	5.53039e+07	4.5752e+07	6.34084e+07	6.21526e+07	6.28301e+06	5.25138e+06	5.66984e+06	5.63672e+06	6.46942e+06	7.64805e+06	2.43516e+07	2.20027e+07	1.66984e+07	5.6158e+07
Com_6505_neg	CPA(18:2(9Z,12Z)/0:0)	-	N	C21H37O6P	416.233	415.226	1.71761	[M-H]-	9.31	0.74	2	C18	Lipids and lipid-like molecules	脂质和类脂分子	Fatty Acyls	脂肪酰类	Lineolic acids and derivatives	亚麻酸及其衍生物	"-"	HMDB0007007	Lipids and lipid-like molecules	Fatty Acyls	Lineolic acids and derivatives	-	-	-	-	-	-	-	53477947	CCCCC\C=C/C\C=C/CCCCCCCC(=O)OCC1COP(O)(=O)O1	AZRMIMGGEACCGU-HZJYTTRNSA-N	1.42024e+07	1.79263e+07	1.57054e+07	1.37948e+07	1.8894e+07	1.87113e+07	1.9598e+07	2.0252e+07	1.8367e+07	1.8381e+07	1.33377e+07	1.90971e+07	4.96927e+07	4.79826e+07	5.10013e+07	8.43496e+07
Com_6190_neg	cis-3-Hexenyl b-primeveroside	顺-3-己烯基b-原花色苷	N	C17H30O10	394.184	393.177	1.83629	[M-H]-	5.556	0.55	2	C18	Lipids and lipid-like molecules	脂质和类脂分子	Fatty Acyls	脂肪酰类	Fatty acyl glycosides	脂肪酰糖苷	"132278-37-6"	HMDB0031690	Lipids and lipid-like molecules	Fatty Acyls	Fatty acyl glycosides	-	-	-	-	-	-	-	131751183	CC\C=C/CCOC1OC(COC2OCC(O)C(O)C2O)C(O)C(O)C1O	NVTNXPADRDASMP-ARJAWSKDSA-N	1.09969e+09	1.42826e+09	1.19861e+09	1.17715e+09	1.41588e+09	1.41375e+09	3.19843e+08	3.27981e+08	3.24129e+08	3.31722e+08	3.41135e+08	3.41818e+08	1.03287e+09	1.01509e+09	1.04265e+09	2.66532e+09
Com_4482_neg	3,4-Dihydroxyphenylvaleric acid 4 sulfate	3,4-二羟基苯基戊酸-4-硫酸酯	N	C11H14O7S	290.046	289.038	3.99558	[M-H]-	2.012	0.52	2	C18	-	-	-	-	-	-	"-"	HMDB0240447	-	-	-	-	-	-	-	-	-	-	-	OC(=O)CCCCC1=CC(O)=C(OS(O)(=O)=O)C=C1	CABZBRSEXWBGOQ-UHFFFAOYSA-N	1.49234e+07	1.98112e+07	1.55518e+07	1.60307e+07	1.87566e+07	1.83653e+07	1.16593e+07	1.11607e+07	1.41234e+07	1.08643e+07	1.12022e+07	1.51523e+07	4.30396e+07	3.64723e+07	3.71897e+07	4.47549e+07
Com_6235_neg	Kaltostat	-	N	C14H22O13	398.106	397.099	0.31566	[M-H]-	1.464	0.51	2	C18	Organic oxygen compounds	有机氧化合物	Organooxygen compounds	有机氧化合物	Carbohydrates and carbohydrate conjugates	碳水化合物和碳水化合物结合物	"-"	HMDB0253761	Organic oxygen compounds	Organooxygen compounds	Carbohydrates and carbohydrate conjugates	-	-	-	-	-	-	-	6850754	COC1OC(C(OC2OC(C(OC)C(O)C2O)C(O)=O)C(O)C1O)C(O)=O	GKFPPCXIBHQRQT-UHFFFAOYSA-N	6.27407e+07	8.83577e+07	2.33882e+07	6.28935e+07	4.80088e+07	7.15699e+07	2.15078e+07	2.00691e+07	1.84063e+07	1.85231e+07	2.0656e+07	2.08261e+07	2.41677e+07	2.24238e+07	1.78837e+07	1.46009e+07
Com_2882_neg	5,5-Dimethyl-1,3-cyclohexanedione	5,5-二甲基-1,3-环己二酮	N	C8H12O2	140.084	139.077	0.53327	[M-H]-	5.751	0.50	2	C18	Organic oxygen compounds	有机氧化合物	Organooxygen compounds	有机氧化合物	Carbonyl compounds	羰基化合物	"-"	HMDB0251369	Organic oxygen compounds	Organooxygen compounds	Carbonyl compounds	-	-	-	-	-	-	-	31358	CC1(C)CC(=O)CC(=O)C1	BADXJIPKFRBFOT-UHFFFAOYSA-N	2.50758e+07	2.86183e+07	2.3423e+07	2.42983e+07	2.84397e+07	2.92681e+07	1.64806e+07	1.43478e+07	2.2539e+07	2.7382e+07	2.58876e+07	1.41908e+07	1.7906e+07	1.52059e+07	1.68911e+07	9.68253e+07
Com_5811_neg	Cinncassiol D2	-	N	C20H32O6	368.22	367.213	1.50884	[M-H]-	6.723	0.54	2	C18	Lipids and lipid-like molecules	脂质和类脂分子	Prenol lipids	异戊烯醇脂	Sesquiterpenoids	倍半萜类	"77751-33-8"	HMDB0034678	Lipids and lipid-like molecules	Prenol lipids	Sesquiterpenoids	-	C17653	-	-	-	-	-	75144798	CC(CO)C1CC2C3(O)C4OC(O)(CC2(C)C2(O)CCC(C)(O)C42)C13C	SHKTYUCWKCFSRV-UHFFFAOYSA-N	9.29204e+06	1.20376e+07	8.32703e+06	7.77018e+06	1.23092e+07	1.38434e+07	5.35715e+06	5.13202e+06	5.83216e+06	5.53533e+06	4.63717e+06	3.94351e+06	3.90602e+07	3.69524e+07	2.7664e+07	2.77063e+08
Com_5389_neg	Dimethisterone	双甲乙炔睾酮	N	C23H32O2	340.24	339.235	5.6547	[M-H]-	7.843	0.65	2	C18	Lipids and lipid-like molecules	脂质和类脂分子	Steroids and steroid derivatives	类固醇和类固醇衍生物	Androstane steroids	雄甾烷类固醇	"79-64-1"	HMDB0251378	Lipids and lipid-like molecules	Steroids and steroid derivatives	Androstane steroids	-	C07628	-	-	-	-	-	5231055	CC#CC1(O)CCC2C3CC(C)C4=CC(=O)CCC4(C)C3CCC12C	LVHOURKCKUYIGK-UHFFFAOYSA-N	8.29084e+06	1.08589e+07	7.14912e+06	6.94935e+06	1.0873e+07	1.06622e+07	1.36221e+07	1.2434e+07	1.27561e+07	1.17883e+07	1.433e+07	1.08978e+07	1.57285e+07	1.53588e+07	1.62181e+07	1.78945e+07
Com_3457_neg	5,9:6,9-Diepoxy-3-megastigmene	5,9:6,9-二环氧-3-巨斯迪烯	N	C13H20O2	208.146	207.139	1.05723	[M-H]-	6.352	0.64	2	C18	Lipids and lipid-like molecules	脂质和类脂分子	Fatty Acyls	脂肪酰类	Fatty acid esters	脂肪酸酯	"-"	HMDB0037776	Lipids and lipid-like molecules	Fatty Acyls	Fatty acid esters	-	-	-	-	-	-	-	536987	CC12CCC3(O1)C(C)(O2)C=CCC3(C)C	QXHORPLJTIHQGR-UHFFFAOYSA-N	1.89854e+07	2.5105e+07	1.96272e+07	1.9401e+07	2.44294e+07	2.66602e+07	5.29244e+08	5.36625e+08	5.25653e+08	4.97058e+08	5.16429e+08	5.74535e+08	9.14885e+07	8.61384e+07	1.13818e+08	3.63367e+07
Com_3254_neg	Irene	-	N	C14H20	188.156	187.149	0.78694	[M-H]-	7.032	0.56	2	C18	Benzenoids	苯类化合物	Tetralins	四氢化萘	-	-	"-"	HMDB0253579	Benzenoids	Tetralins	-	-	-	-	-	-	-	-	14489338	CC1CCC2=C(C=CC(C)=C2)C1(C)C	GICIECWTEWJCRE-UHFFFAOYSA-N	1.50102e+07	1.80626e+07	1.16628e+07	1.15805e+07	2.01109e+07	1.93266e+07	2.85564e+09	2.94534e+09	2.90848e+09	2.9152e+09	2.58046e+09	2.81246e+09	1.28853e+09	1.25032e+09	9.39617e+08	1.12483e+08
Com_6539_neg	CPA(18:1(11Z)/0:0)	-	N	C21H39O6P	418.248	417.242	1.41565	[M-H]-	10.016	0.58	2	C18	Lipids and lipid-like molecules	脂质和类脂分子	Glycerophospholipids	甘油磷脂	Glycerophosphates	甘油磷酸酯类	"-"	HMDB0007005	Lipids and lipid-like molecules	Glycerophospholipids	Glycerophosphates	-	-	-	-	-	-	-	53477946	CCCCCC\C=C/CCCCCCCCCC(=O)OCC1COP(O)(=O)O1	AXUULXHJKNFQON-FPLPWBNLSA-N	2.30911e+06	2.0341e+06	3.06086e+06	2.85666e+06	3.31892e+06	3.14449e+06	2.61901e+06	2.22412e+06	1.64356e+06	2.20091e+06	1.42204e+06	2.2108e+06	7.46528e+06	6.82755e+06	7.61824e+06	1.67501e+07
Com_3529_neg	2-Methoxy-4-methylphenol sulfate	2-甲氧基-4-甲基苯酚硫酸酯	N	C8H10O5S	218.025	217.016	5.33585	[M-H]-	2.134	0.60	2	C18	Organic acids and derivatives	有机酸及其衍生物	Organic sulfuric acids and derivatives	有机硫酸及其衍生物	Arylsulfates	芳基硫酸盐	"-"	HMDB0304925	Organic acids and derivatives	Organic sulfuric acids and derivatives	Arylsulfates	-	-	-	-	-	-	-	68503634	COC1=C(OS(O)(=O)=O)C=CC(C)=C1	LILXPJXZNJTPQZ-UHFFFAOYSA-N	2.9104e+07	3.72642e+07	3.10727e+07	3.28537e+07	3.61781e+07	3.35539e+07	1.72755e+07	1.79471e+07	1.82205e+07	1.82891e+07	1.90377e+07	1.82546e+07	6.71291e+07	5.93554e+07	6.12237e+07	8.18527e+07
Com_5420_neg	13-Hydroxy-9-methoxy-10-oxo-11-octadecenoic acid	-	N	C19H34O5	342.241	341.234	1.34703	[M-H]-	6.633	0.54	2	C18	Lipids and lipid-like molecules	脂质和类脂分子	Fatty Acyls	脂肪酰类	Lineolic acids and derivatives	亚麻酸及其衍生物	"150147-08-3"	HMDB0040901	Lipids and lipid-like molecules	Fatty Acyls	Lineolic acids and derivatives	-	-	-	LMFA02000288	Fatty Acyls [FA]	Octadecanoids [FA02]	Other Octadecanoids [FA0200]	6366720	CCCCCC(O)\C=C\C(=O)C(CCCCCCCC(O)=O)OC	VFSWPXFUIZSPGW-CCEZHUSRSA-N	1.11593e+08	1.38274e+08	1.07401e+08	1.07412e+08	1.38642e+08	1.41066e+08	2.41404e+08	2.40353e+08	2.44359e+08	2.31213e+08	1.83183e+08	1.84223e+08	1.08394e+08	1.06058e+08	8.01968e+07	3.86274e+07
Com_5556_neg	Chlorogenoquinone	-	N	C16H16O9	352.079	351.073	1.16989	[M-H]-	7.222	0.55	2	C18	Organic oxygen compounds	有机氧化合物	Organooxygen compounds	有机氧化合物	Alcohols and polyols	醇和多元醇	"24321-18-4"	HMDB0029383	Organic oxygen compounds	Organooxygen compounds	Alcohols and polyols	-	-	-	-	-	-	-	131750865	OC1CC(O)(CC(OC(=O)\C=C/C2=CC(=O)C(=O)C=C2)C1O)C(O)=O	ITENTBHADJNDDH-RQOWECAXSA-N	6.5657e+06	2.88442e+06	791248	846589	938049	1.12463e+06	173376	99626.4	1.51202e+06	1.45561e+06	1.08975e+06	1.35114e+06	6.50942e+07	5.80498e+07	3.95538e+07	2.73887e+07
Com_5772_neg	(2R,6x)-7-Methyl-3-methylene-1,2,6,7-octanetetrol 2-glucoside	-	N	C16H30O9	366.189	365.182	1.09027	[M-H]-	5.263	0.58	2	C18	Lipids and lipid-like molecules	脂质和类脂分子	Fatty Acyls	脂肪酰类	Fatty acyl glycosides	脂肪酰糖苷	"219814-32-1"	HMDB0033216	Lipids and lipid-like molecules	Fatty Acyls	Fatty acyl glycosides	-	-	-	-	-	-	-	85242164	CC(C)(O)C(O)CCC(=C)C(CO)OC1OC(CO)C(O)C(O)C1O	YTJFEBUQZTULAC-UHFFFAOYSA-N	1.20634e+08	1.53695e+08	1.33281e+08	1.30975e+08	1.59945e+08	1.60048e+08	1.36458e+08	1.29123e+08	1.30407e+08	1.28158e+08	1.37476e+08	1.35405e+08	1.14086e+08	1.07487e+08	1.12628e+08	4.07336e+08
Com_6850_neg	Crosatoside B	-	N	C20H30O11	446.179	445.172	1.54461	[M-H]-	5.311	0.51	2	C18	Organic oxygen compounds	有机氧化合物	Organooxygen compounds	有机氧化合物	Carbohydrates and carbohydrate conjugates	碳水化合物和碳水化合物结合物	"139742-28-2"	HMDB0039253	Organic oxygen compounds	Organooxygen compounds	Carbohydrates and carbohydrate conjugates	-	-	-	-	-	-	-	131752590	CC1OC(OC2C(O)C(O)C(CO)OC2OCCC2=CC=C(O)C=C2)C(O)C(O)C1O	BMZAMCOQJLZXCY-UHFFFAOYSA-N	8.65624e+07	1.08082e+08	9.62969e+07	9.59441e+07	1.14252e+08	1.13484e+08	1.10058e+08	1.10911e+08	1.1087e+08	1.08649e+08	1.17167e+08	1.18281e+08	1.16204e+08	1.05196e+08	1.09536e+08	2.8946e+08
Com_4098_neg	Phaseolic acid	-	N	C12H22O6	262.142	261.135	0.817	[M-H]-	5.429	0.54	2	C18	Organic acids and derivatives	有机酸及其衍生物	Keto acids and derivatives	酮酸及其衍生物	Medium-chain keto acids and derivatives	中链酮酸及其衍生物	"29533-15-1"	HMDB0031897	Organic acids and derivatives	Keto acids and derivatives	Medium-chain keto acids and derivatives	-	-	-	LMFA01060200	Fatty Acyls [FA]	Fatty Acids and Conjugates [FA01]	Oxo fatty acids [FA0106]	73242171	OCCCCC(O)CCC(O)CCC(=O)C(O)=O	OPPXDBWFRYVXHW-UHFFFAOYSA-N	1.45933e+08	1.8072e+08	1.54033e+08	1.52796e+08	1.89595e+08	1.77805e+08	5.04448e+08	4.37741e+08	4.429e+08	4.59399e+08	5.24346e+08	4.69927e+08	1.96938e+08	1.84934e+08	1.94011e+08	8.28803e+07
Com_7573_neg	LysoPS(18:2(9Z,12Z)/0:0)	-	N	C24H44NO9P	521.275	520.269	1.90272	[M-H]-	8.607	0.80	2	C18	Lipids and lipid-like molecules	脂质和类脂分子	Glycerophospholipids	甘油磷脂	Glycerophosphoserines	甘油磷酸丝氨酸	"1218913-82-6"	HMDB0240604	Lipids and lipid-like molecules	Glycerophospholipids	Glycerophosphoserines	-	-	-	LMGP03050011	Glycerophospholipids [GP]	Glycerophosphoserines [GP03]	Monoacylglycerophosphoserines [GP0305]	52926279	CCCCC\C=C/C\C=C/CCCCCCCC(=O)OC[C@@H](O)COP(O)(=O)OC[C@H](N)C(O)=O	HLISFLFEEBTXRV-FRZHUQNDSA-N	6.2041e+07	7.45479e+07	6.9866e+07	5.69672e+07	7.27907e+07	7.41198e+07	8.45036e+07	8.14691e+07	8.31811e+07	8.70948e+07	9.44077e+07	8.46461e+07	6.26112e+07	5.94198e+07	6.17944e+07	3.38124e+07
Com_8450_neg	Maltodextrin	麦芽糖糊精	N	(C12H22O11)n	684.232	683.227	2.09583	[M-H]-	1.417	0.55	2	C18	Organic oxygen compounds	有机氧化合物	Organooxygen compounds	有机氧化合物	Carbohydrates and carbohydrate conjugates	碳水化合物和碳水化合物结合物	"9050-36-6"	HMDB0037138	Organic oxygen compounds	Organooxygen compounds	Carbohydrates and carbohydrate conjugates	-	C00897	-	-	-	-	-	439341	OC[C@H]1O[C@H](O[C@H]2[C@H](O)[C@@H](O)[C@@H](O)O[C@@H]2CO)[C@H](O)[C@@H](O)[C@@H]1O	GUBGYTABKSRVRQ-ASMJPISFSA-N	1.94357e+07	1.02937e+07	1.25142e+07	8.43347e+06	1.63681e+07	2.24481e+07	9.19694e+07	6.90843e+07	9.52426e+07	5.85126e+07	9.33628e+07	9.10705e+07	2.04967e+08	2.38952e+08	2.72552e+08	2.32762e+08
Com_3110_neg	1,2-Dihydro-1,1,6-trimethylnaphthalene	1,1,6-三甲基-1,2-二氢萘	N	C13H16	172.125	171.118	0.56045	[M-H]-	7.658	0.65	2	C18	Benzenoids	苯类化合物	Naphthalenes	萘类	-	-	"30364-38-6"	HMDB0040284	Benzenoids	Naphthalenes	-	-	-	-	-	-	-	-	121677	CC1=CC2=C(C=C1)C(C)(C)CC=C2	RTUMCNDCAVLXEP-UHFFFAOYSA-N	4.09028e+07	4.77786e+07	3.0313e+07	3.20614e+07	4.81619e+07	4.79175e+07	1.95355e+08	1.78448e+08	1.91374e+08	1.78736e+08	1.49555e+08	1.52795e+08	6.91906e+07	6.87618e+07	7.03577e+07	2.73532e+07
Com_4186_neg	D-erythro-L-galacto-Nonulose	-	N	C9H18O9	270.095	269.088	1.65511	[M-H]-	1.327	0.58	2	C18	Organic oxygen compounds	有机氧化合物	Organooxygen compounds	有机氧化合物	Carbohydrates and carbohydrate conjugates	碳水化合物和碳水化合物结合物	"-"	HMDB0029955	Organic oxygen compounds	Organooxygen compounds	Carbohydrates and carbohydrate conjugates	-	-	-	-	-	-	-	18618148	OCC(O)C(O)C1OC(O)(CO)C(O)C(O)C1O	USEZWDIVUDJKCA-UHFFFAOYSA-N	2.83081e+06	4.35368e+06	3.44507e+06	4.21223e+06	5.15444e+06	6.06931e+06	8.87978e+06	9.6661e+06	7.37178e+06	9.81154e+06	9.31663e+06	8.09809e+06	7.36566e+06	7.31134e+06	8.26033e+06	7.05614e+06
Com_6195_neg	3'-Methoxy-[6]-Gingerdiol 3,5-diacetate	-	N	C22H34O6	394.236	393.226	4.58805	[M-H]-	7.219	0.53	2	C18	Lipids and lipid-like molecules	脂质和类脂分子	Fatty Acyls	脂肪酰类	Fatty alcohol esters	脂肪醇酯	"143519-18-0"	HMDB0040569	Lipids and lipid-like molecules	Fatty Acyls	Fatty alcohol esters	-	-	-	-	-	-	-	5319662	CCCCCC(CC(CCC1=CC(OC)=C(OC)C=C1)OC(C)=O)OC(C)=O	QCJKXQWAFFZFLJ-UHFFFAOYSA-N	1.89222e+06	2.61331e+06	1.65691e+06	2.01892e+06	2.8795e+06	2.77447e+06	1.10725e+06	745078	430688	305093	402236	703282	1.0955e+07	1.03043e+07	8.34912e+06	5.13909e+07
Com_6672_neg	1-(6Z,9Z,12Z,15Z-octadecatetraenoyl)-glycero-3-phosphate	-	N	C21H35O7P	430.212	429.205	1.11303	[M-H]-	7.804	0.78	2	C18	Lipids and lipid-like molecules	脂质和类脂分子	Glycerophospholipids	甘油磷脂	Glycerophosphates	甘油磷酸酯类	"-"	HMDB0062309	Lipids and lipid-like molecules	Glycerophospholipids	Glycerophosphates	-	-	-	LMGP10050024	Glycerophospholipids [GP]	Glycerophosphates [GP10]	Monoacylglycerophosphates [GP1005]	52929758	[H]\C(CC)=C(/[H])C\C([H])=C(\[H])C\C([H])=C(\[H])C\C([H])=C(\[H])CCCCC(=O)OC[C@@]([H])(O)COP(O)(O)=O	AHLQLKDUCYXYLC-VAVNNBBDSA-N	2.66447e+07	3.40541e+07	2.33531e+07	2.42545e+07	3.28137e+07	3.11836e+07	1.03025e+08	9.37276e+07	9.671e+07	9.16022e+07	9.96276e+07	8.61606e+07	4.35323e+07	4.33809e+07	4.7921e+07	7.59183e+06
Com_6290_neg	Ajulemic acid	-	N	C25H36O4	400.261	399.255	1.23045	[M-H]-	11.073	0.63	2	C18	Organoheterocyclic compounds	有机杂环化合物	Benzopyrans	苯并吡喃类	1-benzopyrans	1-苯并吡喃	"-"	HMDB0248075	Organoheterocyclic compounds	Benzopyrans	1-benzopyrans	-	-	-	-	-	-	-	11689875	CCCCCCC(C)(C)C1=CC2=C(C3CC(=CCC3C(C)(C)O2)C(O)=O)C(O)=C1	YCHYFHOSGQABSW-UHFFFAOYSA-N	1.11768e+07	1.34816e+07	6.72608e+06	6.83965e+06	1.40451e+07	1.36374e+07	53687.8	48457.3	262850	28967.9	27104.9	59824.2	746199	905969	852476	421214
Com_3406_neg	3,4-Bis(trifluoromethyl)-1H-pyrazole	3,4-双(三氟甲基)-1H-吡唑	N	C5H2F6N2	204.012	203.005	0.8507	[M-H]-	0.673	0.61	2	C18	Organoheterocyclic compounds	有机杂环化合物	Azoles	唑类	Pyrazoles	吡唑类	"-"	HMDB0246017	Organoheterocyclic compounds	Azoles	Pyrazoles	-	-	-	-	-	-	-	18006160	FC(F)(F)C1=C(C=NN1)C(F)(F)F	OERNNUCUUZXPBL-UHFFFAOYSA-N	1.26038e+06	1.45328e+06	1.22256e+06	1.17984e+06	1.38996e+06	1.23473e+06	768045	685180	768497	817608	725017	922320	1.55392e+06	1.4855e+06	984202	1.90467e+06
Com_4328_neg	Neodunol	-	N	C17H12O4	280.074	279.067	1.29137	[M-H]-	6.383	0.58	2	C18	Phenylpropanoids and polyketides	苯丙素类和聚酮类	Isoflavonoids	异黄酮类	Furanoisoflavonoids	呋喃异黄酮	"53766-53-3"	HMDB0033743	Phenylpropanoids and polyketides	Isoflavonoids	Furanoisoflavonoids	-	-	-	LMPK12070007	Polyketides [PK]	Flavonoids [PK12]	Pterocarpans [PK1207]	44257431	OC1=CC2=C(C=C1)C1COC3=C(C=C4C=COC4=C3)C1O2	UUDOMPYHVUEXEE-UHFFFAOYSA-N	1.21427e+07	543704	255260	313170	223142	539188	346909	61950.3	97384.9	113828	210063	428494	4.57753e+07	4.04854e+07	4.13298e+07	343640
Com_5881_neg	5-Ethoxysorgoleone 358	-	N	C23H32O4	372.23	371.221	4.50267	[M-H]-	9.743	0.55	2	C18	Organic oxygen compounds	有机氧化合物	Organooxygen compounds	有机氧化合物	Carbonyl compounds	羰基化合物	"210708-13-7"	HMDB0032784	Organic oxygen compounds	Organooxygen compounds	Carbonyl compounds	-	-	-	-	-	-	-	101949527	CCOC1=CC(=O)C(O)=C(CCCCCCC\C=C\C\C=C\CC=C)C1=O	TZHMUUDTNYTFMW-AVQMFFATSA-N	536107	498409	378107	472965	633191	1.01207e+06	41938.1	1.2758e+06	109733	81313	28222	104226	4.8338e+06	3.94328e+06	4.3769e+06	4.10499e+06
Com_3844_neg	2-Amino-7-methoxy-3H-phenoxazin-3-one	-	N	C13H10N2O3	242.069	241.064	7.37347	[M-H]-	8.421	0.52	2	C18	Organoheterocyclic compounds	有机杂环化合物	Benzoxazines	苯并恶嗪类	Phenoxazines	吩恶嗪类	"-"	HMDB0240720	Organoheterocyclic compounds	Benzoxazines	Phenoxazines	-	-	-	-	-	-	-	5251220	COC1=CC2=C(C=C1)N=C1C=C(N)C(=O)C=C1O2	DDHPPCVMQOXUFB-UHFFFAOYSA-N	380693	808934	581870	688500	945253	920067	370275	453781	421301	466770	325761	381658	234185	137013	202236	1.73871e+06
Com_6433_neg	Tipredane	替泼尼旦	N	C22H31FO2S2	410.175	409.164	8.7126	[M-H]-	9.848	0.51	2	C18	Lipids and lipid-like molecules	脂质和类脂分子	Steroids and steroid derivatives	类固醇和类固醇衍生物	Androstane steroids	雄甾烷类固醇	"85197-77-9"	HMDB0042040	Lipids and lipid-like molecules	Steroids and steroid derivatives	Androstane steroids	-	-	-	-	-	-	-	55320	[H]C12CC[C@@](SC)(SCC)C1(C)CC([H])(O)[C@@]1(F)C2([H])CCC2=CC(=O)C=CC12C	DXEXNWDGDYUITL-XDPGLMMESA-N	801594	539713	709036	788251	838446	804608	995861	861149	967878	881685	685698	604977	2.26489e+06	1.58821e+06	1.78633e+06	2.02287e+06
Com_4021_neg	Falcarindione	-	N	C17H20O2	256.146	255.139	1.60814	[M-H]-	6.455	0.62	2	C18	Organic oxygen compounds	有机氧化合物	Organooxygen compounds	有机氧化合物	Carbonyl compounds	羰基化合物	"65892-84-4"	HMDB0033680	Organic oxygen compounds	Organooxygen compounds	Carbonyl compounds	-	-	-	-	-	-	-	15559226	CCCCCCC\C=C\C(=O)C#CC#CC(=O)C=C	WFXDNWZWONCJFS-GXDHUFHOSA-N	2.0864e+07	3.86171e+07	2.31461e+07	3.03898e+07	3.66017e+07	2.64469e+07	4.18532e+08	4.28086e+08	4.54585e+08	4.3243e+08	3.41559e+08	4.22784e+08	1.17049e+08	1.06727e+08	8.80246e+07	1.64494e+06
Com_4894_neg	isorhamnetin 3-rutinoside-7-glucoside	异鼠李素3-芸香糖苷-7-葡萄糖苷	N	C14H16O8	312.085	311.078	1.43804	[M-H]-	5.079	0.52	2	C18	Phenylpropanoids and polyketides	苯丙素类和聚酮类	Cinnamic acids and derivatives	肉桂酸及其衍生物	Hydroxycinnamic acids and derivatives	羟基肉桂酸及其衍生物	"-"	HMDB0304580	Phenylpropanoids and polyketides	Cinnamic acids and derivatives	Hydroxycinnamic acids and derivatives	-	-	-	LMPK12112355	Polyketides [PK]	Flavonoids [PK12]	Flavones and Flavonols [PK1211]	11023363	O[C@@H]1CO[C@@H](OC(=O)\C=C\C2=CC(O)=C(O)C=C2)[C@H](O)[C@H]1O	PSYRONNZYLYIOG-RBBVTJSLSA-N	4.2884e+07	5.40724e+07	4.4054e+07	4.67758e+07	5.87689e+07	5.04394e+07	4.44746e+07	4.38233e+07	4.19826e+07	4.23123e+07	4.62079e+07	4.27478e+07	7.12132e+07	6.84803e+07	7.79257e+07	2.08942e+08
Com_4124_neg	2-O-p-Coumaroyltartronic acid	-	N	C12H10O7	266.043	265.033	8.08496	[M-H]-	4.645	0.54	2	C18	Phenylpropanoids and polyketides	苯丙素类和聚酮类	Cinnamic acids and derivatives	肉桂酸及其衍生物	Hydroxycinnamic acids and derivatives	羟基肉桂酸及其衍生物	"95519-23-6"	HMDB0032956	Phenylpropanoids and polyketides	Cinnamic acids and derivatives	Hydroxycinnamic acids and derivatives	-	-	-	-	-	-	-	92012255	OC(=O)C(OC(=O)\C=C\C1=CC=C(O)C=C1)C(O)=O	RWROLZXFRYSDLG-ZZXKWVIFSA-N	1.46197e+06	1.79894e+06	1.24983e+06	1.71422e+06	2.2005e+06	1.55243e+06	1.54525e+06	1.76588e+06	1.24406e+06	1.65928e+06	1.49798e+06	1.67996e+06	1.63796e+06	2.20389e+06	2.19325e+06	462038
Com_5197_neg	Stanozolol	康力龙	N	C21H32N2O	328.251	327.245	2.7285	[M-H]-	7.216	0.51	2	C18	Lipids and lipid-like molecules	脂质和类脂分子	Steroids and steroid derivatives	类固醇和类固醇衍生物	Estrane steroids	雌激素类固醇	"10418-03-8"	HMDB0003116	Lipids and lipid-like molecules	Steroids and steroid derivatives	Estrane steroids	-	C07311	-	-	-	-	-	25249	[H][C@@]12CC[C@](C)(O)[C@@]1(C)CC[C@@]1([H])[C@@]2([H])CC[C@@]2([H])CC3=NNC=C3C[C@]12C	LKAJKIOFIWVMDJ-IYRCEVNGSA-N	174754	378788	159285	292074	408856	221638	2.43602e+07	2.34816e+07	2.11645e+07	2.20523e+07	1.87053e+07	1.96362e+07	2.44178e+06	2.56429e+06	2.10183e+06	2.69285e+07
Com_5283_neg	1,5-Dibutyl methyl hydroxycitrate	-	N	C15H26O8	334.163	333.156	1.58691	[M-H]-	5.666	0.52	2	C18	Organic acids and derivatives	有机酸及其衍生物	Carboxylic acids and derivatives	羧酸及其衍生物	Tricarboxylic acids and derivatives	三羧酸及其衍生物	"-"	HMDB0040461	Organic acids and derivatives	Carboxylic acids and derivatives	Tricarboxylic acids and derivatives	-	-	-	-	-	-	-	9974117	CCCCOC(=O)CC(O)(C(O)C(=O)OCCCC)C(=O)OC	JRMBFEKUMNWOIE-UHFFFAOYSA-N	5.15825e+07	6.53194e+07	5.99047e+07	5.98149e+07	6.54706e+07	7.10485e+07	2.84434e+07	2.51782e+07	2.65543e+07	2.62052e+07	3.02183e+07	3.07021e+07	4.1687e+07	3.72665e+07	4.35873e+07	4.78766e+07
Com_5771_neg	(1R*,2R*,4R*,8S*)-p-Menthane-1,2,8,9-tetrol 9-glucoside	-	N	C16H30O9	366.189	365.182	1.27364	[M-H]-	5.613	0.60	2	C18	Lipids and lipid-like molecules	脂质和类脂分子	Prenol lipids	异戊烯醇脂	Terpene glycosides	萜烯糖苷	"402593-84-4"	HMDB0039976	Lipids and lipid-like molecules	Prenol lipids	Terpene glycosides	-	-	-	-	-	-	-	85402711	CC(O)(COC1OC(CO)C(O)C(O)C1O)C1CCC(C)(O)C(O)C1	OUUOFMUQJUUKQQ-UHFFFAOYSA-N	2.64097e+08	3.42297e+08	2.71776e+08	2.75427e+08	3.43954e+08	3.3404e+08	1.38408e+08	1.37003e+08	1.38026e+08	1.37176e+08	1.46795e+08	1.39049e+08	1.90348e+08	1.78186e+08	1.92047e+08	3.36987e+08
Com_4842_neg	(R)-1-O-b-D-glucopyranosyl-1,3-octanediol	(R)-1-O-β-D-葡萄糖基-1,3-辛二醇	N	C14H28O7	308.183	307.177	1.53496	[M-H]-	5.159	0.58	2	C18	Lipids and lipid-like molecules	脂质和类脂分子	Fatty Acyls	脂肪酰类	Fatty acyl glycosides	脂肪酰糖苷	"120727-21-1"	HMDB0029362	Lipids and lipid-like molecules	Fatty Acyls	Fatty acyl glycosides	-	-	-	-	-	-	-	14213498	CCCCCC(O)CCOC1OC(CO)C(O)C(O)C1O	PDTNYXYWXDHHEM-UHFFFAOYSA-N	6.53516e+07	8.82775e+07	7.32962e+07	7.8288e+07	8.82896e+07	8.66786e+07	7.92784e+07	7.55898e+07	7.52714e+07	7.13955e+07	8.22029e+07	8.0449e+07	4.31483e+07	4.23156e+07	4.51175e+07	3.64952e+07
Com_4495_neg	16alpha-Fluoroestradiol	-	N	C18H23FO2	290.168	289.162	3.36072	[M-H]-	7.178	0.50	2	C18	Lipids and lipid-like molecules	脂质和类脂分子	Steroids and steroid derivatives	类固醇和类固醇衍生物	Estrane steroids	雌激素类固醇	"-"	HMDB0244757	Lipids and lipid-like molecules	Steroids and steroid derivatives	Estrane steroids	-	-	-	-	-	-	-	14211618	CC12CCC3C(CCC4=C3C=CC(O)=C4)C1CC(F)C2O	KDLLNMRYZGUVMA-UHFFFAOYSA-N	2.01006e+06	2.37785e+06	1.18891e+06	256983	3.1304e+06	3.10708e+06	5.47997e+06	1.28257e+07	1.38052e+07	9.5176e+06	2.20071e+07	6.39705e+06	2.02913e+07	1.60738e+07	1.55441e+07	5.32821e+07
Com_4554_neg	Ethyl (S)-3-hydroxybutyrate glucoside	乙基（S）-3-羟基丁酸葡萄糖苷	N	C12H22O8	294.131	293.125	1.53353	[M-H]-	5.519	0.61	2	C18	Lipids and lipid-like molecules	脂质和类脂分子	Fatty Acyls	脂肪酰类	Fatty acyl glycosides	脂肪酰糖苷	"-"	HMDB0031693	Lipids and lipid-like molecules	Fatty Acyls	Fatty acyl glycosides	-	-	-	-	-	-	-	76463850	CCOC(=O)CC(C)OC1OC(CO)C(O)C(O)C1O	HEBPYQNXDMDRKR-UHFFFAOYSA-N	2.9501e+08	3.82204e+08	3.23891e+08	3.18749e+08	3.86227e+08	3.80324e+08	7.77229e+08	5.44338e+08	5.24053e+08	7.68224e+08	5.7582e+08	7.94048e+08	6.46502e+08	6.32632e+08	7.27987e+08	1.48417e+09
Com_6886_neg	17-beta-Estradiol-3-glucuronide	-	N	C24H32O8	448.21	447.198	8.88218	[M-H]-	7.827	0.52	2	C18	Lipids and lipid-like molecules	脂质和类脂分子	Steroids and steroid derivatives	类固醇和类固醇衍生物	Steroidal glycosides	甾体糖苷	"15270-30-1"	HMDB0010322	Lipids and lipid-like molecules	Steroids and steroid derivatives	Steroidal glycosides	-	C05503	map00140;map04976	LMST05010007	Sterol Lipids [ST]	Steroid conjugates [ST05]	Glucuronides [ST0501]	440713	[H][C@@]12CC[C@H](O)[C@@]1(C)CC[C@]1([H])C3=C(CC[C@@]21[H])C=C(O[C@@H]1O[C@@H]([C@@H](O)[C@H](O)[C@H]1O)C(O)=O)C=C3	MUOHJTRCBBDUOW-QXYWQCSFSA-N	4.28053e+06	5.08997e+06	3.64334e+06	4.24278e+06	5.13049e+06	4.94669e+06	3.44362e+06	3.86674e+06	3.49244e+06	3.05111e+06	4.26379e+06	3.31963e+06	5.43251e+06	4.86915e+06	4.90683e+06	255455
Com_3393_neg	3,4',5-Biphenyltriol	3,4',5-联苯三酚	N	C12H10O3	202.063	201.056	0.93981	[M-H]-	7.268	0.51	2	C18	Benzenoids	苯类化合物	Benzene and substituted derivatives	苯及其取代衍生物	Biphenyls and derivatives	联苯及其衍生物	"74276-54-3"	HMDB0032713	Benzenoids	Benzene and substituted derivatives	Biphenyls and derivatives	-	-	-	-	-	-	-	21909602	OC1=CC=C(C=C1)C1=CC(O)=CC(O)=C1	HSZOQEGJICWJDP-UHFFFAOYSA-N	203335	66938.9	264488	124515	159154	279410	1.33497e+07	1.25641e+07	1.39008e+07	1.15874e+07	9.94055e+06	1.00671e+07	4.22916e+06	4.20857e+06	2.93828e+06	184467
Com_2974_neg	Hexahydropyrrolo[1,2-a]pyrazine-1,4-dione	-	N	C7H10N2O2	154.074	153.066	8.30355	[M-H]-	5.568	0.53	2	C18	Organic acids and derivatives	有机酸及其衍生物	Carboxylic acids and derivatives	羧酸及其衍生物	Amino acids, peptides, and analogues	氨基酸、肽和类似物	"-"	HMDB0253141	Organic acids and derivatives	Carboxylic acids and derivatives	Amino acids, peptides, and analogues	-	-	-	-	-	-	-	193540	O=C1CNC(=O)C2CCCN12	OWOHLURDBZHNGG-UHFFFAOYSA-N	2.53738e+06	2.75096e+06	1.9576e+06	2.14903e+06	2.72292e+06	2.48132e+06	9.91541e+06	8.9946e+06	9.54761e+06	9.65626e+06	8.02656e+06	8.98119e+06	2.05491e+06	2.20227e+06	2.4512e+06	2.98239e+06
Com_6285_neg	5alpha-Pregnan-3beta,20beta-diol 20-sulfate	-	N	C21H36O5S	400.228	399.221	0.94346	[M-H]-	8.379	0.62	2	C18	Lipids and lipid-like molecules	脂质和类脂分子	Steroids and steroid derivatives	类固醇和类固醇衍生物	Sulfated steroids	硫酸化类固醇	"103674-15-3"	HMDB0240580	Lipids and lipid-like molecules	Steroids and steroid derivatives	Sulfated steroids	-	-	-	-	-	-	-	-	[H][C@@]1(CC[C@@]2([H])[C@]3([H])CC[C@@]4([H])C[C@@H](O)CC[C@]4(C)[C@@]3([H])CC[C@]12C)[C@@H](C)OS(O)(=O)=O	NOGKXXMAHGCQBS-XFHAOOBSSA-N	1.29781e+07	1.70464e+07	1.36808e+07	1.26675e+07	1.72218e+07	1.64644e+07	1.02385e+07	9.65404e+06	1.06918e+07	9.44441e+06	1.03276e+07	1.04744e+07	1.20326e+07	1.2292e+07	9.17574e+06	2.75915e+07
Com_6212_neg	1-(3-Methylbutanoyl)-6-apiosylglucose	-	N	C16H28O11	396.163	395.156	1.44579	[M-H]-	4.95	0.59	2	C18	Lipids and lipid-like molecules	脂质和类脂分子	Fatty Acyls	脂肪酰类	Fatty acyl glycosides	脂肪酰糖苷	"467242-31-5"	HMDB0039953	Lipids and lipid-like molecules	Fatty Acyls	Fatty acyl glycosides	-	-	-	-	-	-	-	74029760	CC(C)CC(=O)OC1OC(COC2OCC(O)(CO)C2O)C(O)C(O)C1O	ZIEQNJFDWXPCBV-UHFFFAOYSA-N	1.04526e+09	1.24494e+09	1.03586e+09	1.03276e+09	1.26867e+09	1.19564e+09	1.78502e+09	1.80118e+09	1.73477e+09	1.75662e+09	1.93194e+09	1.85242e+09	5.68102e+08	6.14706e+08	6.45747e+08	1.30584e+08
Com_3389_neg	Isolongifolene, 4,5,9,10-dehydro-	-	N	C15H20	200.156	199.149	0.23329	[M-H]-	7.157	0.63	2	C18	Hydrocarbons	碳氢化合物	Polycyclic hydrocarbons	多环烃	-	-	"-"	HMDB0059829	Hydrocarbons	Polycyclic hydrocarbons	-	-	-	-	-	-	-	-	588771	CC1(C)C2CC3(C=C2)C1=CC=CC3(C)C	MOLSSUUBCUMURN-UHFFFAOYSA-N	3.11816e+06	3.45688e+06	1.94359e+06	1.44897e+06	3.21561e+06	3.42474e+06	3.5998e+07	4.00772e+07	3.96402e+07	3.62154e+07	3.44444e+07	3.33094e+07	1.41656e+07	2.38957e+07	1.52379e+07	8.78005e+06
Com_5459_neg	10,20-Dihydroxyeicosanoic acid	10,20-二羟基二十酸	N	C20H40O4	344.293	343.286	1.09303	[M-H]-	7.912	0.66	2	C18	Lipids and lipid-like molecules	脂质和类脂分子	Fatty Acyls	脂肪酰类	Fatty acids and conjugates	脂肪酸和结合物	"120727-26-6"	HMDB0031923	Lipids and lipid-like molecules	Fatty Acyls	Fatty acids and conjugates	-	-	-	-	-	-	-	14259007	OCCCCCCCCCCC(O)CCCCCCCCC(O)=O	RIIQXYZWFWMFSB-UHFFFAOYSA-N	4.60719e+07	5.51927e+07	4.19965e+07	4.00027e+07	6.48721e+07	6.19591e+07	5.74975e+07	5.62433e+07	5.79159e+07	5.58297e+07	6.03502e+07	5.67602e+07	2.35528e+07	2.26697e+07	2.77306e+07	2.77744e+06
Com_3437_neg	6,7-Dihydroxy-2-dimethylaminotetralin	6,7-二羟基-2-二甲氨基四氢萘	N	C12H17NO2	207.126	206.119	1.43835	[M-H]-	6.599	0.54	2	C18	Benzenoids	苯类化合物	Tetralins	四氢化萘	-	-	"-"	HMDB0247109	Benzenoids	Tetralins	-	-	-	-	-	-	-	-	122132	CN(C)C1CCC2=CC(O)=C(O)C=C2C1	JWLJBTDXCBIGBW-UHFFFAOYSA-N	1.90679e+07	2.04588e+07	1.54963e+07	1.55546e+07	2.07904e+07	2.52986e+07	2.48923e+07	2.36354e+07	2.43106e+07	2.21493e+07	1.87207e+07	1.76204e+07	5.4164e+06	5.15073e+06	3.3814e+06	3.55974e+06
Com_7339_neg	Sordarin	-	N	C27H40O8	492.272	491.266	2.59442	[M-H]-	6.271	0.57	2	C18	Lipids and lipid-like molecules	脂质和类脂分子	Prenol lipids	异戊烯醇脂	Terpene glycosides	萜烯糖苷	"-"	HMDB0242737	Lipids and lipid-like molecules	Prenol lipids	Terpene glycosides	-	-	-	-	-	-	-	22219016	COC1C(C)OC(OCC23CC4C(C)CCC4C4(CC2C=C(C(C)C)C34C(O)=O)C=O)C(O)C1O	OGGVRVMISBQNMQ-UHFFFAOYSA-N	6.70537e+07	8.86523e+07	7.5347e+07	7.42154e+07	9.14248e+07	8.93131e+07	2.92538e+07	2.76205e+07	2.94234e+07	3.50243e+07	3.22416e+07	3.51295e+07	2.26425e+07	2.00941e+07	2.15017e+07	4.67814e+06
Com_3467_neg	2-Methoxy-3-(4-methoxyphenyl)propanoic acid	-	N	C11H14O4	210.089	209.081	2.50923	[M-H]-	1.317	0.51	2	C18	Phenylpropanoids and polyketides	苯丙素类和聚酮类	Phenylpropanoic acids	苯丙酸类	-	-	"87387-83-5"	HMDB0039428	Phenylpropanoids and polyketides	Phenylpropanoic acids	-	-	-	-	-	-	-	-	69053128	COC(CC1=CC=C(OC)C=C1)C(O)=O	OGJKUGGZOYNPSS-UHFFFAOYSA-N	3.28817e+07	4.10983e+07	3.40172e+07	3.0952e+07	4.26784e+07	4.08571e+07	4.88074e+07	4.82271e+07	4.93141e+07	4.57599e+07	4.44323e+07	4.34449e+07	1.74427e+07	2.40134e+07	1.56542e+07	3.21085e+07
Com_4641_neg	Artepillin C	阿特匹林C	N	C19H24O3	300.173	299.166	0.85642	[M-H]-	6.944	0.63	2	C18	Phenylpropanoids and polyketides	苯丙素类和聚酮类	Cinnamic acids and derivatives	肉桂酸及其衍生物	Hydroxycinnamic acids and derivatives	羟基肉桂酸及其衍生物	"72944-19-5"	HMDB0248626	Phenylpropanoids and polyketides	Cinnamic acids and derivatives	Hydroxycinnamic acids and derivatives	-	-	-	-	-	-	-	126315	CC(C)=CCC1=CC(C=CC(O)=O)=CC(CC=C(C)C)=C1O	KABCFARPAMSXCC-UHFFFAOYSA-N	1.32686e+08	1.60712e+08	1.06962e+08	9.71896e+07	1.65359e+08	1.67395e+08	2.22152e+07	1.72827e+07	2.65731e+07	2.17031e+07	1.85755e+07	2.09163e+07	4.32842e+07	4.26347e+07	3.26616e+07	1.31932e+06
Com_4291_neg	Daumone	-	N	C13H24O6	276.157	275.15	1.46751	[M-H]-	5.485	0.51	2	C18	Organic oxygen compounds	有机氧化合物	Organooxygen compounds	有机氧化合物	Carbohydrates and carbohydrate conjugates	碳水化合物和碳水化合物结合物	"-"	HMDB0250877	Organic oxygen compounds	Organooxygen compounds	Carbohydrates and carbohydrate conjugates	-	-	-	LMFA13040002	Fatty Acyls [FA]	Fatty acyl glycosides [FA13]	Ascarosides [FA1304]	10265467	CC(CCCCC(O)=O)OC1OC(C)C(O)CC1O	KBTQMAFDKPKMEJ-UHFFFAOYSA-N	1.02259e+06	990145	1.21681e+06	507624	1.19419e+06	644412	1.10516e+07	9.2674e+06	9.56076e+06	1.01926e+07	1.05815e+07	9.96516e+06	4.03993e+06	4.0408e+06	4.10927e+06	1.19955e+07
Com_8189_neg	5-Methyleriodictyol 7-[glucosyl-(1->4)-galactoside]	-	N	C28H34O16	626.185	625.178	1.5817	[M-H]-	5.316	0.53	2	C18	Phenylpropanoids and polyketides	苯丙素类和聚酮类	Flavonoids	黄酮类化合物	Flavonoid glycosides	黄酮糖苷	"114454-39-6"	HMDB0040470	Phenylpropanoids and polyketides	Flavonoids	Flavonoid glycosides	-	-	-	LMPK12140560	Polyketides [PK]	Flavonoids [PK12]	Flavanones [PK1214]	42608066	COC1=C2C(=O)CC(OC2=CC(OC2OC(CO)C(OC3OC(CO)C(O)C(O)C3O)C(O)C2O)=C1)C1=CC(O)=C(O)C=C1	CEJOKNKJINIMGF-UHFFFAOYSA-N	9.84613e+07	1.29224e+08	1.08244e+08	1.15487e+08	1.38041e+08	1.28761e+08	5.35584e+07	4.958e+07	4.60921e+07	4.87601e+07	5.06386e+07	5.18639e+07	2.79696e+07	2.43517e+07	2.90394e+07	1.75174e+06
Com_5985_neg	(S)-Bitalin A 12-glucoside	-	N	C19H24O8	380.147	379.14	1.10785	[M-H]-	5.082	0.51	2	C18	Organic oxygen compounds	有机氧化合物	Organooxygen compounds	有机氧化合物	Carbohydrates and carbohydrate conjugates	碳水化合物和碳水化合物结合物	"-"	HMDB0038328	Organic oxygen compounds	Organooxygen compounds	Carbohydrates and carbohydrate conjugates	-	-	-	-	-	-	-	85391088	CC(=O)C1=CC2=C(OC(C2)C(=C)COC2OC(CO)C(O)C(O)C2O)C=C1	TTWVIHLNMJFBMC-UHFFFAOYSA-N	1.05887e+07	1.30013e+07	1.07698e+07	1.13191e+07	1.3215e+07	1.13815e+07	1.80981e+07	1.0644e+07	9.55071e+06	9.54214e+06	1.8002e+07	9.45845e+06	1.64389e+07	1.73772e+07	1.80343e+07	1.29928e+07
Com_5730_neg	Xanthotoxol glucoside	-	N	C17H16O9	364.079	363.071	3.97199	[M-H]-	5.01	0.55	2	C18	Phenylpropanoids and polyketides	苯丙素类和聚酮类	Coumarins and derivatives	香豆素及其衍生物	Coumarin glycosides	香豆素糖苷	"-"	HMDB0038626	Phenylpropanoids and polyketides	Coumarins and derivatives	Coumarin glycosides	-	-	-	-	-	-	-	13846551	OCC1OC(OC2=C3OC(=O)C=CC3=CC3=C2OC=C3)C(O)C(O)C1O	CXQMYXUCGMYFCD-UHFFFAOYSA-N	714353	1.60581e+06	1.32486e+06	488547	1.36319e+06	443265	2.58302e+06	2.63127e+06	2.72662e+06	2.52828e+06	126324	2.41454e+06	2.70544e+06	5.04898e+06	3.80356e+06	5.8859e+07
Com_6043_neg	2,3-Butanediol apiosylglucoside	-	N	C15H28O11	384.163	383.156	1.45373	[M-H]-	4.918	0.65	2	C18	Organic oxygen compounds	有机氧化合物	Organooxygen compounds	有机氧化合物	Carbohydrates and carbohydrate conjugates	碳水化合物和碳水化合物结合物	"-"	HMDB0033063	Organic oxygen compounds	Organooxygen compounds	Carbohydrates and carbohydrate conjugates	-	-	-	-	-	-	-	85267368	CC(O)C(C)OC1OC(COC2OCC(O)(CO)C2O)C(O)C(O)C1O	IXOASERJLNPXSS-UHFFFAOYSA-N	1.0584e+09	1.06159e+09	9.07442e+08	9.20399e+08	1.11945e+09	9.72739e+08	7.48196e+08	7.21145e+08	7.32964e+08	7.24248e+08	1.02981e+09	7.60078e+08	7.62691e+08	9.17228e+08	9.63371e+08	1.21645e+09
Com_3779_neg	Cyheptamide	环庚米特	N	C16H15NO	237.115	236.106	9.89008	[M-H]-	6.702	0.59	2	C18	Benzenoids	苯类化合物	Dibenzocycloheptenes	二苯并环庚烯	-	-	"7199-29-3"	HMDB0250690	Benzenoids	Dibenzocycloheptenes	-	-	-	-	-	-	-	-	23603	OC(=N)C1C2=CC=CC=C2CCC2=CC=CC=C12	APBVLLORZMAWKI-UHFFFAOYSA-N	1.17124e+08	1.47191e+08	1.00865e+08	1.05083e+08	1.49734e+08	1.47174e+08	8.49784e+07	8.9467e+07	8.6134e+07	8.51115e+07	6.688e+07	6.47392e+07	1.78561e+08	1.75203e+08	1.32387e+08	2.28032e+08
Com_3728_neg	2-hydroxy-3-(sulfooxy)benzoic acid	-	N	C7H6O7S	233.983	232.978	6.48949	[M-H]-	1.709	0.56	2	C18	Organic acids and derivatives	有机酸及其衍生物	Organic sulfuric acids and derivatives	有机硫酸及其衍生物	Arylsulfates	芳基硫酸盐	"-"	HMDB0134105	Organic acids and derivatives	Organic sulfuric acids and derivatives	Arylsulfates	-	-	-	-	-	-	-	131837851	OC(=O)C1=C(O)C(OS(O)(=O)=O)=CC=C1	QDPNFTHYUAKYKM-UHFFFAOYSA-N	534239	843859	409647	316965	386501	241544	1.39442e+07	1.37017e+07	1.75961e+07	1.32572e+07	1.27481e+07	9.99868e+06	3.5518e+06	3.40177e+06	3.45683e+06	352350
Com_6778_neg	LysoPE(15:0/0:0)	溶血磷脂酰乙醇胺 (15:0/0:0)	N	C20H42NO7P	439.27	438.262	0.58104	[M-H]-	8.471	0.71	2	C18	Lipids and lipid-like molecules	脂质和类脂分子	Glycerophospholipids	甘油磷脂	Glycerophosphoethanolamines	甘油磷酸乙醇胺类	"-"	HMDB0011502	Lipids and lipid-like molecules	Glycerophospholipids	Glycerophosphoethanolamines	-	-	-	LMGP02050031	Glycerophospholipids [GP]	Glycerophosphoethanolamines [GP02]	Monoacylglycerophosphoethanolamines [GP0205]	52925150	[H][C@@](O)(COC(=O)CCCCCCCCCCCCCC)COP(O)(=O)OCCN	FGHPDPYCRTXYNZ-LJQANCHMSA-N	1.09037e+06	1.14029e+06	433540	500837	626660	762793	1.55671e+06	2.67345e+06	2.54478e+06	1.82799e+06	2.03532e+06	1.14571e+06	4.97636e+06	1.02753e+07	6.89031e+06	2.33189e+07
Com_3907_neg	3-Hydroxydodecanedioic acid	3-羟基十二烷二酸	N	C12H22O5	246.147	245.14	1.02108	[M-H]-	5.856	0.63	2	C18	Organic acids and derivatives	有机酸及其衍生物	Hydroxy acids and derivatives	羟基酸及其衍生物	Medium-chain hydroxy acids and derivatives	中链羟基酸及其衍生物	"34574-69-1"	HMDB0000413	Organic acids and derivatives	Hydroxy acids and derivatives	Medium-chain hydroxy acids and derivatives	-	-	-	LMFA01170089	Fatty Acyls [FA]	Fatty Acids and Conjugates [FA01]	Dicarboxylic acids [FA0117]	16663321	OC(CCCCCCCCC(O)=O)CC(O)=O	FYVQCLGZFXHEGL-UHFFFAOYSA-N	6.3498e+07	8.41642e+07	6.94255e+07	6.53955e+07	8.09859e+07	8.3672e+07	2.56326e+07	2.36942e+07	2.32418e+07	2.25419e+07	2.72485e+07	2.48895e+07	4.27142e+07	4.31083e+07	4.54184e+07	5.88111e+06
Com_5422_neg	Cardenolide	-	N	C23H34O2	342.256	341.251	5.9965	[M-H]-	8.066	0.55	2	C18	Lipids and lipid-like molecules	脂质和类脂分子	Steroids and steroid derivatives	类固醇和类固醇衍生物	Steroid lactones	类固醇内酯	"-"	HMDB0249669	Lipids and lipid-like molecules	Steroids and steroid derivatives	Steroid lactones	-	-	-	-	-	-	-	22340795	CC12CCC3C(CCC4CCCCC34C)C1CCC2C1=CC(=O)OC1	JIUWTCXNUNHEGP-UHFFFAOYSA-N	1.31387e+07	1.48741e+07	1.36226e+07	9.45933e+06	1.35439e+07	1.6871e+07	5.8055e+07	5.50703e+07	5.73712e+07	7.81999e+07	5.94235e+07	5.90133e+07	2.72503e+07	1.84731e+07	1.89605e+07	1.58721e+07
Com_5775_neg	Drospirenone	屈螺酮	N	C24H30O3	366.219	365.211	4.48511	[M-H]-	6.429	0.68	2	C18	Lipids and lipid-like molecules	脂质和类脂分子	Steroids and steroid derivatives	类固醇和类固醇衍生物	Steroid lactones	类固醇内酯	"67392-87-4"	HMDB0015467	Lipids and lipid-like molecules	Steroids and steroid derivatives	Steroid lactones	-	-	-	-	-	-	-	68873	[H][C@@]12C[C@]1([H])[C@@]1([H])[C@]3([H])[C@]4([H])C[C@]4([H])[C@@]4(CCC(=O)O4)[C@@]3(C)CC[C@]1([H])[C@@]1(C)CCC(=O)C=C21	METQSPRSQINEEU-HXCATZOESA-N	2.71429e+08	2.87249e+08	498314	212936	327676	464402	3.86359e+06	3.29533e+06	3.2179e+06	2.79616e+06	2.18333e+06	3.65773e+06	4.77441e+06	4.40649e+06	4.66601e+06	1.21453e+06
Com_3995_neg	Aldosine	-	N	C12H18N2O4	254.127	253.121	7.45975	[M-H]-	7.03	0.71	2	C18	Organic acids and derivatives	有机酸及其衍生物	Carboxylic acids and derivatives	羧酸及其衍生物	Amino acids, peptides, and analogues	氨基酸、肽和类似物	"142759-11-3"	HMDB0037817	Organic acids and derivatives	Carboxylic acids and derivatives	Amino acids, peptides, and analogues	-	-	-	-	-	-	-	57357510	OC(=O)C1CCC(=CN1)C1CCCC(N1)C(O)=O	FZNMMFIPIGBAJL-UHFFFAOYSA-N	1.89579e+07	2.40308e+07	1.52949e+07	1.55061e+07	2.59404e+07	2.4081e+07	2.72406e+08	2.6661e+08	4.52633e+08	2.48746e+08	4.42444e+08	4.51507e+08	5.14733e+08	5.21828e+08	3.87896e+08	1.10574e+08
Com_7555_neg	6S,9R-Dihydroxy-4,7E-megastigmadien-3-one 9-[apiosyl-(1->6)-glucoside]	6S,9R-二羟基-4,7E-巨豆烯-3-酮 9-[芹菜苷-(1->6)-葡萄糖苷]	N	C24H38O12	518.236	517.229	0.87033	[M-H]-	5.328	0.51	2	C18	Lipids and lipid-like molecules	脂质和类脂分子	Fatty Acyls	脂肪酰类	Fatty acyl glycosides	脂肪酰糖苷	"-"	HMDB0029773	Lipids and lipid-like molecules	Fatty Acyls	Fatty acyl glycosides	-	-	-	-	-	-	-	131750896	CC(OC1OC(COC2OCC(O)(CO)C2O)C(O)C(O)C1O)\C=C\C1(O)C(C)=CC(=O)CC1(C)C	WGPMCTNBJPAHNW-AATRIKPKSA-N	1.75148e+08	2.18504e+08	1.87891e+08	1.93866e+08	2.45724e+08	2.14179e+08	2.06073e+08	2.09708e+08	1.96628e+08	2.14792e+08	2.22998e+08	2.14111e+08	3.17252e+08	3.25814e+08	3.19252e+08	6.58667e+07
Com_5380_neg	Pentamidine	喷他脒	N	C19H24N4O2	340.19	339.182	2.71509	[M-H]-	6.703	0.55	2	C18	Benzenoids	苯类化合物	Phenol ethers	苯酚醚	-	-	"100-33-4"	HMDB0014876	Benzenoids	Phenol ethers	-	-	C07420	-	-	-	-	-	4735	NC(=N)C1=CC=C(OCCCCCOC2=CC=C(C=C2)C(N)=N)C=C1	XDRYMKDFEDOLFX-UHFFFAOYSA-N	697744	1.49895e+06	1.27818e+06	850582	579783	723745	8.9545e+06	8.43628e+06	8.83884e+06	6.96893e+06	7.76831e+06	8.64868e+06	4.98796e+06	6.25412e+06	5.53546e+06	4.07401e+07
Com_3034_neg	1,3-Diisopropylbenzene	1,3-二异丙基苯	N	C12H18	162.141	161.134	0.61386	[M-H]-	7.149	0.56	2	C18	Benzenoids	苯类化合物	Benzene and substituted derivatives	苯及其取代衍生物	Cumenes	异丙苯	"99-62-7"	HMDB0013806	Benzenoids	Benzene and substituted derivatives	Cumenes	-	-	-	-	-	-	-	7450	[H]C1=C([H])C(=C([H])C(=C1[H])C([H])(C([H])([H])[H])C([H])([H])[H])C([H])(C([H])([H])[H])C([H])([H])[H]	UNEATYXSUBPPKP-UHFFFAOYSA-N	670563	2.06556e+06	552212	822218	1.22495e+06	1.49618e+06	2.07827e+07	2.22275e+07	3.207e+07	2.62603e+07	1.81271e+07	2.17613e+07	1.33373e+07	1.13247e+07	7.7914e+06	7.91363e+06
Com_2943_neg	Teresantalal	-	N	C10H14O	150.104	149.097	0.35758	[M-H]-	6.195	0.64	2	C18	Lipids and lipid-like molecules	脂质和类脂分子	Prenol lipids	异戊烯醇脂	Monoterpenoids	单萜类	"59300-39-9"	HMDB0034921	Lipids and lipid-like molecules	Prenol lipids	Monoterpenoids	-	-	-	-	-	-	-	85861298	CC12C3CC(CC13)C2(C)C=O	LALMNAMACHKPDG-UHFFFAOYSA-N	6.91805e+06	7.59959e+06	7.84499e+06	5.21497e+06	7.90777e+06	7.12097e+06	2.24489e+07	2.27036e+07	2.05059e+07	2.1048e+07	2.22826e+07	1.93228e+07	3.39677e+07	3.38143e+07	3.2249e+07	9.18536e+06
Com_8118_neg	Quercetin 3-(3-p-coumaroylglucoside)	槲皮素3-(3-对-肉桂酰基葡萄糖苷)	N	C30H26O14	610.132	609.123	3.58364	[M-H]-	9.073	0.77	2	C18	Phenylpropanoids and polyketides	苯丙素类和聚酮类	Flavonoids	黄酮类化合物	Flavonoid glycosides	黄酮糖苷	"76211-70-6"	HMDB0037365	Phenylpropanoids and polyketides	Flavonoids	Flavonoid glycosides	-	-	-	-	-	-	-	131752177	OCC1OC(OC2=C(OC3=CC(O)=CC(O)=C3C2=O)C2=CC(O)=C(O)C=C2)C(O)C(OC(=O)\C=C\C2=CC=C(O)C=C2)C1O	KKRGPGRSBFMOKP-FPYGCLRLSA-N	1.91593e+06	2.65042e+06	1.76214e+06	1.55889e+06	2.64914e+06	2.89455e+06	3.70865e+06	3.63891e+06	3.36721e+06	3.15269e+06	3.65065e+06	3.13576e+06	4.02004e+06	3.17018e+06	3.58696e+06	4.66407e+06
Com_5524_neg	Bis(2-hydroxy-1-naphthyl) disulfide	-	N	C20H14O2S2	350.044	349.036	1.20496	[M-H]-	1.633	0.51	2	C18	Benzenoids	苯类化合物	Naphthalenes	萘类	Naphthols and derivatives	萘酚及其衍生物	"-"	HMDB0253560	Benzenoids	Naphthalenes	Naphthols and derivatives	-	-	-	-	-	-	-	521106	OC1=C(SSC2=C(O)C=CC3=CC=CC=C23)C2=CC=CC=C2C=C1	RFAXLXKIAKIUDT-UHFFFAOYSA-N	1.99902e+06	2.44494e+06	2.53986e+06	2.08255e+06	2.40726e+06	1.50665e+06	2.7975e+06	3.59552e+06	2.47417e+06	4.60377e+06	3.73133e+06	2.70658e+06	2.61678e+06	4.04607e+06	3.52974e+06	590550
Com_6969_neg	Withanolide B	-	N	C28H38O5	454.272	453.262	6.24703	[M-H]-	5.613	0.51	2	C18	Lipids and lipid-like molecules	脂质和类脂分子	Prenol lipids	异戊烯醇脂	Quinone and hydroquinone lipids	醌和氢醌脂质	"56973-41-2"	HMDB0030020	Lipids and lipid-like molecules	Prenol lipids	Quinone and hydroquinone lipids	Menaquinone; Vitamin K2	C00828	map00130;map01100;map01110;map01240;map02020;map04977	-	-	-	-	5282367	CC(C1CCC2C3C4OC4C4(O)CC=CC(=O)C4(C)C3CCC12C)C1CC(C)=C(C)C(=O)O1	ZTEVDTFJUUJBLP-UHFFFAOYSA-N	2.4476e+06	3.37457e+06	2.61922e+06	2.31999e+06	1.97888e+06	1.88307e+06	8.09436e+06	7.18062e+06	8.81811e+06	7.92593e+06	8.97361e+06	9.22802e+06	4.88061e+06	4.22524e+06	4.0148e+06	2.62221e+06
Com_5937_neg	11beta-Hydroxy-3,20-dioxopregn-4-en-21-oic acid	11β-羟基-3,20-二酮孕-4-烯-21-酸	N	C22H32O5	376.225	375.216	4.63616	[M-H]-	8.557	0.54	2	C18	Lipids and lipid-like molecules	脂质和类脂分子	Steroids and steroid derivatives	类固醇和类固醇衍生物	Androstane steroids	雄甾烷类固醇	"-"	HMDB0011652	Lipids and lipid-like molecules	Steroids and steroid derivatives	Androstane steroids	-	-	-	LMST02030225	Sterol Lipids [ST]	Steroids [ST02]	C21 steroids (gluco/mineralocorticoids, progestogins) and derivatives [ST0203]	53481012	C[C@]12C[C@H](O)C3C(CCC4=CC(=O)CC[C@]34C)C1CCC2C(O)CC(O)=O	MSUMOHDXPKCNSB-ZUNXIJJCSA-N	3.63957e+06	4.38614e+06	3.93915e+06	3.47458e+06	4.67619e+06	4.67402e+06	46443.2	313295	379480	409890	33604.3	292378	3.67492e+06	3.64997e+06	4.3286e+06	8.25113e+06
Com_7369_neg	LysoPS(16:0/0:0)	-	N	C22H44NO9P	497.275	496.269	1.74632	[M-H]-	9.168	0.62	2	C18	Lipids and lipid-like molecules	脂质和类脂分子	Glycerophospholipids	甘油磷脂	Glycerophosphoserines	甘油磷酸丝氨酸	"116947-34-3"	HMDB0240605	Lipids and lipid-like molecules	Glycerophospholipids	Glycerophosphoserines	-	-	-	LMGP03050002	Glycerophospholipids [GP]	Glycerophosphoserines [GP03]	Monoacylglycerophosphoserines [GP0305]	9547100	CCCCCCCCCCCCCCCC(=O)OC[C@@H](O)COP(O)(=O)OC[C@H](N)C(O)=O	XIVOBOJQPNEUSC-UXHICEINSA-N	2.31981e+06	2.56772e+06	2.40833e+06	2.12025e+06	2.85553e+06	2.94187e+06	871878	636968	710988	712822	552342	727750	4.00281e+06	4.495e+06	3.74983e+06	5.6963e+06
Com_5418_neg	17-Hydroxymethylethisterone	17-羟甲基乙雌酮	N	C22H30O3	342.219	341.212	0.15218	[M-H]-	8.288	0.67	2	C18	Lipids and lipid-like molecules	脂质和类脂分子	Steroids and steroid derivatives	类固醇和类固醇衍生物	Androstane steroids	雄甾烷类固醇	"-"	HMDB0060710	Lipids and lipid-like molecules	Steroids and steroid derivatives	Androstane steroids	-	-	-	-	-	-	-	160654	C[C@]12CC[C@H]3[C@@H](CCC4=CC(=O)[C@H](CO)C[C@]34C)[C@@H]1CCC2(O)C#C	JGJFMZZHCOKXHX-RIONBYPISA-N	139374	177229	175756	212478	146845	201307	2.16246e+06	1.43444e+06	2.45986e+06	1.72476e+06	1.881e+06	1.721e+06	3.04562e+06	3.58108e+06	2.0848e+06	1.75167e+07
Com_5886_neg	Nabilone	大麻隆	N	C24H36O3	372.266	371.259	0.45857	[M-H]-	7.832	0.52	2	C18	Organoheterocyclic compounds	有机杂环化合物	Naphthopyrans	萘并吡喃类	Naphthopyranones	萘并吡喃酮类	"51022-71-0"	HMDB0014629	Organoheterocyclic compounds	Naphthopyrans	Naphthopyranones	-	-	-	-	-	-	-	5284592	[H][C@@]12CC(=O)CC[C@@]1([H])C(C)(C)OC1=CC(=CC(O)=C21)C(C)(C)CCCCCC	GECBBEABIDMGGL-RTBURBONSA-N	201754	38619.2	111396	164729	126486	224208	1.56491e+07	1.50835e+07	1.45259e+07	1.43247e+07	1.38675e+07	1.27267e+07	2.91946e+06	3.98353e+06	3.3689e+06	2.94877e+06
Com_4496_neg	1-Octen-3-yl glucoside	-	N	C14H26O6	290.173	289.166	1.54685	[M-H]-	5.623	0.60	2	C18	Lipids and lipid-like molecules	脂质和类脂分子	Fatty Acyls	脂肪酰类	Fatty acyl glycosides	脂肪酰糖苷	"209863-00-3"	HMDB0032959	Lipids and lipid-like molecules	Fatty Acyls	Fatty acyl glycosides	-	-	-	-	-	-	-	73817234	CCCCCC(OC1OC(CO)C(O)C(O)C1O)C=C	MPSRBJBPHXIOFN-UHFFFAOYSA-N	2.05982e+07	3.91264e+07	2.60754e+07	2.40646e+07	4.14815e+07	2.87808e+07	3.72967e+07	3.50823e+07	3.77627e+07	3.71771e+07	3.713e+07	3.85993e+07	2.41492e+07	2.11483e+07	2.32074e+07	6.37109e+07
Com_6970_neg	1-(4-O-beta-D-glucopyranosyl-3-methoxyphenyl)-3,5-dihydroxydecane	-	N	C25H42O7	454.293	453.283	7.09497	[M-H]-	9.205	0.51	2	C18	Organic oxygen compounds	有机氧化合物	Organooxygen compounds	有机氧化合物	Carbohydrates and carbohydrate conjugates	碳水化合物和碳水化合物结合物	"-"	HMDB0303085	Organic oxygen compounds	Organooxygen compounds	Carbohydrates and carbohydrate conjugates	-	-	-	-	-	-	-	-	CCCCCC(C)CC(C)CCC1=CC(OC)=C(O[C@@H]2O[C@H](CO)[C@@H](O)[C@H](O)[C@H]2O)C=C1	VFLYULAVOFVIAM-RRDRPCBCSA-N	1.68373e+07	2.00687e+07	1.82552e+07	1.61906e+07	2.38658e+07	2.44399e+07	5.22772e+07	5.23903e+07	5.42773e+07	5.31885e+07	3.86349e+07	5.71304e+07	5.97398e+07	5.58813e+07	5.35509e+07	7.57789e+07
Com_3080_neg	Phosphodimethylethanolamine	磷酸二甲基乙醇胺	N	C4H12NO4P	169.05	168.043	0.05225	[M-H]-	1.329	0.63	2	C18	Organic acids and derivatives	有机酸及其衍生物	Organic phosphoric acids and derivatives	有机磷酸及其衍生物	Phosphate esters	磷酸酯类	"-"	HMDB0060244	Organic acids and derivatives	Organic phosphoric acids and derivatives	Phosphate esters	Phosphodimethylethanolamine	C13482	map00564	-	-	-	-	151438	CN(C)CCOP(O)(O)=O	BLHVJAAEHMLMOI-UHFFFAOYSA-N	262588	407103	366508	293412	541741	834296	919297	1.28757e+06	1.65198e+06	1.42088e+06	1.70756e+06	1.66177e+06	7.98258e+06	6.46957e+06	7.62932e+06	1.68791e+07
Com_5455_neg	11-HDoHE	-	N	C22H32O3	344.235	343.228	1.41633	[M-H]-	8.454	0.56	2	C18	Lipids and lipid-like molecules	脂质和类脂分子	Fatty Acyls	脂肪酰类	Fatty acids and conjugates	脂肪酸和结合物	"-"	HMDB0060040	Lipids and lipid-like molecules	Fatty Acyls	Fatty acids and conjugates	-	-	-	-	-	-	-	131769802	CC\C=C/C\C=C/C\C=C/CC(O)\C=C\C=C\C\C=C/CCC(O)=O	LTERDCBCHFKFRI-KEFMQFBKSA-N	29074.5	125815	45766.7	54643.7	176787	64490.5	612647	210284	526110	411234	396084	207195	9.35329e+06	7.30242e+06	7.26271e+06	7.18026e+07
Com_5492_neg	12-Hydroxy-11-methoxy-8,11,13-abietatrien-20-oic acid	-	N	C21H30O4	346.214	345.21	9.7738	[M-H]-	8.827	0.66	2	C18	Lipids and lipid-like molecules	脂质和类脂分子	Prenol lipids	异戊烯醇脂	Diterpenoids	二萜类	"313050-47-4"	HMDB0038031	Lipids and lipid-like molecules	Prenol lipids	Diterpenoids	-	-	-	-	-	-	-	131752279	[H][C@@]12CCC3=C(C(OC)=C(O)C(CCC)=C3)[C@]1(CCCC2(C)C)C(O)=O	OMPKOMATCRRMCU-YCRPNKLZSA-N	4.07447e+06	5.80739e+06	3.86562e+06	3.60628e+06	5.02508e+06	3.72457e+06	2.49375e+06	2.43066e+06	2.23493e+06	2.82118e+06	2.80299e+06	2.48737e+06	5.7568e+06	4.42282e+06	4.90267e+06	6.46687e+06
Com_7857_neg	19-Hydroxycinnzeylanol 19-glucoside	-	N	C26H42O13	562.263	561.256	1.92671	[M-H]-	5.689	0.51	2	C18	Lipids and lipid-like molecules	脂质和类脂分子	Prenol lipids	异戊烯醇脂	Terpene glycosides	萜烯糖苷	"-"	HMDB0036856	Lipids and lipid-like molecules	Prenol lipids	Terpene glycosides	-	-	-	-	-	-	-	131752068	CC(COC1OC(CO)C(O)C(O)C1O)C1(O)CC2(O)C3(C)CC4(O)OC5(C(O)C(C)CCC35O)C2(O)C14C	JDXUGCGESVBRHW-UHFFFAOYSA-N	1.93707e+08	2.44842e+08	2.11914e+08	2.10163e+08	2.51629e+08	2.5198e+08	1.18468e+08	1.20714e+08	1.19927e+08	1.17033e+08	1.23287e+08	1.20293e+08	1.11691e+08	1.16179e+08	1.05241e+08	1.41983e+08
Com_7839_neg	Milbemycin beta2	-	N	C33H50O7	558.356	557.349	1.64021	[M-H]-	7.678	0.52	2	C18	Phenylpropanoids and polyketides	苯丙素类和聚酮类	Macrolides and analogues	大环内酯类及其类似物	Milbemycins	米尔倍霉素	"-"	HMDB0254728	Phenylpropanoids and polyketides	Macrolides and analogues	Milbemycins	-	-	-	-	-	-	-	-	CCC1OC2(CCC1C)CC1CC(CC=C(C)CC(C)C=CC=C(CO)C3(O)CC(OC)C(C)=CC3C(=O)O1)O2	PGFGQERXTDRVHO-UHFFFAOYSA-N	975687	1.38837e+06	1.21989e+06	833858	2.08861e+06	1.46193e+06	8.1938e+07	1.66026e+08	1.28894e+08	1.21516e+08	1.08743e+08	6.78061e+07	2.65268e+07	2.48028e+07	2.51718e+07	2.19447e+07
Com_5725_neg	7-Methyl-2'-deoxyguanosine-3'-monophosphate	7-甲基-2'-脱氧鸟苷-3'-单磷酸	N	C11H18N5O7P	363.094	362.084	7.17002	[M-H]-	2.366	0.54	2	C18	Nucleosides, nucleotides, and analogues	核苷、核苷酸和类似物	Ribonucleoside 3'-phosphates	核糖核苷 3'-磷酸	-	-	"-"	HMDB0247809	Nucleosides, nucleotides, and analogues	Ribonucleoside 3'-phosphates	-	-	-	-	-	-	-	-	136247468	CN1CN(C2CC(OP(O)(O)=O)C(CO)O2)C2=C1C(=O)NC(N)=N2	CLJOXQUSZMKJPT-UHFFFAOYSA-N	6.71469e+06	8.89695e+06	7.79659e+06	7.58239e+06	9.11502e+06	8.03493e+06	112660	334936	153462	202544	191120	60600.2	955580	1.11868e+06	1.12589e+06	163511
Com_6171_neg	CPA(16:0/0:0)	-	N	C19H37O6P	392.233	391.226	1.76965	[M-H]-	9.738	0.59	2	C18	Lipids and lipid-like molecules	脂质和类脂分子	Glycerophospholipids	甘油磷脂	Glycerophosphates	甘油磷酸酯类	"-"	HMDB0007003	Lipids and lipid-like molecules	Glycerophospholipids	Glycerophosphates	-	-	-	-	-	-	-	9801940	CCCCCCCCCCCCCCCC(=O)OCC1COP(O)(=O)O1	WLYRJURLXSFXRK-UHFFFAOYSA-N	4.03284e+07	4.48587e+07	4.2877e+07	4.52017e+07	5.39431e+07	5.32008e+07	7.65306e+07	7.67109e+07	8.32517e+07	7.61006e+07	5.748e+07	8.08694e+07	9.10216e+07	8.62455e+07	9.13588e+07	2.1449e+08
Com_8495_neg	PA(18:3(6Z,9Z,12Z)/18:2(9Z,12Z))	甘油磷酸甘油酯(18:3(6Z,9Z,12Z)/18:2(9Z,12Z))	N	C39H67O8P	694.457	693.452	2.56746	[M-H]-	11.09	0.90	2	C18	Lipids and lipid-like molecules	脂质和类脂分子	Glycerophospholipids	甘油磷脂	Glycerophosphates	甘油磷酸酯类	"-"	HMDB0114981	Lipids and lipid-like molecules	Glycerophospholipids	Glycerophosphates	-	-	-	LMGP10010377	Glycerophospholipids [GP]	Glycerophosphates [GP10]	Diacylglycerophosphates [GP1001]	52928970	[H][C@@](COC(=O)CCCC\C=C/C\C=C/C\C=C/CCCCC)(COP(O)(O)=O)OC(=O)CCCCCCC\C=C/C\C=C/CCCCC	HUWCUQOGVOJINR-GMHXJVKGSA-N	4.9818e+07	7.46688e+07	1.2046e+07	6.73916e+06	6.75348e+06	7.5805e+06	6.95829e+06	1.16269e+07	4.82125e+06	2.44899e+06	4.35497e+06	6.78558e+06	4.97354e+07	4.96326e+07	4.29192e+07	7.30688e+07
Com_5888_neg	5-(10,13-Nonadecadienyl)-1,3-benzenediol	-	N	C25H40O2	372.303	371.292	9.48558	[M-H]-	8.063	0.58	2	C18	Benzenoids	苯类化合物	Phenols	酚类	Benzenediols	苯二醇类	"189562-02-5"	HMDB0039867	Benzenoids	Phenols	Benzenediols	-	-	-	-	-	-	-	131752737	CCCCC\C=C\C\C=C\CCCCCCCCCC1=CC(O)=CC(O)=C1	QEMSHYYBCNAAQA-AVQMFFATSA-N	8.04953e+06	9.61148e+06	8.26636e+06	6.94398e+06	9.58744e+06	1.00788e+07	1.12998e+06	1.0258e+06	1.05918e+06	971718	1.0903e+06	868406	7.77848e+06	7.92867e+06	7.79983e+06	3.03162e+07
Com_7634_neg	Ganoderic acid N	-	N	C30H42O8	530.288	529.282	1.91466	[M-H]-	8.624	0.55	2	C18	Lipids and lipid-like molecules	脂质和类脂分子	Prenol lipids	异戊烯醇脂	Triterpenoids	三萜类	"110241-19-5"	HMDB0035325	Lipids and lipid-like molecules	Prenol lipids	Triterpenoids	-	-	-	-	-	-	-	131751706	CC(CC(=O)CC(C)(O)C1CC(=O)C2(C)C3=C(C(=O)CC12C)C1(C)CCC(=O)C(C)(C)C1CC3O)C(O)=O	XXHBQOHASACCAP-UHFFFAOYSA-N	515050	562249	497574	424907	537007	523288	290885	52150.3	33244.8	224544	40721.7	312591	9.61512e+06	8.96788e+06	9.09604e+06	1.82632e+06
Com_5819_neg	Didesmethyl tocotrienol	-	N	C25H36O2	368.272	367.266	5.56918	[M-H]-	8.49	0.52	2	C18	Lipids and lipid-like molecules	脂质和类脂分子	Prenol lipids	异戊烯醇脂	Diterpenoids	二萜类	"-"	HMDB0251224	Lipids and lipid-like molecules	Prenol lipids	Diterpenoids	-	-	-	LMPR02020058	Prenol Lipids [PR]	Quinones and hydroquinones [PR02]	Vitamin E [PR0202]	54447752	CC(C)=CCCC(C)=CCCC(C)=CCCC1CCC2=CC(O)=CC=C2O1	WSTGHGHPTQPFAP-UHFFFAOYSA-N	678238	895896	771577	601587	998624	900848	265459	291616	461515	319444	400704	242265	930705	934383	1.04183e+06	8.72499e+06
Com_5703_neg	cannabigerolate	-	N	C22H32O4	360.23	359.221	4.29909	[M-H]-	9.941	0.51	2	C18	Benzenoids	苯类化合物	Benzene and substituted derivatives	苯及其取代衍生物	Benzoic acids and derivatives	苯甲酸及其衍生物	"-"	HMDB0304284	Benzenoids	Benzene and substituted derivatives	Benzoic acids and derivatives	Cannabigerolate; CBGA	C20406	map00999;map01100;map01110	-	-	-	-	3082240	CCCCCC1=CC(O)=C(CC=C(C)CCC=C(C)C)C(O)=C1C(O)=O	SEEZIOZEUUMJME-UHFFFAOYSA-N	54243.9	45420.1	378679	62614.4	48246.2	368881	630781	28503.7	21595.7	566277	533991	483825	1.55745e+06	1.22189e+06	1.28733e+06	9.78143e+06
Com_3369_neg	7-Isopropyl-1,4-dimethylazulene	愈创奥	N	C15H18	198.141	197.134	0.85083	[M-H]-	7.664	0.66	2	C18	Lipids and lipid-like molecules	脂质和类脂分子	Prenol lipids	异戊烯醇脂	Sesquiterpenoids	倍半萜类	"489-84-9"	HMDB0036648	Lipids and lipid-like molecules	Prenol lipids	Sesquiterpenoids	-	C09675	-	LMPR0103410006	Prenol Lipids [PR]	Isoprenoids [PR01]	C15 isoprenoids (sesquiterpenes) [PR0103]	3515	CC(C)C1=CC2=C(C)C=CC2=C(C)C=C1	FWKQNCXZGNBPFD-UHFFFAOYSA-N	2.6486e+07	3.12708e+07	2.03604e+07	2.08032e+07	3.21774e+07	3.14857e+07	1.22645e+08	1.12182e+08	1.23086e+08	1.18132e+08	9.26723e+07	1.00563e+08	4.57577e+07	4.41414e+07	4.7233e+07	1.71344e+07
Com_2908_neg	2,3-Dimethylbenzofuran	2,3-二甲基苯并呋喃	N	C10H10O	146.073	145.066	0.4007	[M-H]-	7.127	0.69	2	C18	Organoheterocyclic compounds	有机杂环化合物	Benzofurans	苯并呋喃类	-	-	"3782-00-1"	HMDB0033176	Organoheterocyclic compounds	Benzofurans	-	-	-	-	-	-	-	-	2734646	CC1=C(C)C2=CC=CC=C2O1	YGBXXWTZWLALGR-UHFFFAOYSA-N	1.56361e+07	2.15159e+07	1.26263e+07	1.26275e+07	1.7298e+07	1.99254e+07	3.4648e+07	3.45944e+07	3.90049e+07	3.39061e+07	3.21698e+07	3.02549e+07	2.42025e+07	2.19055e+07	1.88359e+07	2.01161e+07
Com_4695_neg	4-Androsten-4-ol-3,17-dione	4-雄烯-4-醇-3,17-二酮	N	C19H26O3	302.188	301.181	0.92578	[M-H]-	7.056	0.71	2	C18	Lipids and lipid-like molecules	脂质和类脂分子	Steroids and steroid derivatives	类固醇和类固醇衍生物	Androstane steroids	雄甾烷类固醇	"-"	HMDB0242733	Lipids and lipid-like molecules	Steroids and steroid derivatives	Androstane steroids	-	-	-	-	-	-	-	3408	CC12CCC3C(CCC4=C(O)C(=O)CCC34C)C1CCC2=O	OSVMTWJCGUFAOD-UHFFFAOYSA-N	8.549e+07	1.15815e+08	7.68664e+07	7.9827e+07	1.22491e+08	1.39559e+08	2.65974e+07	2.72753e+07	2.52692e+07	4.66128e+07	2.22687e+07	2.66185e+07	8.3662e+07	7.77076e+07	6.65374e+07	6.19878e+07
Com_6863_neg	3-Dehydroteasterone	-	N	C28H46O4	446.34	445.333	1.58965	[M-H]-	9.808	0.52	2	C18	Lipids and lipid-like molecules	脂质和类脂分子	Steroids and steroid derivatives	类固醇和类固醇衍生物	Bile acids, alcohols and derivatives	胆汁酸、醇及其衍生物	"124853-28-7"	HMDB0041527	Lipids and lipid-like molecules	Steroids and steroid derivatives	Bile acids, alcohols and derivatives	3-Dehydroteasterone	C15792	map00905;map01100;map01110	LMST01030131	Sterol Lipids [ST]	Sterols [ST01]	Ergosterols and C24-methyl derivatives [ST0103]	14353978	CC(C)C(C)C(O)C(O)C(C)C1CCC2C3CC(=O)C4CC(=O)CCC4(C)C3CCC12C	SVBMASFUJDIDJC-UHFFFAOYSA-N	191960	296435	164114	220778	135971	242654	3.32701e+06	2.71597e+06	3.11017e+06	3.11079e+06	2.14406e+06	3.13168e+06	5.02098e+06	3.19109e+06	3.66201e+06	1.68294e+07
Com_6787_neg	Metreton	-	N	C21H29O8P	440.16	439.153	0.15446	[M-H]-	7.668	0.59	2	C18	Lipids and lipid-like molecules	脂质和类脂分子	Steroids and steroid derivatives	类固醇和类固醇衍生物	Pregnane steroids	妊娠类固醇	"-"	HMDB0254683	Lipids and lipid-like molecules	Steroids and steroid derivatives	Pregnane steroids	-	-	-	-	-	-	-	4896	CC12CC(O)C3C(CCC4=CC(=O)C=CC34C)C1CCC2(O)C(=O)COP(O)(O)=O	JDOZJEUDSLGTLU-UHFFFAOYSA-N	4.60905e+07	6.15287e+07	3.51771e+07	3.89808e+07	6.33625e+07	6.58007e+07	4.75172e+06	3.84585e+06	3.94437e+06	4.57875e+06	5.57959e+06	4.37442e+06	1.36209e+07	1.33597e+07	1.42312e+07	6.0952e+06
Com_4268_neg	3-Hydroxytetradecanedioic acid	-	N	C14H26O5	274.178	273.171	1.96012	[M-H]-	6.719	0.63	2	C18	Lipids and lipid-like molecules	脂质和类脂分子	Fatty Acyls	脂肪酰类	Fatty acids and conjugates	脂肪酸和结合物	"73179-89-2"	HMDB0000394	Lipids and lipid-like molecules	Fatty Acyls	Fatty acids and conjugates	-	-	-	LMFA01170094	Fatty Acyls [FA]	Fatty Acids and Conjugates [FA01]	Dicarboxylic acids [FA0117]	20848956	OC(CCCCCCCCCCC(O)=O)CC(O)=O	CEDZIURHISELSQ-UHFFFAOYSA-N	9.98724e+06	1.23007e+07	1.01265e+07	9.23162e+06	1.20638e+07	1.0976e+07	1.24377e+06	2.41562e+06	2.05718e+06	1.35795e+06	1.53204e+06	1.92239e+06	1.13374e+07	1.5893e+07	8.88521e+06	1.95928e+07
Com_5520_neg	Alfadolone	-	N	C21H32O4	348.23	347.221	5.7438	[M-H]-	9.848	0.61	2	C18	Lipids and lipid-like molecules	脂质和类脂分子	Steroids and steroid derivatives	类固醇和类固醇衍生物	Hydroxysteroids	羟基类固醇	"-"	HMDB0248250	Lipids and lipid-like molecules	Steroids and steroid derivatives	Hydroxysteroids	-	-	-	LMST02030287	Sterol Lipids [ST]	Steroids [ST02]	C21 steroids (gluco/mineralocorticoids, progestogins) and derivatives [ST0203]	11272	CC12CC(=O)C3C(CCC4CC(O)CCC34C)C1CCC2C(=O)CO	XWYBFXIUISNTQG-UHFFFAOYSA-N	4.71927e+07	4.31056e+07	5.06856e+07	5.19061e+07	6.52497e+07	6.39378e+07	5.56601e+07	5.24892e+07	5.43219e+07	5.38177e+07	3.13831e+07	5.58567e+07	2.54627e+08	2.35371e+08	2.35891e+08	2.93101e+08
Com_2912_neg	Pentenylbenzene	-	N	C11H14	146.11	145.102	0.07955	[M-H]-	7.035	0.66	2	C18	Benzenoids	苯类化合物	Benzene and substituted derivatives	苯及其取代衍生物	Styrenes	苯乙烯	"-"	HMDB0302269	Benzenoids	Benzene and substituted derivatives	Styrenes	-	-	-	-	-	-	-	5370618	CCC\C=C\C1=CC=CC=C1	KHMYONNPZWOTKW-VMPITWQZSA-N	271767	1.24778e+06	285031	291263	600930	228285	3.90739e+07	4.57304e+07	4.15666e+07	4.07908e+07	3.17509e+07	4.19668e+07	2.19884e+07	2.2186e+07	1.55905e+07	1.23957e+06
Com_6062_neg	Isopropylphenyladenosine	-	N	C19H23N5O4	385.175	384.167	1.73962	[M-H]-	5.143	0.54	2	C18	Nucleosides, nucleotides, and analogues	核苷、核苷酸和类似物	Purine nucleosides	嘌呤核苷	-	-	"-"	HMDB0253681	Nucleosides, nucleotides, and analogues	Purine nucleosides	-	-	-	-	-	-	-	-	44275974	CC(C)N(C1=CC=CC=C1)C1=NC=NC2=C1N=CN2C1OC(CO)C(O)C1O	FOQCCKILBKXEHH-UHFFFAOYSA-N	1.77975e+06	2.85065e+06	2.63225e+06	3.37126e+06	3.56214e+06	3.77395e+06	5.61202e+06	5.63839e+06	5.53933e+06	5.58565e+06	6.60451e+06	5.64118e+06	1.77424e+06	1.48389e+06	1.42752e+06	119324
Com_5814_neg	Menoctone	-	N	C24H32O3	368.235	367.231	9.8167	[M-H]-	9.691	0.59	2	C18	Benzenoids	苯类化合物	Naphthalenes	萘类	Naphthoquinones	萘醌类	"-"	HMDB0254439	Benzenoids	Naphthalenes	Naphthoquinones	-	-	-	-	-	-	-	26738	OC1=C(CCCCCCCCC2CCCCC2)C(=O)C(=O)C2=CC=CC=C12	JJMFNXJCDGGBEV-UHFFFAOYSA-N	1.03735e+06	1.61913e+06	1.24544e+06	928902	1.57918e+06	1.83339e+06	1.72807e+06	2.85317e+06	2.18264e+06	2.35781e+06	2.47406e+06	1.69129e+06	2.17331e+06	2.89349e+06	3.5566e+06	3.90399e+06
Com_6543_neg	Palmitoyl glucuronide	-	N	C22H42O7	418.293	417.286	1.80915	[M-H]-	8.953	0.50	2	C18	Lipids and lipid-like molecules	脂质和类脂分子	Fatty Acyls	脂肪酰类	Fatty acyl glycosides	脂肪酰糖苷	"-"	HMDB0010331	Lipids and lipid-like molecules	Fatty Acyls	Fatty acyl glycosides	beta-D-Glucuronoside; O-beta-D-Glucuronoside; Glucuronide; beta-D-Glucuronide	C03033	map00040;map00053;map01100;map01240;map04976	-	-	-	-	161223	CCCCCCCCCCCCCCCCO[C@@H]1O[C@@H]([C@@H](O)[C@H](O)[C@H]1O)C(O)=O	QFUQXEVPTHAOHS-SXFAUFNYSA-N	455723	433789	596047	515331	785197	412861	271853	57361.7	178780	77589.4	283887	37173.4	506569	422887	566228	5.86405e+06
Com_5318_neg	Fluoxymesterone	氟甲睾酮	N	C20H29FO3	336.21	335.204	2.87734	[M-H]-	7.288	0.60	2	C18	Lipids and lipid-like molecules	脂质和类脂分子	Steroids and steroid derivatives	类固醇和类固醇衍生物	Androstane steroids	雄甾烷类固醇	"76-43-7"	HMDB0015316	Lipids and lipid-like molecules	Steroids and steroid derivatives	Androstane steroids	-	-	-	LMST02020025	Sterol Lipids [ST]	Steroids [ST02]	C19 steroids (androgens) and derivatives [ST0202]	6446	[H][C@@]12CC[C@](C)(O)[C@@]1(C)C[C@H](O)[C@@]1(F)[C@@]2([H])CCC2=CC(=O)CC[C@]12C	YLRFCQOZQXIBAB-RBZZARIASA-N	5.77701e+06	7.30381e+06	5.2074e+06	4.74336e+06	8.09043e+06	7.99301e+06	1.00386e+07	9.73551e+06	8.31038e+06	8.94292e+06	6.32065e+06	5.93379e+06	1.39888e+07	1.6061e+07	1.15176e+07	6.88389e+07
Com_4120_neg	alpha-Caryophyllene alcohol acetate	α-蒎烯醇乙酸酯	N	C17H28O2	264.209	263.202	1.75271	[M-H]-	9.123	0.63	2	C18	Organic acids and derivatives	有机酸及其衍生物	Carboxylic acids and derivatives	羧酸及其衍生物	Carboxylic acid derivatives	羧酸衍生物	"17622-35-4"	HMDB0037224	Organic acids and derivatives	Carboxylic acids and derivatives	Carboxylic acid derivatives	-	-	-	-	-	-	-	131752165	CC(=O)OC1C2(C)CCCC1(C)C1CC(C)(C)CC21	UMESJHMLICGCDG-UHFFFAOYSA-N	376695	68317.8	497146	45203.2	58257	506369	425499	250605	285967	667831	420857	707431	1.27411e+06	2.37533e+06	2.30435e+06	2.01081e+07
Com_4974_neg	10-Hydroxy-8-nor-2-fenchanone glucoside	-	N	C15H24O7	316.152	315.146	2.11347	[M-H]-	6.159	0.52	2	C18	Lipids and lipid-like molecules	脂质和类脂分子	Prenol lipids	异戊烯醇脂	Terpene glycosides	萜烯糖苷	"240495-82-3"	HMDB0033643	Lipids and lipid-like molecules	Prenol lipids	Terpene glycosides	-	-	-	-	-	-	-	85249407	CC1C2CCC(COC3OC(CO)C(O)C(O)C3O)(C2)C1=O	PDFITCQLYDDVKZ-UHFFFAOYSA-N	1.58217e+07	1.84565e+07	1.78506e+07	1.70345e+07	1.94874e+07	2.04293e+07	2.39207e+07	2.60686e+07	2.65341e+07	2.54328e+07	2.75909e+07	2.66282e+07	1.9418e+07	1.71776e+07	1.8375e+07	4.76709e+06
Com_5601_neg	Melengestrol	-	N	C23H30O3	354.219	353.213	1.41758	[M-H]-	7.478	0.60	2	C18	Lipids and lipid-like molecules	脂质和类脂分子	Steroids and steroid derivatives	类固醇和类固醇衍生物	Pregnane steroids	妊娠类固醇	"-"	HMDB0254422	Lipids and lipid-like molecules	Steroids and steroid derivatives	Pregnane steroids	-	-	-	-	-	-	-	13932052	CC(=O)C1(O)C(=C)CC2C3C=C(C)C4=CC(=O)CCC4(C)C3CCC12C	OKHAOBQKCCIRLO-UHFFFAOYSA-N	5.53527e+07	7.06679e+07	4.73449e+07	4.56067e+07	7.34982e+07	7.53669e+07	580043	744629	360412	191866	823014	450530	8.72707e+06	8.36405e+06	7.12157e+06	161499
Com_5489_neg	17alpha-Hydroperoxyprogesterone	-	N	C21H30O4	346.214	345.205	5.96425	[M-H]-	9.542	0.61	2	C18	Lipids and lipid-like molecules	脂质和类脂分子	Steroids and steroid derivatives	类固醇和类固醇衍生物	Pregnane steroids	妊娠类固醇	"-"	HMDB0244800	Lipids and lipid-like molecules	Steroids and steroid derivatives	Pregnane steroids	-	-	-	-	-	-	-	-	CC(=O)C1(CCC2C3CCC4=CC(=O)CCC4(C)C3CCC12C)OO	WEHDHEBJGVDJTK-UHFFFAOYSA-N	1.35616e+08	1.58761e+08	1.45995e+08	1.42648e+08	1.86912e+08	1.83889e+08	2.26167e+07	1.97286e+07	1.90628e+07	1.93733e+07	1.02676e+07	2.0405e+07	7.04638e+08	6.57084e+08	6.97247e+08	1.92308e+09
Com_3078_neg	Ascaridole	阿斯利多	N	C10H16O2	168.115	167.108	0.72424	[M-H]-	6.358	0.68	2	C18	Organoheterocyclic compounds	有机杂环化合物	Dioxanes	二恶烷	1,2-dioxanes	1,2-二氧六环类	"512-85-6"	HMDB0035766	Organoheterocyclic compounds	Dioxanes	1,2-dioxanes	-	C09836	-	-	-	-	-	10545	CC(C)C12CCC(C)(OO1)C=C2	MGYMHQJELJYRQS-UHFFFAOYSA-N	9.76041e+06	8.67499e+06	1.73568e+07	9.03319e+06	1.44657e+07	9.78543e+06	1.76975e+09	1.72107e+09	1.71647e+09	1.71814e+09	1.64964e+09	1.78962e+09	6.17555e+08	6.00922e+08	6.09861e+08	7.22834e+06
Com_2734_neg	Ethanesulfonic acid	乙基磺酸	N	C2H6O3S	110.004	108.996	0.64008	[M-H]-	0.536	0.66	2	C18	Organic acids and derivatives	有机酸及其衍生物	Organic sulfonic acids and derivatives	有机磺酸及其衍生物	Organosulfonic acids and derivatives	有机磺酸及其衍生物	"594-45-6"	HMDB0252003	Organic acids and derivatives	Organic sulfonic acids and derivatives	Organosulfonic acids and derivatives	-	-	-	-	-	-	-	11668	CCS(O)(=O)=O	CCIVGXIOQKPBKL-UHFFFAOYSA-N	206689	349023	221777	239209	288419	326774	235726	255565	118939	88142.3	278301	90635.6	349165	209221	309000	231256
Com_5995_neg	(3'x,5'a,9'x,10'b)-O-(6-Oxo-7-drimen-11-yl)umbelliferone	-	N	C24H28O4	380.199	379.192	0.92417	[M-H]-	6.945	0.56	2	C18	Phenylpropanoids and polyketides	苯丙素类和聚酮类	Coumarins and derivatives	香豆素及其衍生物	-	-	"-"	HMDB0039043	Phenylpropanoids and polyketides	Coumarins and derivatives	-	-	-	-	-	-	-	-	131752525	CC1=CC(=O)C2C(C)(C)CCCC2(C)C1COC1=CC2=C(C=CC(=O)O2)C=C1	CKZQOSCRZFMJSZ-UHFFFAOYSA-N	1.22865e+07	1.43014e+07	8.96896e+06	8.7827e+06	1.12816e+07	1.40573e+07	3.00691e+06	3.83138e+06	2.47421e+06	2.54216e+06	1.99946e+06	1.82949e+06	3.40435e+06	3.56939e+06	2.18426e+06	155040
Com_7079_neg	1-(11Z-eicosenoyl)-glycero-3-phosphate	-	N	C23H45O7P	464.29	463.284	2.19271	[M-H]-	10.425	0.59	2	C18	Lipids and lipid-like molecules	脂质和类脂分子	Glycerophospholipids	甘油磷脂	Glycerophosphates	甘油磷酸酯类	"-"	HMDB0062305	Lipids and lipid-like molecules	Glycerophospholipids	Glycerophosphates	-	-	-	LMGP10050026	Glycerophospholipids [GP]	Glycerophosphates [GP10]	Monoacylglycerophosphates [GP1005]	52929759	[H]\C(CCCCCCCC)=C(/[H])CCCCCCCCCC(=O)OC[C@@]([H])(O)COP(O)(O)=O	OAYFHKCHTMNTLM-MZMPXXGTSA-N	212220	1.04088e+06	105981	60326.9	156253	71605.1	1.39453e+06	1.38721e+06	1.04911e+06	1.31877e+06	1.02105e+06	1.39109e+06	2.16839e+06	3.74239e+06	3.85293e+06	6.16509e+06
Com_3140_neg	3,4-Dichloro-1,2-phenylenediamine	3,4-二氯-1,2-苯二胺	N	C6H6Cl2N2	175.991	174.983	2.37534	[M-H]-	1.711	0.59	2	C18	Benzenoids	苯类化合物	Benzene and substituted derivatives	苯及其取代衍生物	Halobenzenes	卤代苯类	"-"	HMDB0244747	Benzenoids	Benzene and substituted derivatives	Halobenzenes	-	-	-	-	-	-	-	10845020	NC1=C(N)C(Cl)=C(Cl)C=C1	PBVBFKPJZFNFNY-UHFFFAOYSA-N	1.38022e+06	1.67383e+06	1.91559e+06	1.74831e+06	1.67863e+06	1.29789e+06	1.26064e+06	2.30994e+06	1.12552e+06	1.88218e+06	2.46717e+06	1.86915e+06	5.26067e+06	4.47109e+06	4.67619e+06	3.46575e+06
Com_5493_neg	Sorbitan laurate	司班20	N	C18H34O6	346.236	345.229	1.04848	[M-H]-	6.127	0.57	2	C18	Lipids and lipid-like molecules	脂质和类脂分子	Fatty Acyls	脂肪酰类	Fatty acid esters	脂肪酸酯	"1338-39-2"	HMDB0029885	Lipids and lipid-like molecules	Fatty Acyls	Fatty acid esters	-	-	-	LMFA07011017	Fatty Acyls [FA]	Fatty esters [FA07]	Wax monoesters [FA0701]	-	CCCCCCCCCCCC(=O)OCC(O)C1OCC(O)C1O	LWZFANDGMFTDAV-UHFFFAOYSA-N	8.71875e+06	1.06157e+07	9.44539e+06	8.38997e+06	1.05974e+07	1.02904e+07	3.99802e+07	3.88957e+07	3.88573e+07	3.91841e+07	4.41005e+07	3.9278e+07	2.87055e+07	3.42041e+07	4.50454e+07	4.11337e+07
Com_4014_neg	5'-o-Methylthymidine	5'-o-甲基胸苷	N	C11H16N2O5	256.106	255.099	1.46373	[M-H]-	4.814	0.51	2	C18	Nucleosides, nucleotides, and analogues	核苷、核苷酸和类似物	Pyrimidine nucleosides	嘧啶核苷	Pyrimidine 2'-deoxyribonucleosides	嘧啶2'-脱氧核糖核苷	"-"	HMDB0246885	Nucleosides, nucleotides, and analogues	Pyrimidine nucleosides	Pyrimidine 2'-deoxyribonucleosides	-	-	-	-	-	-	-	3371855	COCC1OC(CC1O)N1C=C(C)C(=O)NC1=O	KTCKNHCDUKONFQ-UHFFFAOYSA-N	4.26377e+06	4.21247e+06	3.64522e+06	3.19859e+06	4.9267e+06	4.14554e+06	4.24168e+06	4.77974e+06	4.86284e+06	5.22378e+06	6.02574e+06	4.66319e+06	2.00747e+06	2.70132e+06	3.21026e+06	710494
Com_5633_neg	5,7-Megastigmadien-9-ol glucoside	-	N	C19H32O6	356.22	355.213	1.35345	[M-H]-	6.265	0.54	2	C18	Lipids and lipid-like molecules	脂质和类脂分子	Fatty Acyls	脂肪酰类	Fatty acyl glycosides	脂肪酰糖苷	"146610-77-7"	HMDB0041044	Lipids and lipid-like molecules	Fatty Acyls	Fatty acyl glycosides	-	-	-	-	-	-	-	131753017	CC(OC1OC(CO)C(O)C(O)C1O)\C=C\C1=C(C)CCCC1(C)C	JGUNLOSHGIQYCT-BQYQJAHWSA-N	6.86576e+06	7.44106e+06	9.8695e+06	1.01211e+07	1.06952e+07	9.55425e+06	1.43214e+08	1.43019e+08	1.3031e+08	1.38736e+08	1.39402e+08	1.39844e+08	2.75879e+07	2.69502e+07	3.71692e+07	2.11417e+07
Com_7174_neg	Temsavir	-	N	C24H23N7O4	473.181	472.176	5.39234	[M-H]-	4.855	0.55	2	C18	Organoheterocyclic compounds	有机杂环化合物	Pyridines and derivatives	吡啶及其衍生物	Pyridyltriazoles	吡啶三唑类	"-"	HMDB0249319	Organoheterocyclic compounds	Pyridines and derivatives	Pyridyltriazoles	-	C21558	-	-	-	-	-	11317439	COC1=CN=C(N2C=NC(C)=N2)C2=C1C(=CN2)C(=O)C(=O)N1CCN(CC1)C(=O)C1=CC=CC=C1	QRPZBKAMSFHVRW-UHFFFAOYSA-N	8.83327e+06	9.30894e+06	6.45313e+06	7.3332e+06	9.67017e+06	9.331e+06	1.48122e+07	1.38604e+07	1.43495e+07	1.37341e+07	1.45524e+07	1.50392e+07	6.28915e+06	6.59686e+06	6.32682e+06	2.42884e+06
Com_3259_neg	Prenyl benzoate	3-甲基-2-丁烯苯甲酸酯	N	C12H14O2	190.099	189.092	0.47008	[M-H]-	6.937	0.56	2	C18	Benzenoids	苯类化合物	Benzene and substituted derivatives	苯及其取代衍生物	Benzoic acids and derivatives	苯甲酸及其衍生物	"5205-11-8"	HMDB0032488	Benzenoids	Benzene and substituted derivatives	Benzoic acids and derivatives	-	-	-	-	-	-	-	21265	CC(C)=CCOC(=O)C1=CC=CC=C1	INVWRXWYYVMFQC-UHFFFAOYSA-N	4.73752e+07	5.72213e+07	3.31127e+07	3.56308e+07	5.59903e+07	6.15212e+07	4.73719e+06	3.74656e+06	4.06391e+06	5.43566e+06	3.46262e+06	3.6754e+06	1.38664e+07	1.23462e+07	1.11468e+07	613053
Com_3427_neg	Sterin B	-	N	C12H14O3	206.094	205.087	1.21588	[M-H]-	6.502	0.50	2	C18	Phenylpropanoids and polyketides	苯丙素类和聚酮类	Cinnamyl alcohols	肉桂醇	-	-	"-"	-	-	-	-	-	-	-	-	-	-	-	-	[H]\C(=C(\[H])C(C)(C)O)C1=C(O)C=CC(C=O)=C1	GEZNZIMPYNLYAN-AATRIKPKSA-N	8.25746e+06	9.9959e+06	1.18772e+07	1.16366e+07	1.32234e+07	1.26366e+07	8.76197e+06	1.01577e+07	1.00315e+07	8.64671e+06	8.76532e+06	1.12182e+07	7.58053e+06	7.27714e+06	6.3696e+06	6.57038e+06
Com_7163_neg	3-o-acetylbotcineric acid	3-o-乙酰肉毒碱酸	N	C24H40O9	472.267	471.261	1.39496	[M-H]-	5.916	0.50	2	C18	-	-	-	-	-	-	"-"	-	-	-	-	-	-	-	-	-	-	-	-	[H]C(=C([H])[C@@]([H])(O)CCCCCC)C(=O)O[C@@]1([H])[C@]([H])(C)O[C@](C)([C@@]([H])(OC(C)=O)[C@@]([H])(C)C(O)=O)[C@@]([H])(O)[C@]1([H])C	OEOZRSNZAPXESQ-XLWGWGPTSA-N	4.7571e+07	6.83653e+07	5.48401e+07	4.36188e+07	7.09238e+07	7.23099e+07	1.14483e+08	1.11212e+08	1.12775e+08	1.11778e+08	1.10595e+08	1.17266e+08	5.0694e+07	4.78505e+07	4.82005e+07	1.9425e+07
Com_8267_neg	PG(16:0/10:0)	磷脂酰甘油(16:0/10:0)	N	C32H63O10P	638.416	637.403	8.0564	[M-H]-	8.916	0.65	2	C18	Organic acids and derivatives	有机酸及其衍生物	Carboxylic acids and derivatives	羧酸及其衍生物	Amino acids, peptides, and analogues	氨基酸、肽和类似物	"-"	-	-	-	-	-	-	-	-	-	-	-	-	[H][C@](O)(CO)COP(O)(=O)OC[C@@]([H])(COC(=O)CCCCCCCCCCCCCCC)OC(=O)CCCCCCCCC	SVCLGHXDPLTFIR-XZWHSSHBSA-N	105081	117756	73910.3	118564	51227.7	111524	2.26938e+07	2.16216e+07	2.14082e+07	2.10404e+07	2.17208e+07	2.15001e+07	1.0525e+06	926219	895049	1.91186e+07
Com_4421_neg	Speradine G	-	N	C16H18N2O3	286.132	285.126	4.05327	[M-H]-	7.15	0.63	2	C18	Benzenoids	苯类化合物	Benzene and substituted derivatives	苯及其取代衍生物	Benzoic acids and derivatives	苯甲酸及其衍生物	"-"	-	-	-	-	-	-	-	-	-	-	-	-	CN1C(=O)C2(O)C3C(CC4=C2C1=CC=C4)C(C)(C)N=C3O	NJNVLWKPNCWDDC-UHFFFAOYSA-N	9.11956e+06	7.38224e+06	2.1243e+06	5.30133e+06	5.91937e+06	6.81923e+06	2.26816e+07	3.43644e+07	4.75822e+07	3.16912e+07	2.69415e+07	2.24571e+07	2.35751e+07	2.18681e+07	1.56518e+07	2.50684e+07
Com_4947_neg	Ficiolide G	-	N	C16H26O6	314.173	313.165	2.17979	[M-H]-	8.338	0.57	2	C18	Lipids and lipid-like molecules	脂质和类脂分子	Steroids and steroid derivatives	类固醇和类固醇衍生物	Ergostane steroids	麦角甾烷类固醇	"-"	-	-	-	-	-	-	-	-	-	-	-	-	[H][C@@]1(C)CC[C@@]([H])(O)C=CC(=O)O[C@]([H])(C)CCC([H])(O)CCC(=O)O1	SLMOZXAOZSMPIZ-MVWAYNQESA-N	2.23855e+07	2.8877e+07	2.40966e+07	2.07714e+07	2.82962e+07	2.63717e+07	7.67936e+07	7.17219e+07	7.0623e+07	7.13679e+07	7.50497e+07	7.67662e+07	3.6719e+07	3.44824e+07	2.96273e+07	5.55442e+07
Com_6144_neg	(3R,5R)-3-(((3R,5R)-3,5-dihydroxy decanoyl)oxy)-5-hydroxydecanoic acid	-	N	C20H38O7	390.262	389.255	1.49449	[M-H]-	5.851	0.55	2	C18	Lipids and lipid-like molecules	脂质和类脂分子	Fatty Acyls	脂肪酰类	Fatty acid esters	脂肪酸酯	"-"	-	-	-	-	-	-	-	-	-	-	-	-	CCCCCC(O)CC(O)CC(=O)OC(CC(O)CCCCC)CC(O)=O	CTNBQIWYCDDZAM-UHFFFAOYSA-N	7.75447e+07	9.79361e+07	8.17078e+07	8.2323e+07	9.96533e+07	1.01562e+08	1.55222e+08	1.43489e+08	1.48172e+08	1.48279e+08	1.59611e+08	1.52294e+08	6.59996e+07	6.75715e+07	6.82119e+07	6.5085e+06
Com_5784_neg	BCA 1	-	N	C21H34O5	366.241	365.234	1.80308	[M-H]-	7.337	0.60	2	C18	-	-	-	-	-	-	"-"	-	-	-	-	-	-	-	-	-	-	-	-	CC(CO)CCCC(C)C1=CCC(C)(O)C1CC1=C(O)C(O)CCC1=O	PCLCDPVEEFVAAQ-UHFFFAOYSA-N	580249	1.06239e+06	880005	1.08076e+06	998372	944258	1.65692e+06	1.03953e+06	528056	874885	871060	559725	5.27636e+06	8.00614e+06	4.80804e+06	2.6095e+07
Com_8008_neg	6,8a-Seco-6,8a-deoxy avermectin A1a aglycone	6,8a-Seco-6,8a-脱氧阿维菌素 A1a 糖苷配基	N	C35H52O7	584.371	583.366	3.5126	[M-H]-	7.845	0.57	2	C18	Phenylpropanoids and polyketides	苯丙素类和聚酮类	Macrolides and analogues	大环内酯类及其类似物	-	-	"-"	-	-	-	-	-	-	-	-	-	-	-	-	[H]\C1=C(C)\C(O)C(C)\C([H])=C(\[H])/C(/[H])=C(C)\C2(O)CC(OC)C(C)=CC2C(=O)OC2CC(C1)OC1(C2)OC(C(C)CC)C(C)C=C1	FESJRKLWENAEBD-YKBBNOCWSA-N	4.10188e+07	4.88338e+07	3.62232e+07	3.48204e+07	4.99036e+07	5.0631e+07	1.07786e+07	9.4795e+06	1.10946e+07	1.03156e+07	1.2104e+07	9.58689e+06	1.78705e+07	1.22243e+07	1.98703e+07	4.175e+07
Com_7990_neg	PA(14:0(3-OH)/12:0)	甘油磷酸甘油酯(14:0(3-OH)/12:0)	N	C29H57O9P	580.374	579.368	2.29217	[M-H]-	9.981	0.57	2	C18	Organoheterocyclic compounds	有机杂环化合物	Isoindoles and derivatives	异吲哚及其衍生物	Isoindolines	异吲哚啉类	"-"	-	-	-	-	-	-	-	-	-	-	-	-	[H][C@@](COC(=O)CC(O)CCCCCCCCCCC)(COP(O)(O)=O)OC(=O)CCCCCCCCCCC	JHZNMBQCCKHRBN-SSYAZFEXSA-N	565376	1.23403e+06	758171	622864	1.19446e+06	1.24415e+06	3.57358e+07	3.47112e+07	3.54982e+07	3.55781e+07	2.47267e+07	3.6237e+07	1.51907e+07	1.01126e+07	1.40819e+07	5.90602e+06
Com_4192_neg	2,5-dihydroxy-3-isopropenyl-6-(3-methylbut-3-en-1-ynyl)benzaldehyde	-	N	C17H18O3	270.126	269.116	6.8327	[M-H]-	6.741	0.58	2	C18	Organoheterocyclic compounds	有机杂环化合物	Heteroaromatic compounds	杂芳族化合物	-	-	"-"	-	-	-	-	-	-	-	-	-	-	-	-	CC(C)=CCC1=CC(O)=C(C#CC(C)=C)C(C=O)=C1O	OHAIZLWDWYVYPJ-UHFFFAOYSA-N	2.76103e+07	8.68294e+07	3.63324e+07	3.40192e+07	4.79849e+07	5.0165e+07	2.19242e+07	2.12765e+07	2.16877e+07	2.03876e+07	1.69778e+07	1.68354e+07	4.50283e+07	4.33535e+07	3.37885e+07	5.53697e+06
Com_5164_neg	Tetrahydroindol 5	-	N	C16H17N5O3	327.133	326.129	9.68907	[M-H]-	6.371	0.62	2	C18	Organoheterocyclic compounds	有机杂环化合物	Imidazopyrimidines	咪唑并嘧啶类	Purines and purine derivatives	嘌呤和嘌呤衍生物	"-"	-	-	-	-	-	-	-	-	-	-	-	-	[H][C@@]1(O)C[C@@]([H])(N2C=NC3=C2N=CN=C3O)C2=C(N(C)C=C2C=O)[C@]1([H])C	HIODDSQIKRMOBZ-FBIMIBRVSA-N	1.60997e+07	2.05928e+07	1.63505e+07	1.73648e+07	2.14196e+07	2.00197e+07	4.12664e+07	3.90813e+07	4.16407e+07	3.95129e+07	3.90241e+07	3.87944e+07	905914	425610	715937	6.28235e+06
Com_5967_neg	BCA 10	-	N	C22H34O5	378.241	377.234	1.36519	[M-H]-	7.655	0.62	2	C18	Lipids and lipid-like molecules	脂质和类脂分子	Glycerolipids	甘油脂	Diradylglycerols	双甘油酯	"-"	-	-	-	-	-	-	-	-	-	-	-	-	[H]\C(CCC(C)C1=CCC(C)(O)C1CC1=C(O)C(CCC1=O)OC)=C(\C)CO	LXUOZANJRFPUKV-MKMNVTDBSA-N	1.39518e+06	996033	1.00856e+06	643481	1.20997e+06	1.13946e+06	263515	385629	405029	669685	249287	213604	1.03903e+07	8.60832e+06	9.66186e+06	7.6758e+07
Com_5207_neg	Exophialin	-	N	C20H11NO4	329.069	328.059	6.80014	[M-H]-	8.357	0.58	2	C18	Organoheterocyclic compounds	有机杂环化合物	Naphthofurans	萘并呋喃类	-	-	"-"	-	-	-	-	-	-	-	-	-	-	-	-	OC1=CC=CC2=C1C(O)=CC1=C2C(C(=O)O1)=C1C=NC2=CC=CC=C12	VGIZKLWKWLGUOS-UHFFFAOYSA-N	4.0349e+07	5.17796e+07	4.39248e+07	3.85912e+07	5.4332e+07	5.18102e+07	4.24024e+06	3.77165e+06	3.92863e+06	4.21773e+06	4.26991e+06	4.57902e+06	1.23796e+07	1.09581e+07	6.84925e+06	735142
Com_4246_neg	ent-kaur-16-ene	-	N	C20H32	272.25	271.246	8.90087	[M-H]-	9.338	0.56	2	C18	Organoheterocyclic compounds	有机杂环化合物	Benzopyrans	苯并吡喃类	1-benzopyrans	1-苯并吡喃	"-"	-	-	-	-	ent-Kaurene; ent-Kaur-16-ene	C06090	map00904;map01062;map01070;map01100;map01110	LMPR0104130002	Prenol Lipids [PR]	Isoprenoids [PR01]	C20 isoprenoids (diterpenes) [PR0104]	-	[H][C@@]12CC[C@@H]3C[C@]1(CC3=C)CC[C@]1([H])C(C)(C)CCC[C@@]21C	ONVABDHFQKWOSV-HPUSYDDDSA-N	211024	165264	263730	202935	154623	189699	2.46877e+06	2.19387e+06	2.54527e+06	2.75798e+06	1.67598e+06	2.80262e+06	1.14268e+06	950730	1.16123e+06	221340
Com_4070_neg	Pestaloficiol J	-	N	C16H20O3	260.141	259.134	1.37484	[M-H]-	6.849	0.54	2	C18	-	-	-	-	-	-	"-"	-	-	-	-	-	-	-	-	-	-	-	-	CC(C)=CCC1=CC(O)=CC2=C1OC(C)(C)CC2=O	MQRXYQNCQPECMC-UHFFFAOYSA-N	4.40969e+07	6.40729e+07	3.25722e+07	3.19265e+07	5.27699e+07	5.04818e+07	4.97616e+07	4.97038e+07	5.01257e+07	4.79318e+07	3.87005e+07	3.86859e+07	3.76846e+07	3.05923e+07	3.14515e+07	3.2169e+07
Com_8115_neg	PA(14:0/14:0(3-OH))	甘油磷酸甘油酯(14:0/14:0(3-OH))	N	C31H61O9P	608.405	607.402	6.12552	[M-H]-	10.218	0.54	2	C18	Lipids and lipid-like molecules	脂质和类脂分子	Glycerophospholipids	甘油磷脂	Glycerophosphates	甘油磷酸酯类	"-"	-	-	-	-	-	-	-	-	-	-	-	-	[H][C@@](COC(=O)CCCCCCCCCCCCC)(COP(O)(O)=O)OC(=O)CC(O)CCCCCCCCCCC	UBJNNHKGIDGTTH-YPJJGMIRSA-N	87695.9	171465	115547	116125	107363	158218	2.49443e+06	2.02192e+06	31089	33941.1	2.04293e+06	1.66207e+06	1.06806e+07	8.88471e+06	9.48156e+06	7.63107e+07
Com_5780_neg	betaenone A	-	N	C21H34O5	366.241	365.231	5.31461	[M-H]-	9.261	0.64	2	C18	Lipids and lipid-like molecules	脂质和类脂分子	Prenol lipids	异戊烯醇脂	Sesquiterpenoids	倍半萜类	"-"	-	-	-	-	-	-	-	-	-	-	-	-	[H]\C(O)=C1\C(=O)[C@@]2(C)[C@@]([H])([C@]([H])(C)CC)[C@](C)(O)[C@]1(O)[C@@]1([H])C[C@](C)(O)C[C@@]([H])(C)[C@]21[H]	FHJXKTOXQHRDTL-PSWVRJCXSA-N	7.47737e+06	8.60118e+06	7.80472e+06	6.88212e+06	9.86345e+06	9.6546e+06	5.00885e+06	4.64293e+06	4.22204e+06	4.68192e+06	3.95605e+06	4.33982e+06	1.80242e+07	1.50873e+07	1.60924e+07	3.1507e+07
Com_6055_neg	Mannonerolidol	-	N	C21H36O6	384.251	383.242	4.02845	[M-H]-	7.426	0.50	2	C18	Lipids and lipid-like molecules	脂质和类脂分子	Fatty Acyls	脂肪酰类	Fatty acid esters	脂肪酸酯	"-"	-	-	-	-	-	-	-	-	-	-	-	-	[H][C@@]1(CO)O[C@]([H])(O[C@@](C)(CCC=C(C)CCC=C(C)C)C=C)[C@]([H])(O)[C@]([H])(O)[C@@]1([H])O	RFJXXUYBKKEANF-FLNLFJTMSA-N	4.66683e+06	6.17997e+06	3.71138e+06	4.02837e+06	5.96378e+06	5.66685e+06	1.56282e+07	1.53718e+07	1.62083e+07	1.74411e+07	1.35512e+07	1.41146e+07	9.57262e+06	8.16353e+06	7.29213e+06	5.96413e+06
Com_6023_neg	BCA 6	-	N	C21H34O6	382.236	381.227	2.30525	[M-H]-	8.217	0.52	2	C18	Lipids and lipid-like molecules	脂质和类脂分子	Prenol lipids	异戊烯醇脂	Sesquiterpenoids	倍半萜类	"-"	-	-	-	-	-	-	-	-	-	-	-	-	CC(CCC(O)C(C)(C)O)C1=CCC(C)(O)C1CC1=C(O)C(O)CCC1=O	FIXRZLUOASIPBK-UHFFFAOYSA-N	1.04825e+07	1.0667e+07	1.12989e+07	8.7126e+06	1.35033e+07	1.28794e+07	6.58119e+06	5.55091e+06	5.8983e+06	6.3932e+06	6.02478e+06	6.0581e+06	1.18573e+07	1.0173e+07	8.28066e+06	9.4996e+06
Com_4159_neg	Globosumone B	球素B	N	C13H16O6	268.095	267.088	1.29002	[M-H]-	6.218	0.52	2	C18	Benzenoids	苯类化合物	Benzene and substituted derivatives	苯及其取代衍生物	Benzoic acids and derivatives	苯甲酸及其衍生物	"-"	-	-	-	-	-	-	-	-	-	-	-	-	[H][C@@](C)(O)CC(=O)COC(=O)C1=C(O)C=C(O)C=C1C	XPROBYNUZWGFGY-QMMMGPOBSA-N	8.23239e+06	9.39566e+06	7.05233e+06	8.01052e+06	9.5666e+06	1.01582e+07	3.63975e+06	3.77351e+06	3.33935e+06	4.56162e+06	3.63874e+06	3.96817e+06	1.11256e+07	1.02351e+07	1.05988e+07	1.13762e+07
Com_4943_neg	4-O-(beta-D-Glucopyranosyl)-D-ribitol	4-O-(β-D-吡喃葡萄糖基)-D-核糖醇	N	C11H22O10	314.121	313.114	0.3858	[M-H]-	1.397	0.65	2	C18	Benzenoids	苯类化合物	Benzene and substituted derivatives	苯及其取代衍生物	Benzoic acids and derivatives	苯甲酸及其衍生物	"-"	-	-	-	-	-	-	-	-	-	-	-	-	-	LKUUMZAPLBFPMK-RHUHEKDTSA-N	1.26015e+07	2.27696e+07	1.42903e+07	1.56532e+07	2.04733e+07	2.7148e+07	8.32444e+07	8.26536e+07	7.71091e+07	7.80997e+07	8.93429e+07	8.73569e+07	4.09159e+07	4.20523e+07	4.40027e+07	4.05699e+07
Com_6130_neg	Chaetomugilin J	-	N	C22H27ClO4	390.16	389.151	5.01971	[M-H]-	7.949	0.52	2	C18	Organic oxygen compounds	有机氧化合物	Organooxygen compounds	有机氧化合物	Carbonyl compounds	羰基化合物	"-"	-	-	-	-	-	-	-	-	-	-	-	-	[H]\C(C)=C(\C)C(=O)C[C@@]1([H])C2=COC(=CC2=C(Cl)C(=O)[C@@]1(C)O)C(\[H])=C(/[H])[C@@]([H])(C)CC	DIBDMIBWFDRKHK-ODXBHRCKSA-N	2.98591e+06	3.8123e+06	2.6744e+06	2.84292e+06	4.57346e+06	3.34586e+06	568398	299072	536459	627284	780506	211501	1.15828e+07	1.2239e+07	1.22046e+07	1.81795e+07
Com_8169_neg	PA(15:0/14:0(3-OH))	甘油磷酸甘油酯(15:0/14:0(3-OH))	N	C32H63O9P	622.421	621.412	2.10376	[M-H]-	9.58	0.55	2	C18	Lipids and lipid-like molecules	脂质和类脂分子	Prenol lipids	异戊烯醇脂	Diterpenoids	二萜类	"-"	-	-	-	-	-	-	-	-	-	-	-	-	[H][C@@](COC(=O)CCCCCCCCCCCCCC)(COP(O)(O)=O)OC(=O)CC(O)CCCCCCCCCCC	JBQUPEFNTQOZNZ-BDCODIICSA-N	940180	1.13404e+06	1.2536e+06	1.00741e+06	1.332e+06	1.13467e+06	535624	578890	544211	633061	504476	40124.8	733023	940212	725591	2.24613e+06
Com_6194_neg	LysoPA(15:0cycw5/0:0)	溶血甘油磷酸甘油酯(15:0cycw5/0:0)	N	C18H35O7P	394.212	393.206	2.10449	[M-H]-	8.509	0.74	2	C18	Lipids and lipid-like molecules	脂质和类脂分子	Fatty Acyls	脂肪酰类	Fatty acid esters	脂肪酸酯	"-"	-	-	-	-	-	-	-	-	-	-	-	-	CCCCC1CC1CCCCCCCC(=O)OCC(O)COP(O)(O)=O	MMKGPHVKZFVYHL-UHFFFAOYSA-N	1.05589e+06	932508	749844	823012	2.49156e+06	797327	5.194e+06	5.83414e+06	7.11136e+06	5.71762e+06	6.3646e+06	6.74159e+06	2.0268e+07	2.20613e+07	1.799e+07	6.34515e+06
Com_5294_neg	Dahliane I	-	N	C20H30O4	334.214	333.205	4.89253	[M-H]-	9.446	0.66	2	C18	-	-	-	-	-	-	"-"	-	-	-	-	-	-	-	-	-	-	-	-	[H][C@]1(O)[C@@]([H])(O)[C@]2([H])[C@@]3([H])OCC4=C3[C@@](C)(CCC4=O)CC[C@]2(C)[C@@]1([H])C(C)C	GKUCSSBQVHTTCY-OVGJJSINSA-N	189950	313160	404920	219540	439144	500327	860482	541470	454990	513030	320485	555931	1.7426e+06	1.78672e+06	2.06171e+06	2.28333e+06
Com_3139_neg	2,4-Dichloro-6-Methylphenol	4,6-二氯-2-甲基苯酚	N	C7H6Cl2O	175.98	174.971	9.43954	[M-H]-	1.709	0.61	2	C18	Benzenoids	苯类化合物	Benzene and substituted derivatives	苯及其取代衍生物	Halobenzenes	卤代苯类	"1570-65-6"	-	-	-	-	-	-	-	-	-	-	-	15292	ClC=1C=C(Cl)C(O)=C(C1)C	WJQZZLQMLJPKQH-UHFFFAOYSA-N	136263	219803	165025	230429	422242	137961	113157	441993	593862	618654	773783	1.3103e+06	2.43365e+06	2.24582e+06	2.828e+06	137345
Com_6490_neg	delta4-Dafachronic acid	-	N	C27H42O3	414.313	413.307	1.57469	[M-H]-	9.475	0.68	2	C18	Lipids and lipid-like molecules	脂质和类脂分子	Steroids and steroid derivatives	类固醇和类固醇衍生物	Bile acids, alcohols and derivatives	胆汁酸、醇及其衍生物	-	-	-	-	-	-	C21076	map00984;map01120;map04212	-	-	-	-	22216313	O=C1C=C2CCC3C(CCC4(C)C(CCC34)C(C)CCCC(C(=O)O)C)C2(C)CC1	PSXQJZDFWDKBIP-NNWQCNCGSA-N	7.48587e+06	1.23206e+07	6.16942e+06	5.99461e+06	7.78594e+06	8.64842e+06	1.7477e+06	1.11318e+06	30703.4	1.34746e+06	1.43707e+06	1.67308e+06	2.92868e+06	3.33548e+06	2.95819e+06	44045.7
Com_8040_neg	kaempferol-7-O-neohesperidoside	山奈酚-7-O-新橙皮糖苷	N	C27H30O15	594.158	593.147	7.12769	[M-H]-	9.058	0.70	2	C18	Phenylpropanoids and polyketides	苯丙素类和聚酮类	Flavonoids	黄酮类化合物	Flavonoid glycosides	黄酮糖苷	-	-	-	-	-	-	-	-	LMPK12111871	Polyketides [PK]	Flavonoids [PK12]	Flavones and Flavonols [PK1211]	-	O=C1C(O)=C(OC2=CC(OC3OC(CO)C(O)C(O)C3OC4OC(C)C(O)C(O)C4O)=CC(O)=C12)C=5C=CC(O)=CC5	ZEJXENDZTYVXDP-CSJHBIPPSA-N	928035	895032	699157	892108	1.24359e+06	775757	1.09241e+06	1.16412e+06	1.22023e+06	1.30145e+06	1.27385e+06	1.24691e+06	1.89305e+06	1.76967e+06	1.88261e+06	1.42893e+06
Com_4838_neg	Caffeoyl lysine	-	N	C15H20N2O5	308.137	307.132	6.55604	[M-H]-	6.736	0.61	2	C18	Phenylpropanoids and polyketides	苯丙素类和聚酮类	Cinnamic acids and derivatives	肉桂酸及其衍生物	Hydroxycinnamic acids and derivatives	羟基肉桂酸及其衍生物	-	-	-	-	-	-	-	-	-	-	-	-	-	O=C(O)C(N)CCCCN=C(O)C=CC1=CC=C(O)C(O)=C1	WVFMZTORJFNZPK-UHFFFAOYSA-N	2.21624e+07	2.38657e+07	1.65473e+07	2.92466e+07	2.26316e+07	2.72812e+07	1.11356e+08	1.05574e+08	1.08878e+08	1.03965e+08	9.10645e+07	9.04266e+07	1.55677e+08	1.57099e+08	1.17833e+08	1.09095e+08
Com_8552_neg	DGMG 18:3	二酰基甘油MG 18:3	N	C33H56O14	676.367	721.367	2.58485	[M+HCOOH-H]-	8.007	0.60	2	C18	Lipids and lipid-like molecules	脂质和类脂分子	Glycerolipids	甘油脂	Glycosylglycerols	糖基甘油	-	-	-	-	-	-	-	-	-	-	-	-	-	O=C(OCC(O)COC1OC(COC2OC(CO)C(O)C(O)C2O)C(O)C(O)C1O)CCCCCCCC=CCC=CCC=CCC	MPSGDHOYFIUPSO-UHFFFAOYSA-N	4.37737e+08	5.07896e+08	3.83446e+08	3.72356e+08	5.6126e+08	4.86389e+08	1.75982e+08	1.73201e+08	1.81538e+08	1.66661e+08	1.95537e+08	1.80539e+08	3.2508e+08	3.02324e+08	2.89586e+08	8.55679e+06
Com_7863_neg	MGMG 18:2	糖基单酰基甘油 18:2	N	C27H48O9	516.33	561.329	1.66018	[M+HCOOH-H]-	8.749	0.69	2	C18	Lipids and lipid-like molecules	脂质和类脂分子	Glycerolipids	甘油脂	Glycosylglycerols	糖基甘油	-	-	-	-	-	-	-	-	-	-	-	-	-	O=C(OCC(O)COC1OC(CO)C(O)C(O)C1O)CCCCCCCC=CCC=CCCCCC	LBHUIJRTHBBWHP-UHFFFAOYSA-N	4.02496e+07	2.89636e+07	2.48901e+07	2.06538e+07	2.91676e+07	3.20429e+07	1.24601e+07	1.31849e+07	1.29266e+07	1.2501e+07	1.98367e+07	1.29096e+07	1.43065e+08	1.40142e+08	1.5031e+08	3.22701e+07
Com_7848_neg	MGMG 18:3	糖基单酰基甘油 18：3	N	C27H46O9	514.314	559.313	1.80379	[M+HCOOH-H]-	8.288	0.73	2	C18	Lipids and lipid-like molecules	脂质和类脂分子	Glycerolipids	甘油脂	Glycosylglycerols	糖基甘油	-	-	-	-	-	-	-	-	-	-	-	-	-	O=C(OCC(O)COC1OC(CO)C(O)C(O)C1O)CCCCCCCC=CCC=CCC=CCC	HUSISCNTLUEZCN-UHFFFAOYSA-N	1.73239e+08	2.0631e+08	1.87136e+08	1.59859e+08	2.11095e+08	2.03361e+08	1.24232e+08	1.18588e+08	1.24027e+08	1.16386e+08	1.30176e+08	1.26562e+08	2.34412e+08	2.53153e+08	1.62221e+08	9.79374e+06
Com_7868_neg	LPC 18:3	溶血磷脂酰胆碱 18:3	N	C26H48NO7P	517.317	562.316	1.64269	[M+HCOOH-H]-	8.596	0.66	2	C18	Lipids and lipid-like molecules	脂质和类脂分子	Glycerophospholipids	甘油磷脂	Glycerophosphocholines	甘油磷酸胆碱	-	-	-	-	-	1-Acyl-sn-glycero-3-phosphocholine; 1-Acyl-sn-glycerol-3-phosphocholine; alpha-Acylglycerophosphocholine; 2-Lysolecithin; 2-Lysophosphatidylcholine; 1-Acylglycerophosphocholine	C04230	map00564;map04148;map05231	LMGP01050128	Glycerophospholipids [GP]	Glycerophosphocholines [GP01]	Monoacylglycerophosphocholines [GP0105]	-	O=C(OCC(O)COP(=O)([O-])OCC[N+](C)(C)C)CCCCCCCC=CCC=CCC=CCC	WKQNRCYKYCKESD-UHFFFAOYSA-N	1.41169e+06	1.69128e+06	1.4572e+06	1.40375e+06	1.98801e+06	1.60248e+06	683641	82264.5	90606.9	534943	789494	79444.7	1.03758e+06	793606	1.0179e+06	1.29124e+06
Com_7287_neg	MGMG 16:3	糖基单酰基甘油 16:3	N	C25H42O9	486.283	485.276	0.67037	[M-H]-	7.583	0.77	2	C18	Lipids and lipid-like molecules	脂质和类脂分子	Glycerolipids	甘油脂	Glycosylglycerols	糖基甘油	-	-	-	-	-	-	-	-	-	-	-	-	-	O=C(OC(CO)COC1OC(CO)C(O)C(O)C1O)CCCCCC=CCC=CCC=CCC	LJVATEUJGAWSPM-UHFFFAOYSA-N	3.89188e+06	6.47153e+06	2.31393e+06	4.06412e+06	6.57547e+06	4.86138e+06	2.00075e+06	1.35063e+06	1.55277e+06	1.61112e+06	1.24656e+06	1.65311e+06	3.51633e+06	3.51357e+06	3.21974e+06	2.03344e+07
Com_4140_neg	Lauryl sulfate	硫酸月桂基酯	N	C12H26O4S	266.155	265.148	1.11185	[M-H]-	7.838	0.85	2	C18	Organic acids and derivatives	有机酸及其衍生物	Organic sulfuric acids and derivatives	有机硫酸及其衍生物	Sulfuric acid esters	硫酸酯类	"151-41-7"	-	-	-	-	-	-	-	-	-	-	-	8778	O=S(=O)(O)OCCCCCCCCCCCC	MOTZDAYCYVMXPC-UHFFFAOYSA-N	3.52097e+09	4.55663e+09	3.24922e+09	3.23718e+09	4.57908e+09	4.41343e+09	2.84892e+09	2.71255e+09	2.74993e+09	2.66201e+09	2.78534e+09	2.52483e+09	4.47873e+09	4.12854e+09	4.15609e+09	1.01234e+10
Com_4957_neg	FA 18:1+2O	脂肪酸 18:1+2O	N	C18H34O4	314.246	313.239	1.52907	[M-H]-	7.247	0.87	2	C18	Lipids and lipid-like molecules	脂质和类脂分子	Fatty Acyls	脂肪酰类	Fatty acids and conjugates	脂肪酸和结合物	-	-	-	-	-	-	-	-	-	-	-	-	-	O=C(O)CCCCCCCC=CCC(O)C(O)CCCCC	CQSLTKIXAJTQGA-UHFFFAOYSA-N	8.05439e+07	1.02242e+08	6.36595e+07	6.62911e+07	1.0074e+08	1.01766e+08	2.37053e+08	1.93067e+08	1.76391e+08	1.62525e+08	1.43259e+08	1.52819e+08	1.6504e+08	1.55341e+08	1.22611e+08	2.39724e+08
Com_4920_neg	FA 18:2+2O	脂肪酸 18:2+2O	N	C18H32O4	312.23	311.223	1.53494	[M-H]-	6.666	0.71	2	C18	Lipids and lipid-like molecules	脂质和类脂分子	Fatty Acyls	脂肪酰类	Lineolic acids and derivatives	亚麻酸及其衍生物	-	-	-	-	-	-	-	-	-	-	-	-	-	O=C(O)CCCCCCCC(O)C(O)CC=CCC=CCC	QRHSEDZBZMZPOA-UHFFFAOYSA-N	2.80111e+07	3.60359e+07	2.98285e+07	2.92172e+07	4.19155e+07	3.61351e+07	9.14645e+07	8.88163e+07	9.29559e+07	8.80442e+07	7.36809e+07	7.1338e+07	1.38134e+08	1.35431e+08	1.04371e+08	7.21812e+08
Com_4886_neg	FA 18:3+2O	脂肪酸 18:3+2O	N	C18H30O4	310.214	309.207	0.97484	[M-H]-	8.101	0.78	2	C18	Lipids and lipid-like molecules	脂质和类脂分子	Fatty Acyls	脂肪酰类	Fatty acids and conjugates	脂肪酸和结合物	-	-	-	-	-	-	-	-	-	-	-	-	-	O=C(O)CCCCCCCC1OC1C=CC(=O)CCCCC	BJIKXWWZEPAKQC-UHFFFAOYSA-N	6.42998e+07	8.70569e+07	5.42545e+07	6.08717e+07	8.05588e+07	8.62226e+07	1.13289e+08	1.02443e+08	1.0814e+08	1.11917e+08	1.1575e+08	1.13473e+08	5.45916e+07	5.03917e+07	8.54174e+07	4.10559e+08
Com_4790_neg	Sulfo jasmonate	-	N	C12H18O7S	306.077	305.07	1.4337	[M-H]-	5.336	0.84	2	C18	Lipids and lipid-like molecules	脂质和类脂分子	Fatty Acyls	脂肪酰类	Lineolic acids and derivatives	亚麻酸及其衍生物	-	-	-	-	-	-	-	-	-	-	-	-	-	O=C(O)CC1CCC(=O)C1CC=CCCOS(=O)(=O)O	MLUJBNROAVANKK-UHFFFAOYSA-N	1.97111e+07	2.60497e+07	2.14629e+07	2.21877e+07	2.71543e+07	2.63648e+07	3.76808e+06	4.79352e+06	3.90686e+06	4.01879e+06	4.53147e+06	4.4474e+06	3.64041e+07	3.24719e+07	3.62823e+07	2.77937e+08
Com_7668_neg	UDP-xylose	UDP-D- 木糖	N	C14H22N2O16P2	536.044	535.038	1.13761	[M-H]-	1.607	0.93	2	C18	Nucleosides, nucleotides, and analogues	核苷、核苷酸和类似物	Pyrimidine nucleotides	嘧啶核苷酸	Pyrimidine ribonucleotides	嘧啶核糖核苷酸	"3616-06-6"	HMDB0001018	Nucleosides, nucleotides, and analogues	Pyrimidine nucleotides	Pyrimidine ribonucleotides	UDP-D-xylose; UDP-xylose; UDP-alpha-D-xylose	C00190	map00520;map00908;map01100;map01250	-	-	-	-	23724459	O=C1N=C(O)C=CN1C2OC(COP(=O)(O)OP(=O)(O)OC3OCC(O)C(O)C3O)C(O)C2O	DQQDLYVHOTZLOR-OCIMBMBZSA-N	775220	741883	848307	430019	1.06021e+06	744681	9.14303e+06	9.09034e+06	1.01599e+07	9.44046e+06	1.01475e+07	9.33528e+06	1.07051e+07	1.11736e+07	1.13298e+07	1.77829e+07
Com_4382_neg	Xanthosine	黄嘌呤核苷	N	C10H12N4O6	284.076	283.069	1.80476	[M-H]-	4.702	0.79	2	C18	Nucleosides, nucleotides, and analogues	核苷、核苷酸和类似物	Purine nucleosides	嘌呤核苷	-	-	"146-80-5"	HMDB0000299	Nucleosides, nucleotides, and analogues	Purine nucleosides	-	Xanthosine	C01762	map00230;map00232;map01065;map01100;map01110;map01232;map02010	-	-	-	-	-	OC=1N=C(O)C=2N=CN(C2N1)C3OC(CO)C(O)C3O	UBORTCNDUKBEOP-UUOKFMHZSA-N	718637	658558	498993	710448	669172	826435	6.07735e+06	6.28548e+06	6.35587e+06	5.98705e+06	6.92484e+06	6.40579e+06	3.04261e+06	3.40686e+06	3.71336e+06	2.69656e+06
Com_3519_neg	5-Methoxypsoralen	5-甲氧基补骨脂素	N	C12H8O4	216.042	215.033	8.30494	[M-H]-	1.327	0.66	2	C18	Phenylpropanoids and polyketides	苯丙素类和聚酮类	Coumarins and derivatives	香豆素及其衍生物	Furanocoumarins	呋喃香豆素类	-	HMDB0030637	Phenylpropanoids and polyketides	Coumarins and derivatives	Furanocoumarins	Bergapten; 5-Methoxypsoralen; O-Methylbergaptol; 5-Methoxyfuranocoumarin	C01557	map00999;map01061;map01110	-	-	-	-	-	O=C1OC=2C=C3OC=CC3=C(OC)C2C=C1	BGEBZHIAGXMEMV-UHFFFAOYSA-N	2.76e+08	3.4065e+08	2.98223e+08	2.65666e+08	3.27175e+08	3.35482e+08	4.62825e+08	4.53131e+08	4.68692e+08	4.67273e+08	5.37315e+08	5.03504e+08	1.04899e+09	8.88404e+08	9.81609e+08	6.39948e+08
Com_5519_neg	Bexarotene	蓓萨罗丁	N	C24H28O2	348.209	347.2	4.7558	[M-H]-	7.825	0.55	2	C18	Lipids and lipid-like molecules	脂质和类脂分子	Prenol lipids	异戊烯醇脂	Retinoids	类视黄醇	"153559-49-0"	HMDB0014452	Lipids and lipid-like molecules	Prenol lipids	Retinoids	-	D03106	-	-	-	-	-	82146	O=C(O)C1=CC=C(C=C1)C(=C)C=2C=C3C(=CC2C)C(C)(C)CCC3(C)C	NAVMQTYZDKMPEU-UHFFFAOYSA-N	2.59682e+06	2.77227e+06	2.17167e+06	1.84097e+06	3.38401e+06	2.99138e+06	1.83905e+07	1.90135e+07	1.61216e+07	1.74868e+07	1.78628e+07	1.49401e+07	5.87235e+06	4.34939e+06	5.95043e+06	1.66912e+06
Com_3099_neg	3-DEHYDROSHIKIMATE	-	N	C7H8O5	172.037	171.03	1.28657	[M-H]-	1.888	0.89	2	C18	Organic oxygen compounds	有机氧化合物	Organooxygen compounds	有机氧化合物	Carbonyl compounds	羰基化合物	-	HMDB0304122	Organic oxygen compounds	Organooxygen compounds	Carbonyl compounds	3-Dehydroshikimate	C02637	map00400;map00999;map01053;map01060;map01061;map01063;map01100;map01110;map01230;map01240	-	-	-	-	-	O=C(O)C1=CC(=O)C(O)C(O)C1	SLWWJZMPHJJOPH-PHDIDXHHSA-N	2.40966e+07	3.34354e+07	3.01993e+07	2.78635e+07	3.95559e+07	3.66708e+07	1.51448e+08	1.58642e+08	1.53948e+08	1.54321e+08	1.6567e+08	1.59867e+08	3.9688e+07	3.80748e+07	4.07044e+07	3.24283e+06
Com_8540_neg	L-alpha-Phosphatidylethanolamine	.磷脂酰乙醇胺	N	C39H74NO8P	715.515	714.51	2.87051	[M-H]-	10.59	0.81	2	C18	Lipids and lipid-like molecules	脂质和类脂分子	Glycerophospholipids	甘油磷脂	Glycerophosphoethanolamines	甘油磷酸乙醇胺类	"9099-93-8"	-	-	-	-	-	-	-	LMGP02010042	Glycerophospholipids [GP]	Glycerophosphoethanolamines [GP02]	Diacylglycerophosphoethanolamines [GP0201]	46891780	O=C(OCC(OC(=O)CCCCCCCC=CCC=CCCCCC)COP(=O)(O)OCCN)CCCCCCCCCCCCCCC	HBZNVZIRJWODIB-NHCUFCNUSA-N	2.8952e+07	3.42256e+07	2.02186e+06	1.00734e+06	194603	310800	4.40294e+06	5.22283e+06	663053	232145	134663	132489	3.31749e+07	4.38611e+07	5.88712e+07	5.62954e+07
[truncated: 2,083 more rows]
[truncated: 35 more columns]

## Sheet: meta_intensity_pos_hmdb_kegg_li
Compound_ID	Name	ChineseName	IonMode	Formula	MolecularWeight	m/z	MassError	Adduct	RT (min)	Score	Level	Column	ClassI	ClassI (Chinese)	ClassII	ClassII (Chinese)	ClassIII	ClassIII (Chinese)	CAS	HMDB_ID	SuperClass(HMDB)	Class(HMDB)	SubClass(HMDB)	Other_name(Kegg_name)	KEGG_ID	KEGG_MapID	Lipidmaps_ID	CATEGORY(Lipidmaps)	MAIN_CLASS(Lipidmaps)	SUB_CLASS(Lipidmaps)	PubChemID	SMILES	InChIKey	pos_Leaf1_1	pos_Leaf1_2	pos_Leaf1_3	pos_Leaf1_4	pos_Leaf1_5	pos_Leaf1_6	pos_Leaf2_1	pos_Leaf2_2	pos_Leaf2_3	pos_Leaf2_4	pos_Leaf2_5	pos_Leaf2_6	pos_QC1	pos_QC2	pos_QC3	pos_root1_1
[truncated: 3,423 more rows]
[truncated: 35 more columns]
