# Supplementary material for: Comparative Metabolomic Analysis of Different Organs of Understory-Transplanted and Wild Dendropanax dentiger
Source: Metabolites. 2026 May 25;16(6):354. doi: 10.3390/metabo16060354 (PMC13304204; doi:10.3390/metabo16060354)
Supplement: Supplementary file 1 [file metabolites-16-00354-s001.zip › Table S2.xls]

ID	Name	Leaf1.vs.Leaf2	stem1_1year.vs.stem2_1year	stem1_3year.vs.stem2_3year	root1.vs.root2	Leaf1.vs.Leaf2_FC	Leaf1.vs.Leaf2_log2FC	Leaf1.vs.Leaf2_Pvalue	Leaf1.vs.Leaf2_ROC	Leaf1.vs.Leaf2_VIP	Leaf1.vs.Leaf2_Up.Down	stem1_1year.vs.stem2_1year_FC	stem1_1year.vs.stem2_1year_log2FC	stem1_1year.vs.stem2_1year_Pvalue	stem1_1year.vs.stem2_1year_ROC	stem1_1year.vs.stem2_1year_VIP	stem1_1year.vs.stem2_1year_Up.Down	stem1_3year.vs.stem2_3year_FC	stem1_3year.vs.stem2_3year_log2FC	stem1_3year.vs.stem2_3year_Pvalue	stem1_3year.vs.stem2_3year_ROC	stem1_3year.vs.stem2_3year_VIP	stem1_3year.vs.stem2_3year_Up.Down	root1.vs.root2_FC	root1.vs.root2_log2FC	root1.vs.root2_Pvalue	root1.vs.root2_ROC	root1.vs.root2_VIP	root1.vs.root2_Up.Down
Com_12577_pos	Malyngamide T	0	0	1	0													9.096294064	3.185278894	1.18E-14	1	1.592280879	up
Com_4753_pos	Colchicine	0	1	1	1							0.468631772	-1.093473326	0.000355691	1	1.077802165	down	4.239828755	2.084005996	0.000573606	1	1.676675905	up	0.320006541	-1.6438267	9.42E-05	1	1.522134079	down
Com_638_neg	Dopamine 4-sulfate	1	0	1	0	5.190141268	2.375773807	5.39E-11	1	1.235068924	up							6.32571078	2.661227595	9.30E-11	1	1.217115998	up
Com_7296_neg	Callophycoic acid G	0	1	0	0							0.061930394	-4.013208567	3.87E-16	1	1.616860181	down
Com_8828_pos	(+)-Cinchonine	1	0	0	0	6.413924771	2.681207432	0.000578629	1	1.11028551	up
Com_5641_neg	Orientinine	1	1	0	0	27.2854396	4.770059382	2.52E-07	1	1.564048681	up	0.017563534	-5.831272991	3.05E-07	1	2.091285135	down
Com_245_neg	Quinoline-4-carboxylic acid	1	1	1	0	0.19003684	-2.395648972	8.57E-05	1	1.280085792	down	0.26864193	-1.896243594	0.001078687	1	1.141129051	down	0.233123045	-2.100836466	0.001367439	1	1.016648678	down
Com_12191_pos	Arisugacin C	1	0	0	0	0.002596675	-8.589118822	2.67E-07	1	2.537283592	down
Com_3513_neg	sn-glycero-3-Phosphoethanolamine	1	0	0	0	44.22216641	5.466697798	0.000653191	1	2.348414244	up
Com_7124_neg	Trp Thr Tyr	1	1	0	0	0.155790578	-2.682320115	8.44E-09	1	1.265538438	down	15.67136571	3.970059007	2.14E-07	1	2.07788002	up
Com_4055_neg	Tetradecanedioic acid	1	0	0	0	15.27925919	3.933502691	1.61E-06	1	1.946390933	up
Com_4292_pos	7-[2-(4-methylpiperidin-1-yl)ethoxy]-3-phenyl-4H-chromen-4-one	0	1	0	1							0.249726747	-2.001577745	0.000289562	1	1.109711287	down							2.448882431	1.292123513	0.048200317	0.972222222	1.260561395	up
Com_8748_pos	Desethylchloroquine	1	1	0	0	0.026971354	-5.212428254	2.07E-14	1	1.197953441	down	0.004063918	-7.942912999	1.50E-15	1	2.009087013	down
Com_7441_neg	Allobetonicoside	0	1	0	1							0.094758916	-3.399594493	6.56E-06	1	2.079143345	down							0.165615515	-2.594090259	2.23E-08	1	1.45534098	down
Com_4353_neg	4-Keto-clonostachydiol	0	1	1	0							0.071260055	-3.810762594	1.36E-05	1	2.000428814	down	0.144766702	-2.788198287	0.00105787	1	1.268062483	down
Com_5528_pos	Euphorbiasteroid	1	0	0	1	0.131626697	-2.925475968	2.84E-05	1	1.070286523	down													0.028140048	-5.151231406	1.31E-09	1	1.871063198	down
Com_8399_pos	Azathioprine	1	1	1	1	0.307885766	-1.699532925	1.97E-05	1	1.629868871	down	1.932920428	0.950782248	0.000270392	1	1.009593919	up	0.233095895	-2.1010045	3.73E-07	1	1.745651814	down	0.450475038	-1.150480929	5.27E-05	1	1.101976427	down
Com_3926_neg	Macromomycin B	0	1	0	1							0.2121555	-2.236806016	2.30E-10	1	2.018782764	down							0.355197998	-1.493304646	3.81E-09	1	1.264663276	down
Com_7022_neg	17,21-Dihydroxypregn-4-ene-3,11,20-trione 21-(hydrogensuccinate)	0	1	1	1							270.9166377	8.081705186	3.66E-05	1	1.967501388	up	338.5116224	8.403061558	7.03E-08	1	1.476831105	up	167.0790407	7.384386955	0.000112349	1	1.892513719	up
Com_3532_neg	Liqcoumarin	0	0	1	0													134.6302676	7.072858983	6.23E-11	1	1.846675343	up
Com_4006_neg	1,6-Dimethoxy-9H-carbazole-3-carboxaldehyde	1	0	0	0	7.917905255	2.985118804	1.90E-09	1	1.843738033	up
Com_2013_neg	Ajugol	0	0	0	1																			0.446606161	-1.162924941	0.032388255	1	1.572256367	down
Com_2574_pos	2'-o-methyl-2-thiouridine	0	1	0	1							0.162740809	-2.619352028	4.75E-05	1	1.426661116	down							3.644956218	1.865901486	0.013434964	1	1.097539128	up
Com_6439_pos	4-ETHYLOCTANOIC ACID	0	0	1	1													0.431036409	-1.214118357	0.002662239	1	1.462105142	down	0.607541134	-0.718946004	9.33E-09	1	1.079746316	down
Com_4726_neg	(3R)-3,17-dihydroxymargaric acid	0	0	0	1																			0.397057446	-1.332580344	0.000189499	1	1.200632076	down
Com_12602_pos	Anthoptilide D	0	1	1	1							51.36925213	5.682833165	7.46E-06	1	1.552777553	up	125.4974969	6.971514779	2.64E-09	1	1.484095562	up	350.8204829	8.454589173	2.44E-07	1	2.130176621	up
Com_5028_pos	Domperidone	0	0	0	1																			0.374436509	-1.417206985	1.23E-05	1	1.232264613	down
Com_7212_pos	4-hydroxybenzoic acid-4-O-sulphate	0	1	1	1							9.135724914	3.19151921	5.67E-05	1	1.548432611	up	0.139641175	-2.840203691	5.02E-08	1	1.049205446	down	0.056623595	-4.142452851	0.00016278	1	1.94040261	down
Com_9389_pos	Drofenine	0	0	1	1													0.1536828	-2.701972382	2.48E-09	1	1.887421962	down	0.291615535	-1.77786052	1.00E-09	1	1.459244725	down
Com_12401_pos	3Beta-Hydroxydeoxodihydrodeoxygedunin	1	0	0	0	0.023149808	-5.43285599	2.39E-12	1	2.020750045	down
Com_955_pos	Xanthurenic acid	0	1	0	0							0.134614016	-2.893099462	3.44E-14	1	1.50970549	down
Com_6684_neg	Kaempferol 3-p-coumarate	1	0	0	0	15.68110595	3.970955408	3.05E-05	1	2.006158913	up
Com_7440_neg	Chironiside	1	0	0	1	0.044430371	-4.492309989	1.77E-06	1	1.655142718	down													26.70461366	4.739017108	1.34E-09	1	1.786411806	up
Com_7029_pos	LL-2,6-DIAMINOHEPTANEDIOATE	1	0	1	1	3.200780135	1.67842358	1.07E-06	1	1.049685993	up							0.232826055	-2.102675579	3.69E-12	1	1.147408701	down	0.304008328	-1.717817247	2.45E-09	1	1.1030775	down
Com_896_neg	2,4-Di-tert-butylphenol	0	0	1	1													4.930815126	2.301826162	4.40E-05	1	1.741570465	up	3.335388445	1.73785479	0.00070236	1	1.533117722	up
Com_7117_neg	Gyrophoric acid	0	0	1	0													5.767766395	2.528012734	1.96E-05	1	1.024664341	up
Com_9850_pos	Retroisosenine	0	0	1	0													0.268860783	-1.895068761	1.71E-10	1	1.372113752	down
Com_3353_neg	1,3-Diphenylpropane	1	0	0	0	0.008200833	-6.930013774	7.42E-05	1	2.764630041	down
Com_7994_neg	Gnetifolin K	0	0	1	1													7.493110424	2.905564712	4.83E-10	1	1.632220883	up	0.235277899	-2.087562287	1.00E-07	1	1.38090423	down
Com_3944_pos	5-O,8-Dimethylophiopogonanone B	0	0	1	0													0.184854501	-2.435537923	9.86E-06	1	1.114124662	down
Com_1461_neg	N-{4-[4-(1-methyl-1H-imidazol-5-yl)piperidine-1-carbonyl]phenyl}acetamide	0	0	1	0													5.273235637	2.398688466	2.62E-07	1	2.000305512	up
Com_13020_pos	Hydroxyxanthorrone	0	0	0	1																			0.054277172	-4.203510645	4.99E-08	1	1.907752616	down
Com_1780_neg	Harpagide	1	1	1	0	131.9767	7.044139439	4.64E-08	1	1.859082471	up	133.243051	7.057916484	2.77E-06	1	2.073337867	up	38.7274107	5.275283141	1.84E-09	1	1.2179232	up
Com_5936_pos	4-Methylthiobutanaldoxime	0	1	1	1							0.172124709	-2.538473881	1.99E-05	1	1.191939463	down	0.0688239	-3.860946538	3.20E-09	1	1.416371119	down	0.107878856	-3.212515963	3.34E-13	1	1.379936675	down
Com_13661_pos	Cycloaspeptide C	0	1	0	1							3.936643092	1.976965919	1.96E-12	1	1.038976148	up							21.47063093	4.424292682	5.14E-10	1	2.18495129	up
Com_5680_pos	Taccalonolide A	1	1	0	0	0.05116639	-4.288659731	0.000367287	1	1.38699168	down	128.2110923	7.002377273	9.76E-06	1	2.299811361	up
Com_3362_pos	beta-Nicotinamide Mononucleotide(NMN)	0	1	0	1							0.166473891	-2.586632163	9.51E-10	1	2.390828162	down							0.329962766	-1.599624857	1.12E-08	1	1.39127965	down
Com_5792_neg	Desmethylazelastine	0	0	1	0													4.359339042	2.124109412	1.64E-10	1	1.622185422	up
Com_5242_pos	ethyl 3-(2,3-dihydro-1,4-benzodioxin-6-yl)-7-(2-ethoxy-2-oxoethoxy)-4-oxochromene-2-carboxylate	1	1	1	0	0.297424467	-1.749404762	0.014282558	1	1.157410574	down	0.113253945	-3.142366789	2.86E-06	1	1.80165398	down	3.403322657	1.766943935	0.007918184	1	1.003020924	up
Com_2467_neg	Rehmannioside C	0	0	1	0													0.145795565	-2.777981257	2.15E-08	1	1.241828094	down
Com_4346_neg	Buxifoliadine-F	0	0	1	0													0.07019189	-3.832551844	9.14E-06	1	1.781555986	down
Com_1762_pos	Valylarginine	0	0	1	0													9.907558227	3.308529541	3.49E-09	1	1.820405623	up
Com_8806_neg	Bayogenin 3-O-cellobioside	0	0	1	0													1843.099682	10.84791838	7.01E-06	1	2.254419605	up
Com_6180_pos	8-Azaxanthine	0	0	1	1													0.202599978	-2.303294078	1.85E-05	1	1.67463511	down	0.323603466	-1.627701037	9.22E-07	1	1.410883643	down
Com_5703_neg	cannabigerolate	0	0	0	1																			9.700043296	3.277991187	1.71E-05	1	1.1314375	up
Com_13142_pos	Albanol B	0	0	1	0													7.625396723	2.930812398	1.11E-05	1	1.50079398	up
Com_3229_pos	Humantenmine	0	1	0	0							0.121556781	-3.040297714	0.010081901	1	1.474165988	down
Com_4588_neg	(-)-Vallesamidine	0	0	1	1													18.52574901	4.211459968	2.43E-08	1	1.639660235	up	18.69595245	4.224654065	2.05E-09	1	1.930991962	up
Com_4557_neg	2-Demethylmenaquinone	0	1	0	0							0.010056255	-6.635762985	2.16E-07	1	1.96403383	down
Com_4461_pos	6-chloro-2-[3-(thiomorpholine-4-carbonyl)piperidin-1-yl]quinoxaline	1	0	1	1	4.363801196	2.125585378	0.000669436	1	1.045324873	up							4.001290376	2.00046533	0.004108723	0.972222222	1.06596564	up	0.234739431	-2.090867892	3.22E-06	1	1.008551922	down
Com_7822_pos	Isopentyl beta-D-glucoside	0	0	0	1																			2.647861715	1.404827779	6.63E-08	1	1.097237367	up
Com_6528_pos	2-Benzimidazolecarbamic acid	1	0	0	0	4.192372915	2.067767052	1.46E-07	1	1.115554838	up
Com_7018_neg	Dulcisxanthone D	1	0	1	0	3.916560345	1.969587187	6.95E-05	1	1.203082171	up							6.965504787	2.800227908	1.23E-13	1	1.459720996	up
Com_5952_neg	Lamiol	1	1	0	0	0.510343938	-0.97045824	0.007692383	1	1.331743821	down	0.466270581	-1.100760688	0.001421634	1	1.588878026	down
Com_5598_pos	Poncirin	0	0	0	1																			0.118097339	-3.081951633	0.000591534	1	1.642324064	down
Com_4446_neg	2,3-Dimethoxy-4,6,7-trihydroxy-9,10-dihydrophenanthrene	0	1	0	0							0.253401915	-1.980500666	0.001314313	1	1.118993664	down
Com_6107_pos	Ethyl 3-(methylthio)propionate	0	1	1	1							1.99858957	0.998982231	5.98E-09	1	1.779895314	up	0.527853401	-0.921790785	3.26E-08	1	1.308849331	down	0.518679294	-0.947085318	1.62E-09	1	1.584854959	down
Com_6636_pos	Leiocarpic acid	0	1	1	0							0.047923758	-4.383115145	3.45E-07	1	2.55138449	down	9.317540922	3.21994925	3.20E-05	1	1.535571207	up
Com_3896_pos	3-(2-methoxyphenyl)-4-oxo-4H-chromen-7-yl N,N-dimethylcarbamate	0	0	1	0													0.227024298	-2.139081383	2.62E-10	1	1.502970795	down
Com_3503_neg	(S)-ACPA	0	0	1	1													0.176330723	-2.503644234	1.06E-12	1	1.015870259	down	0.065769551	-3.92643636	1.96E-08	1	1.881691059	down
Com_6983_neg	Chaxalactin B	0	0	1	1													21.65187054	4.436419762	0.000505206	1	1.23895733	up	24.54591275	4.61741091	3.24E-11	1	1.397182162	up
Com_1167_pos	6-Biopterin	0	0	0	1																			0.400247356	-1.321036222	1.18E-09	1	1.41639925	down
Com_12119_pos	7-t-Butoxyiminomethyl-camptothecin	0	0	1	0													0.177975531	-2.490249192	0.001729274	1	1.236571748	down
Com_9361_pos	Fluorocarazolol	1	1	1	1	3.267118264	1.708018679	1.60E-09	1	1.662909779	up	2.0330309	1.023632142	1.54E-07	1	1.095093401	up	0.319673736	-1.645327875	1.28E-07	1	1.41181704	down	0.387742893	-1.366827757	2.44E-06	1	1.383809426	down
Com_324_pos	L-Isoleucine	1	0	1	1	0.055034218	-4.183527277	1.62E-06	1	2.478859806	down							3.39414268	1.763047213	0.001570162	1	1.003260267	up	0.206309496	-2.277117868	4.97E-08	1	1.378827009	down
Com_769_neg	7-Hydroxy-3-chroman-4-one	0	1	0	1							0.047457536	-4.397218998	1.66E-06	1	2.213656008	down							0.201650797	-2.310068988	1.86E-11	1	1.072645055	down
Com_1210_neg	Kaurenoic acid	0	1	0	0							0.114025152	-3.132575996	4.44E-11	1	1.068794306	down
Com_6802_neg	Rhinacanthin E	0	1	0	0							0.292893976	-1.771549575	2.14E-06	1	1.320746557	down
Com_11301_pos	Decarboxy-Norlobaric Acid	0	1	0	0							87.6052169	6.45294488	2.57E-06	1	2.324202746	up
Com_2912_neg	Pentenylbenzene	1	0	1	0	0.012143229	-6.363704039	7.32E-06	1	2.309065255	down							0.025071576	-5.31780352	3.87E-10	1	1.616626294	down
Com_6243_pos	delta-Guanidinovaleric acid	0	0	1	0													0.164310088	-2.605507032	1.13E-06	1	1.088420758	down
Com_1993_neg	N-[4-(difluoromethoxy)phenyl]-6-oxo-7,11-diazatricyclo[7.3.1.0{2,7}]trideca-2,4-diene-11-carbothioamide	0	0	1	0													0.067363915	-3.891880198	0.000178877	1	1.15073657	down
Com_13969_pos	PA(i-12:0/PGJ2)	0	0	0	1																			245.4347156	7.939195516	1.81E-10	1	1.491371143	up
Com_5961_pos	CREATININE	1	0	1	0	36.65765958	5.196042774	1.97E-05	1	2.204677989	up							0.112343438	-3.154012241	1.25E-14	1	1.081985741	down
Com_9218_pos	Lindenanolide G	1	0	0	1	40.30153152	5.332762759	1.01E-06	1	1.378735253	up													0.048309804	-4.371540187	9.63E-05	1	1.200093941	down
Com_7784_neg	6-Hydroxymyricetin 3,6,3',5'-tetramethyl ether 7-glucoside	0	0	1	0													3.471133906	1.795407021	0.00607149	1	1.023174035	up
Com_11455_pos	4-Mercaptobutyl glucosinolate	0	1	1	1							23.84106582	4.575376828	0.000243054	1	1.536798217	up	0.016247237	-5.943661779	7.61E-07	1	1.416207092	down	0.022056296	-5.502665661	2.86E-06	1	1.548532854	down
Com_10954_pos	Chrysoqueen	0	0	1	0													0.126855453	-2.978742553	1.92E-14	1	1.169678486	down
Com_5283_neg	1,5-Dibutyl methyl hydroxycitrate	1	1	0	1	2.230347054	1.157268219	1.34E-07	1	1.436752847	up	0.594176294	-0.751037049	0.001064252	1	1.002800886	down							0.475959789	-1.0710884	2.10E-05	1	1.361800833	down
Com_900_pos	Benzo[C]cinnoline	0	0	1	1													0.355779302	-1.490945513	2.46E-11	1	1.676949387	down	0.513725844	-0.960929441	0.001700256	1	1.211052887	down
Com_6916_neg	Usambarine	0	1	0	0							0.15922315	-2.65087799	2.96E-05	1	1.389136542	down
Com_9441_pos	fuzhuanin A	0	1	0	1							0.310932248	-1.685327843	1.02E-11	1	1.201088651	down							0.322762151	-1.631456685	7.70E-08	1	1.094232348	down
Com_7397_neg	Sodwanone A	1	0	1	0	0.082657033	-3.596718606	3.93E-07	1	1.14181561	down							56.26361808	5.814130424	8.20E-05	1	1.698759639	up
Com_4467_neg	(3R)-hydroxyjuniperic acid	0	0	0	1																			1.845944804	0.884359415	8.16E-10	1	1.400210643	up
Com_12088_pos	Ecbolin A	1	0	0	0	28.5098883	4.833390482	1.25E-05	1	2.306715886	up
Com_3537_neg	S-[1-[2-(Acetyloxy)ethyl]butyl] ethanethioate	0	0	1	0													5.11308034	2.354192695	0.012841447	1	1.694240357	up
Com_6636_neg	b-D-Xylopyranosyl-(1->4)-a-L-rhamnopyranosyl-(1->2)-L-arabinose	0	0	0	1																			0.140955486	-2.826688468	7.18E-06	1	1.720188583	down
Com_743_pos	Kynurenic acid	0	1	0	1							4.627724909	2.210303107	4.30E-07	1	1.555498243	up							4.381369449	2.131381872	1.81E-05	1	1.371879116	up
Com_586_neg	Phosphoenolpyruvic acid	1	0	1	1	7.542209793	2.914987281	1.84E-05	1	1.086281803	up							61.8563103	5.950848875	1.03E-05	1	2.044099206	up	7.41272181	2.89000337	1.72E-08	1	1.139155472	up
Com_2359_pos	Luteolin	0	1	0	0							0.021264835	-5.555386498	2.89E-07	1	1.515141762	down
Com_12889_pos	Javanicolide C	1	0	0	0	0.248427601	-2.009102623	3.21E-13	1	1.323277747	down
Com_1686_pos	Lucidin	1	0	1	0	0.065946866	-3.922552084	4.03E-07	1	1.688064419	down							0.143228527	-2.803609228	1.48E-06	1	1.035423098	down
Com_8858_pos	Karnatakafuran B	1	0	0	0	0.041282645	-4.598320772	1.05E-08	1	2.915975523	down
Com_5436_pos	Hypocrellin B	0	1	1	1							0.146667355	-2.769380297	3.90E-11	1	1.308582508	down	0.155717631	-2.682995798	7.37E-06	1	1.026820915	down	0.138500171	-2.852040341	2.15E-06	1	1.244446392	down
Com_11350_pos	MG(0:0/20:1(11Z)/0:0)	1	0	0	0	0.053795558	-4.216369129	9.96E-05	1	2.782755235	down
Com_1147_pos	4-Propyl-2,6-dimethoxyphenol	1	1	1	1	0.106447417	-3.231787146	2.20E-11	1	1.665931429	down	3.485127225	1.801211323	8.83E-07	1	1.015053962	up	0.13614518	-2.876782185	4.64E-11	1	1.299843527	down	0.068018136	-3.877936717	5.38E-13	1	2.062267088	down
Com_849_pos	L-threo-3-Phenylserine	0	0	1	0													3.113263558	1.638427715	2.82E-06	1	1.519120761	up
Com_3029_neg	Valerophenone	0	1	1	1							0.037913011	-4.721163147	1.51E-08	1	1.171410034	down	2.761041209	1.465212421	0.008751923	0.833333333	1.155803525	up	27.90672161	4.802540746	1.05E-09	1	1.117970997	up
Com_5511_pos	10-Dehydrobaccatin V	0	0	1	0													0.073304029	-3.769963702	1.23E-09	1	1.497377137	down
Com_2028_pos	Clitocine	1	0	1	1	8.889397969	3.152085716	2.70E-11	1	1.033138445	up							0.009168702	-6.769066775	2.82E-12	1	1.94455018	down	0.025861729	-5.273037437	4.68E-06	1	1.828443277	down
Com_9037_pos	Alangine	1	0	0	0	0.01141767	-6.452587978	0.000214042	1	2.009099008	down
Com_4570_pos	1,2-Dihydroxyanthraquinone-3-methylamine-N,N-diacetic acid	0	0	0	1																			63.37403231	5.985819908	0.000645241	1	2.271260713	up
Com_14564_pos	Bishassanidin	1	0	1	0	7.623870607	2.930523634	2.79E-06	1	2.489616226	up							0.242600443	-2.04334591	7.18E-10	1	1.542222122	down
Com_6141_pos	Piperonal	1	0	0	1	0.492874669	-1.020707258	0.003431724	1	1.48782224	down													0.638061558	-0.648232479	3.57E-06	1	1.051531721	down
Com_8195_neg	PA(10:0/20:4(6E,8Z,11Z,14Z)+=O(5))	1	1	0	1	0.112017152	-3.158208444	0.000133484	1	1.534730369	down	0.226348737	-2.143380835	0.007095997	1	1.470568914	down							0.24405142	-2.03474295	0.002309248	0.972222222	1.098182297	down
Com_12637_pos	3,5-Di-O-galloyl-1,4-galactarolactone	0	0	0	1																			0.248936907	-2.00614796	0.000121077	1	1.014383502	down
Com_6315_neg	Glochidionionoside A	0	0	0	1																			2.791606631	1.481095664	2.25E-10	1	1.192879706	up
Com_5785_neg	(3R)-3-hydroxy-12'-apo-beta-carotenal	1	0	0	0	0.235080915	-2.088770675	1.46E-06	1	2.319841015	down
Com_5176_neg	Chaetomugilin R	0	1	0	1							0.20218889	-2.30622437	0.000272882	1	1.51315896	down							3.0944683	1.629691543	0.008302104	1	1.076363499	up
Com_3522_neg	1,2,3,4-Tetrahydro-15-nor-4-oxochromolaenin	0	1	0	0							0.054832677	-4.188820279	2.41E-07	1	1.403864238	down
Com_2586_neg	Tiliroside	1	0	1	1	0.046692872	-4.420653874	8.71E-05	1	1.282670957	down							0.009210993	-6.762427572	2.83E-06	1	1.669624239	down	0.042332405	-4.562093719	1.80E-06	1	1.314723483	down
Com_5273_pos	Paeonolide	0	0	0	1																			0.249514548	-2.002804159	7.27E-09	1	1.132098391	down
Com_2650_neg	Momordicoside L	1	0	0	0	4.625988461	2.209761667	1.58E-09	1	1.055042721	up
Com_824_pos	loliolide	0	0	0	1																			0.128201929	-2.963510122	8.23E-06	1	2.390318373	down
Com_7999_neg	Malyngamide R	0	0	1	0													108.579747	6.762611217	1.66E-06	1	1.650142449	up
Com_11207_pos	Griffonianone B	0	0	0	1																			5.461340595	2.449255133	0.000424612	1	1.710348708	up
Com_3489_neg	PINOSYLVIN	0	0	1	0													0.01108592	-6.495127671	7.27E-08	1	1.596823601	down
Com_3257_neg	4-Hydroxy-2-oxo-heptanedioate	0	0	1	1													3.272793824	1.71052272	2.66E-06	1	1.165660742	up	2.855043391	1.513512672	3.93E-13	1	1.202955671	up
Com_7691_neg	Alangionoside O	0	1	0	0							0.318286216	-1.651603417	0.014426423	0.833333333	1.000564522	down
Com_878_neg	Zerumbone	0	0	1	0													7.42502043	2.892394995	1.49E-12	1	2.199289024	up
Com_4774_pos	Waltonitone	0	0	0	1																			11.21310111	3.487113421	0.002138341	1	1.812355157	up
Com_8721_neg	PA(19:2(10Z,13Z)/22:6(4Z,8Z,10Z,13Z,16Z,19Z)-OH(7))	0	0	0	1																			23.42872675	4.550206647	0.000507847	1	1.830808596	up
Com_2510_pos	Ethylene brassylate	1	0	0	0	0.053691574	-4.219160484	6.29E-11	1	1.698997099	down
Com_4321_pos	Artemitin	1	1	0	0	10.77892437	3.430141314	1.21E-09	1	1.211327732	up	18.85006138	4.236497316	4.16E-14	1	1.643409755	up
Com_2375_pos	4-Hydroxyestrone	0	1	0	0							0.142874148	-2.807183196	3.28E-10	1	1.06873462	down
Com_6280_pos	N-Nitrosothiazolidine-4-carboxylic acid	1	0	1	1	0.13523462	-2.886463564	5.97E-13	1	1.846963959	down							0.133526005	-2.904807351	1.07E-08	1	1.639388904	down	0.232103188	-2.107161757	3.45E-08	1	1.38770358	down
Com_8826_neg	Uroporphyrinogen I	0	1	0	1							0.039852374	-4.649190508	5.38E-06	1	2.125754804	down							6.539486253	2.709177301	0.000493614	1	1.226846763	up
Com_6498_neg	2-Phenylethyl O-alpha-arabinopyranosyl-(1->6)-beta-glucopyranoside	1	1	0	1	2.72865727	1.448191198	2.00E-06	1	1.38105558	up	0.355298592	-1.492896123	6.86E-11	1	1.576409558	down							0.396820721	-1.333440734	1.87E-13	1	1.319677717	down
Com_9688_pos	icosasphinganine	0	0	1	1													0.300615077	-1.734010725	7.35E-13	1	1.425103291	down	0.211930854	-2.23833446	2.22E-13	1	2.164203415	down
Com_7615_neg	Delphicrispuline	0	1	1	0							0.242681425	-2.042864404	5.61E-09	1	1.173512439	down	0.200369115	-2.319267947	1.22E-07	1	1.068566727	down
Com_11652_pos	Dendroside C	0	1	0	1							0.435905007	-1.197914321	2.80E-07	1	1.108537672	down							2.500217694	1.322053716	0.000111732	1	1.17296428	up
Com_5168_pos	Menaquinone-4	1	0	0	0	0.007305113	-7.096877709	0.000124072	1	2.061011082	down
Com_10226_pos	Neovasipyridone A	0	0	1	0													9.526159944	3.251894772	6.20E-07	1	1.062543481	up
Com_7259_pos	Imidazole acetol-phosphate	1	0	0	0	2.357984067	1.23755397	0.001538352	0.944444444	1.208026475	up
Com_2575_neg	Vitexin-2'-O-rhamnoside	1	1	0	0	0.00332114	-8.23410593	2.03E-06	1	1.632304209	down	0.00075233	-10.37634598	6.84E-07	1	2.259669157	down
Com_4920_neg	FA 18:2+2O	0	0	1	1													11.6725952	3.54505345	1.91E-05	1	1.649594003	up	6.727373914	2.750043447	3.48E-06	1	1.487172922	up
Com_5491_pos	Alisol F 24-acetate	1	1	0	0	21.60550709	4.433327187	0.001131741	1	1.388814986	up	202.5973889	7.66247177	9.76E-08	1	2.249169568	up
Com_13518_pos	PROTOCHLOROPHYLLIDE	0	0	1	0													0.083115339	-3.588741432	4.98E-14	1	1.349481533	down
Com_6512_neg	5alpha,8alpha-Epidioxycholest-6-en-3beta-ol	1	1	0	0	25.68777525	4.683010043	9.73E-05	1	1.659813252	up	0.01048988	-6.574858072	1.54E-06	1	2.442098239	down
Com_2265_pos	4-O-Methyl honokiol	1	0	0	0	238.6901553	7.898995254	1.11E-06	1	2.042395398	up
Com_9411_pos	Exemestane	1	1	0	0	0.020022726	-5.642217802	6.08E-06	1	1.124101472	down	0.016462063	-5.924711084	0.000246693	1	1.584221363	down
Com_296_pos	7-Methyladenine	0	1	0	1							0.506821125	-0.980451437	1.29E-06	1	1.021952368	down							0.216079061	-2.210368822	2.54E-08	1	2.159310067	down
Com_14555_pos	Bryonioside G	0	0	0	1																			0.056483093	-4.14603709	3.14E-06	1	1.198660436	down
Com_3465_neg	Methyl haematommate	0	0	1	0													23.49737411	4.554427636	2.88E-11	1	2.022488808	up
Com_5096_neg	3alpha-Hydroxyayapanonic acid	1	1	1	1	13.92156152	3.799249135	4.23E-09	1	1.551061366	up	10.67768176	3.416526551	3.90E-08	1	1.553768558	up	20.18545064	4.33524389	1.14E-08	1	1.566170706	up	10.16527682	3.345577598	6.71E-11	1	1.41866495	up
Com_5570_pos	Isovitexin-2-O-rhamnoside (2-O-alpha-L-Rhamnopyranosyl-isovitexin)	0	1	0	0							0.059986002	-4.059230318	1.23E-09	1	1.812696189	down
Com_5083_neg	Indole-3-acetyl-L-phenylalanine	0	0	0	1																			0.175433554	-2.511003383	0.00018298	1	1.108570107	down
Com_7488_neg	Deuteroporphyrin	0	0	0	1																			2.741471421	1.454950434	1.38E-10	1	1.171129548	up
Com_6406_neg	Trichodermatide A	1	0	1	0	58.36262925	5.866972973	1.12E-10	1	2.115294798	up							12.17066819	3.605336471	4.24E-08	1	1.152836127	up
Com_725_pos	2-Methylcitric Acid	1	0	0	1	6.596458006	2.721691572	2.07E-08	1	1.022927725	up													9.356682165	3.225997048	5.53E-05	1	1.316400776	up
Com_7065_neg	Mudanoside B	0	0	0	1																			0.115065338	-3.119474785	0.001675459	1	1.149914972	down
Com_11702_pos	Maoesin A, (rel)-	1	0	1	0	0.0368511	-4.762148507	2.12E-07	1	1.827371672	down							8.485587339	3.085014521	1.25E-14	1	1.024889721	up
Com_6677_pos	(E)-3-(Methoxycarbonyl)pent-2-enedioate	0	0	0	1																			0.1647318	-2.601809012	1.21E-13	1	2.110672934	down
Com_8211_neg	Primary fluorescent chlorophyll catabolite	0	1	0	1							393.3034645	8.619499084	1.24E-11	1	2.201564122	up							139.7646533	7.126855737	1.54E-13	1	1.704969154	up
Com_4130_pos	DL-DIHYDROZEATIN RIBOSIDE	0	1	1	0							0.034516769	-4.85655876	1.68E-08	1	2.125722467	down	0.031219824	-5.001393774	2.92E-08	1	1.754393826	down
Com_2792_pos	4-(1-benzofuran-2-yl)-6-methoxy-7-methyl-2H-chromen-2-one	1	1	1	0	331.6073596	8.373332216	7.70E-11	1	1.660827688	up	14.71992379	3.879698297	0.016328657	1	1.113795791	up	483.7593534	8.918145746	4.02E-05	1	1.642796088	up
Com_29_neg	Methylmalonic acid	1	0	0	0	0.329584434	-1.60127999	2.77E-05	1	2.607792135	down
Com_4860_pos	(2E)-2-[(2,3-dichlorophenyl)methylidene]-7-hydroxy-9a,11a-dimethyl-hexadecahydro-1H-cyclopenta[a]phenanthren-1-one	1	0	0	1	0.47233867	-1.082106441	1.81E-10	1	1.189471672	down													0.382721453	-1.385633325	1.26E-11	1	1.574355555	down
Com_10203_pos	Schizonepetoside E	1	0	0	1	3.992051607	1.997130371	3.85E-07	1	1.506305863	up													0.178296571	-2.487649138	2.03E-09	1	1.931970129	down
Com_255_neg	Cinnamylideneacetic acid	1	0	0	0	3.694562696	1.885403611	7.69E-07	1	1.41660833	up
Com_627_neg	3-hydroxytridecanoic acid	1	0	0	0	3.770311016	1.914683537	2.78E-06	1	1.500693575	up
Com_7190_neg	Ulipristal acetate	0	1	0	1							5.309708412	2.408632636	9.47E-08	1	2.40010838	up							2.590637025	1.373306893	9.13E-07	1	1.283251611	up
Com_10468_pos	Enrofloxacin	1	1	1	0	0.099755098	-3.325465614	0.000615719	1	1.11431992	down	0.09161945	-3.448202286	0.003037544	1	1.580192545	down	20.76503405	4.376084333	0.001997178	1	1.382729769	up
Com_6438_neg	Eremopetasitenin C3	1	0	0	0	3.179041566	1.66859188	3.54E-08	1	1.097473907	up
Com_7197_neg	Erythroxyloside A	1	0	1	0	4.5062135	2.171915669	1.32E-06	1	1.59823836	up							3.718130789	1.89457752	1.53E-07	1	1.213415979	up
Com_4863_neg	Mabuterol	0	1	1	1							0.321692548	-1.636245577	7.68E-06	1	1.461931895	down	3.16324451	1.661405077	0.00278051	1	1.273300882	up	0.355795848	-1.490878422	0.001094527	1	1.309770846	down
Com_5263_neg	(9Z,11S,16S)-1-Acetoxy-9,17-octadecadiene-12,14-diyne-11,16-diol	0	0	1	1													27.90821681	4.802618041	8.26E-10	1	1.841072846	up	22.84275485	4.513664746	1.44E-07	1	2.042375553	up
Com_6601_neg	Melicobisquinolinone B	0	0	1	0													8.97908726	3.1665688	7.69E-10	1	1.971702992	up
Com_9039_pos	Samandarone	1	1	0	0	10.54447044	3.398414738	8.76E-06	1	1.050737425	up	0.006660427	-7.230169514	4.81E-09	1	2.419151892	down
Com_7583_neg	20-Hydroxyecdysone 2-acetate	0	0	1	0													21.33279797	4.415001294	8.06E-07	1	2.384413004	up
Com_13816_pos	Gniditrin	0	0	0	1																			17.85989734	4.158651883	1.92E-08	1	1.044437822	up
Com_6236_pos	(1,2,3-Trimethyl-2-cyclopropen-1-yl)benzene	0	1	0	0							0.550292736	-0.861728811	0.000443694	1	1.173945624	down
Com_1305_neg	Aflatoxin B1	1	1	0	0	0.005510272	-7.503660771	4.50E-07	1	1.69485792	down	0.001299316	-9.588031765	6.13E-07	1	2.392110149	down
Com_3247_pos	4-[2-(pyridin-2-yl)-4H,5H,6H-pyrrolo[1,2-b]pyrazol-3-yl]quinolin-7-ol	0	0	0	1																			0.235017127	-2.089162197	2.56E-08	1	1.685962116	down
Com_739_pos	alpha-Irone	0	0	1	0													48.23907552	5.592130354	8.03E-09	1	2.339677942	up
Com_4299_pos	Irisflorentin	0	1	1	1							0.06044559	-4.048219113	2.15E-08	1	1.633863745	down	0.060969827	-4.035760728	7.66E-09	1	1.296878313	down	8.874356124	3.149642449	2.33E-05	1	1.221144126	up
Com_2470_neg	LPG(18:1(9Z))	0	1	1	0							0.149632933	-2.740500356	1.13E-13	1	1.692123395	down	17.09534256	4.095531427	1.84E-11	1	2.018231756	up
Com_6991_neg	a-L-Fucopyranosyl-(1->2)-b-D-galactopyranosyl-(1->2)-D-xylose	0	0	1	1													14.79008649	3.886558584	2.66E-06	1	1.452084667	up	7.972599496	2.995050197	1.45E-05	1	1.330849625	up
Com_32_pos	4-Methylbenzoic acid	0	0	1	0													0.378223252	-1.402690035	1.37E-08	1	1.419121527	down
Com_920_neg	Tetrahydromagnolol	0	1	1	1							0.086554085	-3.530254284	1.03E-05	1	1.088281985	down	38.25971803	5.257754336	1.02E-05	1	1.303501768	up	25.2566752	4.658592829	1.42E-15	1	1.318267555	up
Com_12516_pos	Trp Phe Glu	0	1	1	0							0.120578981	-3.051949648	0.000459756	1	1.223977139	down	0.0650264	-3.942830628	2.01E-08	1	1.151056801	down
Com_11623_pos	3-Methoxy-16-octylestra-1,3,5(10)-triene-16beta,17beta-diol	0	1	0	0							0.023892837	-5.387278032	1.33E-08	1	1.783155693	down
Com_11126_pos	Arg Glu Ser	0	1	1	0							0.382403278	-1.386833206	5.87E-08	1	1.32767299	down	0.560645538	-0.834839165	0.033381409	0.833333333	1.053448263	down
Com_5452_pos	Nomilin	0	0	0	1																			0.194440772	-2.362597327	1.65E-07	1	1.305637281	down
Com_4338_pos	N-benzyllinolenamide	1	0	1	0	5.063905724	2.340250546	0.015663628	1	1.521661942	up							0.063472529	-3.977723861	6.87E-10	1	1.671833731	down
Com_119_pos	Cuminaldehyde	1	0	1	0	0.262701433	-1.928504024	8.77E-11	1	1.024751622	down							8.580266862	3.101022519	9.65E-06	1	1.475314758	up
Com_12915_pos	Ferruginin C	0	1	0	0							0.016313341	-5.937803937	0.00214742	1	1.839338012	down
Com_5561_neg	Dibenzo[h,rst]pentaphene	0	1	0	0							0.095912673	-3.382134744	5.14E-05	1	1.328456615	down
Com_11259_pos	3beta-Hydroxypregn-5-en-20-one sulfate	1	0	0	1	3.09043461	1.627809739	3.66E-11	1	1.648906783	up													0.213584389	-2.22712189	5.47E-09	1	2.324306327	down
Com_8031_neg	Pestalofone D	0	0	1	0													0.088206327	-3.502974042	1.76E-06	1	1.87497375	down
Com_734_neg	L-Uridine	0	1	0	0							0.087310962	-3.517693391	0.00019242	1	2.510548	down
Com_880_pos	2,3-Dihydroxypropyl octanoate	0	1	1	0							0.359422404	-1.476247754	5.60E-07	1	1.996943604	down	0.374750338	-1.415998314	5.45E-06	1	1.516602787	down
Com_5346_pos	(-)-Gossypol	0	1	0	0							0.422867758	-1.241721529	1.75E-06	1	2.079155047	down
Com_12828_pos	Segetalin G	0	0	1	1													0.032548646	-4.941258668	2.67E-05	1	1.196231777	down	0.043888335	-4.510018652	4.77E-06	1	1.252445893	down
Com_1409_neg	(2R/S)-6-PNG	1	0	0	0	0.014601974	-6.097692752	7.55E-05	1	2.355031059	down
Com_9203_pos	beta-Allamcidin	1	0	0	0	0.277207764	-1.85096043	0.000138674	1	1.152877481	down
Com_5312_neg	N2-Fructopyranosylarginine	1	1	1	1	0.013043339	-6.260542942	2.53E-11	1	1.933918109	down	0.08763697	-3.512316578	9.46E-13	1	1.192785624	down	0.079365086	-3.655351715	6.24E-06	1	1.017921586	down	0.100167644	-3.319511529	3.96E-09	1	1.055299091	down
Com_2225_pos	DL-Leucyl-DL-phenylalanine	1	0	0	1	4.638721206	2.213727141	5.90E-05	1	1.383168515	up													0.091640303	-3.447873963	2.32E-10	1	2.16596818	down
Com_11039_pos	Muramine	1	0	1	0	3.773963658	1.91608053	3.48E-05	1	1.729722291	up							0.344172801	-1.538795005	1.50E-08	1	1.190135702	down
Com_13311_pos	Lappaconitine	1	0	0	0	0.291968479	-1.776115472	0.008738022	0.833333333	1.042941589	down
Com_3493_pos	Pinoresinol	0	0	0	1																			0.117120553	-3.09393383	6.48E-05	1	1.338356637	down
Com_140_neg	2,6-Dihydroxybenzoic acid	0	0	1	0													0.3553913	-1.492519728	1.99E-06	1	1.300304609	down
Com_5493_neg	Sorbitan laurate	1	1	1	0	0.241609031	-2.049253716	7.10E-09	1	1.226615401	down	10.57254514	3.402250815	3.12E-08	1	2.22833281	up	6.294561034	2.654105772	3.82E-07	1	1.399260826	up
Com_3807_pos	2-methyl-3-(4-methyl-1,3-thiazol-2-yl)-4-oxo-6-propyl-4H-chromen-7-yl acetate	0	1	1	0							22.20323466	4.472697965	1.12E-06	1	1.50239779	up	0.067550326	-3.887893465	1.72E-11	1	1.028934102	down
Com_1480_neg	Kaempferol 3,7,4'-trimethyl ether	1	0	0	0	76.54208562	6.258181307	5.43E-11	1	2.164845614	up
Com_8509_neg	Prunose I	0	1	0	0							12.81089205	3.679299033	0.000427504	1	1.412065961	up
Com_7068_neg	Glaucolide A	1	0	0	0	5.688263445	2.507988283	4.87E-08	1	1.892727817	up
Com_5713_neg	homocamptothecin	0	1	0	0							0.29432032	-1.764540944	0.032526068	1	1.427549147	down
Com_11037_pos	Bifeprunox	0	0	0	1																			0.020989502	-5.57418827	4.66E-05	1	2.541846571	down
Com_3725_pos	Di(2-ethylhexyl) adipate	0	0	1	0													0.165975163	-2.590960729	1.82E-11	1	1.087697554	down
Com_972_pos	Senkyunolide H	1	0	0	0	5.671089857	2.503626016	2.04E-08	1	2.368922078	up
Com_11740_pos	Maoecrystal I	0	1	1	1							7.381001591	2.883816601	0.000179317	1	1.649044504	up	6.163710904	2.623799197	5.74E-06	1	1.152822319	up	3.741429641	1.903589645	0.015222667	0.916666667	1.227134686	up
Com_12968_pos	Hyperibone C	0	1	0	1							0.05566766	-4.167016749	7.98E-05	1	1.660752777	down							4.127901497	2.045408545	0.005368723	0.888888889	1.075014225	up
Com_10580_pos	Cinncassiol C2	0	0	1	1													6.543725571	2.710112246	6.03E-08	1	1.238918932	up	0.088185596	-3.503313159	5.62E-12	1	1.893260022	down
Com_6683_pos	2-Oxosuberate	0	0	0	1																			0.343379127	-1.54212575	4.70E-07	1	1.139554765	down
Com_7257_neg	Paraensidimerin A	0	1	1	0							40.0828214	5.324912157	5.68E-08	1	2.488459587	up	0.098958905	-3.337026654	6.80E-17	1	1.238891119	down
Com_1793_neg	3-(3,4-dihydro-2H-1,5-benzodioxepin-7-yl)-7-hydroxy-2-methyl-6-propylchromen-4-one	1	0	0	0	6.784954952	2.762339237	8.21E-07	1	1.415026093	up
Com_13032_pos	Hyperidixanthone	0	0	0	1																			0.255982693	-1.965881823	2.15E-09	1	1.796585819	down
Com_2682_pos	Morin	1	0	0	1	0.010324925	-6.597724823	9.12E-06	1	1.805689189	down													0.035634954	-4.810563143	6.65E-08	1	1.321450061	down
Com_2537_neg	Udpgal	1	0	0	0	0.022449834	-5.477151414	6.45E-05	1	2.171652541	down
Com_4303_pos	Phorbol	0	0	1	0													0.332296883	-1.589455333	6.19E-12	1	2.160546317	down
Com_1571_pos	Oxysophocarpine	0	0	1	1													0.333692968	-1.583406809	2.50E-05	1	1.081317365	down	0.195073849	-2.357907705	0.000136322	1	1.997761475	down
Com_6839_pos	Avicequinone B	1	1	1	1	38.86634778	5.280449641	0.000455114	1	1.654512997	up	24.80454179	4.632532402	3.39E-08	1	1.270962886	up	50.05090434	5.645324231	7.78E-08	1	1.238371712	up	31.1595058	4.961600447	3.39E-07	1	1.28302436	up
Com_13354_pos	Trigonosin A	1	0	0	1	0.081844051	-3.610978639	1.66E-13	1	1.229189618	down													69.77595586	6.124658078	2.14E-06	1	2.217159601	up
Com_9016_pos	Alniditan	1	1	0	0	10.16027771	3.34486793	2.64E-06	1	1.145909202	up	15.99584432	3.99962524	3.13E-11	1	1.490919888	up
Com_7386_neg	Malibatol B	0	1	1	0							0.00735376	-7.087302235	1.44E-06	1	2.436590958	down	0.058483073	-4.095837073	2.22E-10	1	1.106043848	down
Com_11079_pos	10-Acetylaucubin	0	0	1	1													0.313774228	-1.672201233	6.04E-06	1	1.213600204	down	0.437762796	-1.191778746	3.78E-07	1	1.02430163	down
Com_6886_neg	17-beta-Estradiol-3-glucuronide	0	0	0	1																			0.107891234	-3.212350444	0.002594445	1	2.518837925	down
Com_12745_pos	Iriomoteolide 1a	1	1	1	0	1.970057862	0.978238003	4.92E-09	1	1.45001924	up	1.844417795	0.88316549	3.20E-09	1	1.442364958	up	0.445699576	-1.165856507	1.69E-10	1	1.516104978	down
Com_4665_pos	Tussilagone	1	1	1	1	17.39793293	4.120844003	1.89E-07	1	1.745298986	up	9.58438322	3.260685594	6.61E-11	1	1.504981222	up	0.13111529	-2.931092161	1.30E-08	1	1.080842156	down	0.082511231	-3.599265691	8.94E-06	1	1.583748693	down
Com_168_neg	2-Chlorobenzene-1,3,5-triol	0	0	1	1													0.478151856	-1.064459218	0.000853206	1	1.067007154	down	0.346972387	-1.527107242	4.92E-05	1	1.762828623	down
Com_4817_pos	Desoxyrhaponticin	0	0	1	0													0.28253491	-1.823498959	7.15E-11	1	1.040675594	down
Com_8346_pos	Lanyuamide III	0	0	1	1													0.220575578	-2.180655031	4.06E-12	1	1.835031595	down	0.409332703	-1.288654162	4.02E-10	1	1.276023915	down
Com_3359_pos	2,4,12-Octadecatrienoic acid isobutylamide	0	0	1	0													0.199526424	-2.325348273	5.17E-14	1	1.797108788	down
Com_11026_pos	7alpha-Voacangine hydroxyindolenine	1	1	1	1	0.012570054	-6.313865287	6.18E-07	1	2.357323197	down	0.163764852	-2.610302344	4.57E-09	1	1.062664379	down	13.46366726	3.750999522	9.97E-06	1	1.246441905	up	7.819945453	2.967158544	5.43E-09	1	1.134486991	up
Com_6033_pos	Pseudoconhydrine	0	0	1	1													0.305986833	-1.708458523	4.07E-12	1	1.083060398	down	0.192551344	-2.3766849	1.33E-07	1	1.777837941	down
Com_7940_neg	6,7,3',4'-Tetrahydroxyaurone 6-O-(3'',4'',6''-tri-O-acetylglucoside)	1	0	0	0	0.061511752	-4.022994112	5.28E-08	1	1.931136477	down
Com_4165_neg	Pectinolide C	0	1	1	1							34.88894144	5.124697921	1.54E-10	1	1.572495973	up	31.98709461	4.999418053	8.11E-05	1	1.321832636	up	92.51955802	6.531686469	1.44E-05	1	1.950222167	up
Com_1967_pos	Suberosin	1	0	0	1	5.253944834	2.393401052	0.00142146	0.972222222	1.037355404	up													0.0202399	-5.626654012	2.07E-05	1	2.153063495	down
Com_8134_pos	Nigerloxin	1	0	0	0	0.007221053	-7.113575076	5.47E-06	1	2.096324587	down
Com_1076_pos	4,9-dimethyl-2H-furo[3,2-g]chromen-2-one	0	1	1	0							956.4332358	9.901520454	2.91E-06	1	2.202025157	up	155.0645166	7.276724782	0.000359189	1	1.553115198	up
Com_6830_neg	Radiosumin B	0	0	1	0													1.905002661	0.929793013	1.31E-10	1	1.339126596	up
Com_8089_pos	Cernuine	0	0	1	1													0.324233641	-1.624894307	6.69E-11	1	1.113256776	down	0.168399342	-2.570041594	8.48E-07	1	2.092750506	down
Com_8157_neg	Methyl pheophorbide b	0	0	1	0													50.46680887	5.65726296	2.97E-06	1	1.091499282	up
Com_6911_neg	Salaquinone A	0	0	0	1																			0.031625554	-4.982765422	1.82E-05	1	2.23794811	down
Com_13435_pos	Jatamanvaltrate C	1	0	0	1	0.177907559	-2.490800286	0.017656675	1	1.698535205	down													0.20851734	-2.261760736	0.014180758	1	1.483064927	down
Com_2152_neg	[(2R,3S,4S,5R,6R)-3,4,5-trihydroxy-6-[(2S,3R,4S,5S,6R)-3,4,5-trihydroxy-6-(hydroxymethyl)oxan-2-yl]oxyoxan-2-yl]methyl dihydrogen phosphate	0	0	0	1																			7.865954014	2.975621752	9.96E-08	1	1.145318007	up
Com_5253_pos	Brassicin	0	1	0	1							10.03803978	3.327405663	1.71E-06	1	1.263167462	up							0.022190429	-5.493918611	3.09E-05	1	1.999487427	down
Com_8653_pos	Dianthoside	0	1	1	0							0.442332176	-1.176797905	1.35E-09	1	1.01032832	down	0.260243947	-1.942063489	6.30E-14	1	1.329923862	down
Com_1910_pos	alpha-Lapachone	0	0	1	1													12.05320648	3.591345089	1.09E-06	1	1.224909974	up	0.077520297	-3.689282091	8.56E-05	1	1.383298893	down
Com_5142_neg	(+)-Macrosphelide C	0	1	0	0							0.357817188	-1.482705405	2.29E-06	1	1.10058642	down
Com_6375_neg	Longikaurin B	1	0	0	0	7.550511752	2.91657443	1.18E-07	1	1.282574403	up
Com_6945_neg	Delapril	0	1	0	0							0.540646296	-0.887243037	2.39E-06	1	1.158739477	down
Com_7360_neg	tarocin A1	0	1	1	0							0.107167315	-3.222063125	1.89E-12	1	1.359026561	down	0.121201067	-3.0445257	2.70E-15	1	1.023647232	down
Com_5384_pos	Polygalic acid	0	0	1	0													8.229478001	3.040800923	0.012168443	1	1.539820869	up
Com_142_pos	Perillene	1	0	0	1	0.469238363	-1.091607127	0.0018636	1	1.301617461	down													0.520203513	-0.942851954	3.13E-08	1	1.093284826	down
Com_5745_pos	ACETOACETATE	0	1	1	1							0.559982735	-0.836545746	5.32E-07	1	1.203460485	down	0.393211155	-1.346623847	1.17E-08	1	1.541866285	down	0.519994442	-0.943431892	2.74E-06	1	1.260550188	down
Com_11466_pos	6-Hydroxy-5-[(4-sulfophenyl)azo]-2-naphthalenesulfonic acid	0	1	1	1							13.94510914	3.80168732	1.04E-07	1	1.168887437	up	0.027541474	-5.182250407	5.53E-09	1	1.265513274	down	0.055540758	-4.170309325	6.97E-14	1	1.191523906	down
Com_11450_pos	Tenuifolide B	0	0	1	0													7.452900727	2.897802043	2.25E-09	1	1.117619224	up
Com_1808_neg	5-Feruloylquinic acid	0	1	0	0							2.303715095	1.203962307	0.000136889	1	1.089360952	up
Com_169_neg	2-Methyl-3-furanthiol	0	0	0	1																			0.329998825	-1.599467208	0.000537521	1	1.639898323	down
Com_9139_pos	Benzophenone-4	0	1	1	1							8.810096219	3.139157776	7.37E-05	1	1.619131473	up	0.242639706	-2.043112442	0.011767814	0.944444444	1.028043288	down	0.099440187	-3.330027177	0.000139686	1	1.61586168	down
Com_177_neg	2-Methyl-3-Pentanone	1	0	0	0	2.586198758	1.370833155	0.000107169	1	1.409551756	up
Com_4518_neg	Itoside L	0	1	0	1							0.319177659	-1.647568421	2.05E-12	1	2.419110724	down							0.453340247	-1.141333848	6.21E-07	1	1.572280268	down
Com_11173_pos	Hymenopsin A	0	0	1	0													60.76871788	5.925256949	2.77E-05	1	1.139405942	up
Com_286_neg	Caffeate	0	1	0	0							10.49134061	3.391127136	2.06E-06	1	2.084216614	up
Com_8887_neg	Sublanceoside H2	0	0	1	0													41.3517547	5.369876644	2.01E-05	1	1.52292046	up
Com_10304_pos	Bishopantholide	1	1	0	0	2.907755422	1.539905926	5.83E-05	1	1.036081112	up	4.005838601	2.002104295	6.67E-10	1	1.517490071	up
Com_5223_pos	Crocin E	1	0	0	0	0.197445261	-2.340475352	5.73E-05	1	1.315902873	down
Com_2449_neg	Terminolic acid	1	1	0	0	13.80859766	3.787494909	3.64E-05	1	1.734416642	up	0.106127528	-3.236129177	0.000293241	1	1.720324335	down
Com_2535_pos	alpha-Arbutin	1	0	0	0	7.957840088	2.992376908	4.97E-10	1	1.314355435	up
Com_11830_pos	2-glyceryl-Prostaglandin H2	1	1	0	1	0.231545652	-2.110631428	6.21E-09	1	1.210198077	down	0.319655108	-1.645411946	4.77E-12	1	1.042626149	down							0.190671331	-2.390840156	6.82E-09	1	1.424797679	down
Com_8667_neg	PA(16:1(9Z)/6 keto-PGF1alpha)	0	1	1	1							8.336462089	3.059435248	0.00455061	1	1.19321797	up	18.20094644	4.185941567	0.001135553	1	1.174109422	up	0.008617675	-6.858485533	4.32E-08	1	1.82359019	down
Com_8890_neg	Madecassoside	1	1	0	0	112.0398988	6.807868775	5.51E-05	1	2.099792477	up	75.09917173	6.230725091	1.88E-08	1	2.000353095	up
Com_1121_neg	Norbergenin	0	0	0	1																			4.946815815	2.306500185	0.000120407	1	1.469106916	up
Com_2370_neg	Shoreic acid	1	0	0	1	0.04078557	-4.615797358	9.81E-09	1	1.493930639	down													13.35131508	3.738909947	0.003054134	1	1.613258588	up
Com_10588_pos	Quinestrol	1	0	0	0	0.037675771	-4.730219171	6.29E-08	1	1.463437124	down
Com_7999_pos	13-Apo-beta-carotenone	0	1	0	0							0.063758695	-3.971234086	1.08E-06	1	1.166200439	down
Com_6906_neg	8-Prenyllisetin	1	0	0	0	0.074110808	-3.754172234	2.57E-06	1	2.481672734	down
Com_5311_pos	Dicaffeoylspermidine	0	0	1	0													8.638054665	3.110706446	3.39E-12	1	1.62225755	up
Com_4325_neg	Stemaphylline	1	0	0	0	0.072747176	-3.780964945	7.54E-07	1	1.091469464	down
Com_3524_neg	Mutisianthol	0	0	1	0													0.158670561	-2.655893613	5.83E-08	1	1.271511385	down
Com_5094_pos	2-(4-chlorophenoxy)-N-{[1-(2-fluorobenzoyl)piperidin-4-yl]methyl}-2-methylpropanamide	1	0	1	1	0.175848198	-2.507597543	3.03E-09	1	2.226104664	down							0.346318694	-1.529827828	1.54E-08	1	1.198547459	down	0.40503214	-1.303891701	3.91E-11	1	1.197997453	down
Com_2497_pos	Przewaquinone A	0	0	0	1																			0.484621172	-1.045070661	1.90E-07	1	1.136748794	down
Com_5232_pos	ethyl 2-{[3-(3,4-dimethoxyphenyl)-2-methyl-4-oxo-4H-chromen-7-yl]oxy}-2-phenylacetate	0	0	1	0													0.197350945	-2.341164667	3.07E-13	1	1.190367368	down
Com_4678_pos	N-Acetyldemecolcine	0	0	0	1																			0.057611702	-4.117494317	0.000508333	1	1.714421035	down
Com_6740_pos	2-(Trifluoromethyl)isonicotinic acid	1	0	0	0	0.250644318	-1.996286568	1.11E-12	1	1.037611211	down
Com_2489_pos	Genistein	1	1	0	0	0.075055529	-3.735897841	3.14E-05	1	1.227378426	down	339.0391821	8.405308202	1.42E-07	1	2.963818411	up
Com_9177_pos	Hydroxylumiracoxib	0	0	1	1													4.597119849	2.200730278	0.011010208	1	1.281427206	up	3.916759026	1.969660371	0.000237087	1	1.109979023	up
Com_10064_pos	Hyrtiosulawesine	0	0	0	1																			0.343187844	-1.542929644	1.74E-11	1	1.625590097	down
Com_5356_pos	Hypericin	1	0	0	0	11.14981879	3.478948358	7.81E-15	1	1.208073013	up
Com_6171_neg	CPA(16:0/0:0)	0	1	0	1							0.408075881	-1.29309065	2.50E-05	1	1.239081398	down							4.430519279	2.1474758	2.26E-08	1	1.910503218	up
Com_1546_pos	Gentisein	0	0	1	0													17.80388573	4.154120241	8.60E-05	1	2.319753627	up
Com_371_pos	beta-Nicotyrine	1	1	1	1	0.165801515	-2.592470908	3.41E-14	1	1.639874119	down	0.17823279	-2.488165314	1.95E-10	1	1.735594434	down	0.209233659	-2.256813144	7.93E-12	1	1.254354556	down	0.235981244	-2.0832559	4.25E-09	1	1.36326289	down
Com_5942_pos	Methyl 3-(methylthio)propanoate	1	0	0	0	0.140690738	-2.829400739	2.22E-05	1	1.071955889	down
Com_13489_pos	Fumigatoside C	1	0	1	1	0.197678244	-2.338773993	0.00012898	1	1.485403964	down							0.181723237	-2.460185183	3.14E-07	1	1.429064156	down	0.144968023	-2.786193387	1.55E-14	1	1.890399032	down
Com_11751_pos	1-O-Oleyl LPA	0	0	1	0													0.100361416	-3.316723365	1.10E-09	1	1.921074432	down
Com_8461_pos	Crepenynate	0	0	1	1													0.215099432	-2.21692438	1.08E-09	1	1.881859193	down	0.434726955	-1.201818544	2.83E-06	1	1.20627071	down
Com_7640_pos	Leuhistin	0	0	0	1																			0.051892933	-4.268318107	2.28E-05	1	2.30165296	down
Com_4129_neg	8-Oxodeoxycoformycin	0	0	1	0													3.418991312	1.773570757	0.000209274	1	1.257744712	up
Com_4024_neg	Muurolane-4beta,5beta,10beta-triol	0	0	1	0													32.24590572	5.011044087	9.30E-05	1	1.593554307	up
Com_315_neg	Camphene	1	1	0	0	0.3886433	-1.363481451	2.65E-05	1	1.447849035	down	0.534071931	-0.904894031	3.12E-06	1	1.039637195	down
Com_6996_neg	15(S)-Fluprostenol	0	1	1	1							36.38558773	5.185295209	3.09E-13	1	1.429015172	up	92.11437059	6.525354341	2.73E-07	1	1.447141903	up	14.15576186	3.823317492	0.008298427	1	1.555899135	up
Com_8730_neg	Conophyllidine	1	0	1	0	9.025780578	3.174051706	3.83E-10	1	1.082315033	up							11.71985162	3.5508824	0.003941474	1	1.54627061	up
Com_2693_neg	Brandioside	0	1	1	1							102.2541368	6.6760154	4.68E-05	1	2.346701847	up	23.31586093	4.543239797	8.99E-05	1	1.264918309	up	14.43848066	3.851847033	0.002911156	1	1.434871097	up
Com_2821_neg	1,2-Dihydronaphthalene	1	0	0	0	0.007611685	-7.037568336	5.10E-05	1	2.77745287	down
Com_2306_neg	Asperuloside	1	1	0	1	0.055812904	-4.163257486	1.92E-10	1	1.700946417	down	0.060911887	-4.037132403	1.34E-09	1	1.818479335	down							0.053255045	-4.230937993	1.41E-07	1	1.791592202	down
Com_5216_neg	6-(4-carboxy-2-hydroxyphenoxy)-3,4,5-trihydroxyoxane-2-carboxylic acid	0	1	1	1							0.205840661	-2.280400103	0.001540116	1	1.550272346	down	0.138094168	-2.856275704	0.000284246	1	1.495984377	down	0.220447092	-2.181495646	3.44E-05	1	1.287718743	down
Com_6638_pos	1,2-Naphthalenedicarboxaldehyde	0	0	1	0													0.286661663	-1.802579118	9.20E-08	1	1.485289028	down
Com_6343_pos	Veratraldehyde	1	1	0	0	0.15704234	-2.670774518	2.16E-05	1	1.816245068	down	0.361120243	-1.469448799	9.31E-11	1	1.130918809	down
Com_5529_neg	11beta,13-dihydrolactucin 15-oxalate	0	1	0	0							2.854614902	1.513296134	1.55E-05	1	1.077126637	up
Com_5340_neg	15-Acetyl Deoxynivalenol	1	0	0	0	10.5945068	3.405244524	2.17E-05	1	1.566873486	up
Com_13847_pos	Chondramide D	0	1	0	0							0.091193645	-3.454922903	0.000245044	1	1.376303627	down
Com_3892_neg	Etridiazole	1	1	0	0	23.30828078	4.54277069	0.000229346	1	1.652417021	up	50.25056123	5.651067804	4.46E-07	1	2.14897826	up
Com_12756_pos	Difluprednate	0	0	1	0													4.559497983	2.188874987	1.04E-07	1	1.194198202	up
Com_8576_pos	N-[3-(Dimethylamino)propyl]dodecanamide	0	0	1	1													0.164348382	-2.605170838	9.76E-11	1	2.085312104	down	0.427211585	-1.226977325	2.17E-07	1	1.157407822	down
Com_12941_pos	Acinospesigenin B	0	1	0	0							30.680466	4.939248491	4.50E-05	1	1.994883874	up
Com_5442_pos	Picroside IV	1	1	0	0	0.086251818	-3.535301325	4.11E-08	1	1.857121684	down	3.717867514	1.894475361	2.48E-06	1	1.102531965	up
Com_2214_pos	Phenyl beta-D-glucopyranoside	1	1	0	0	0.021233665	-5.557502771	1.15E-05	1	1.548200592	down	44.02850632	5.460365996	0.000103916	1	1.729374939	up
Com_7161_neg	Kushenol H	1	1	0	1	13.99752519	3.807099871	3.04E-11	1	1.304148271	up	16.74625646	4.06576672	0.002094006	1	2.141368277	up							11.83680048	3.565207264	0.000625072	1	1.382469526	up
Com_2679_pos	Linoleic acid amide	0	0	1	0													0.242561317	-2.043578606	1.09E-10	1	1.603810814	down
Com_12445_pos	(+)-Ambruticin	0	0	1	1													6.608170846	2.724250986	0.006704789	1	1.532402924	up	0.184628739	-2.437300955	0.008573709	1	1.507002346	down
Com_9757_pos	Tos-Arg-CH2Cl	1	0	0	0	15.15177814	3.921415206	4.54E-05	1	1.885363387	up
Com_6558_neg	Clusiparalicoline B	1	0	1	1	0.180533724	-2.469659731	2.77E-07	1	1.730136446	down							3.7175639	1.894357541	8.25E-06	1	1.18441342	up	0.329208101	-1.602928259	4.59E-05	1	1.160882167	down
Com_5413_pos	N-(1-benzylpiperidin-4-yl)-3-({5,5-dioxo-3aH,4H,6H,6aH-5lambda6-thieno[3,4-d][1,3]thiazol-2-yl}amino)-4-methylbenzamide	0	1	1	1							0.14577433	-2.778191405	1.09E-06	1	1.502666334	down	0.101060834	-3.306704098	4.37E-08	1	1.412687195	down	0.092733856	-3.430760051	1.05E-05	1	1.757177292	down
Com_7362_neg	Tetracentronside A	1	0	0	0	0.020081715	-5.6379737	3.17E-09	1	1.604937742	down
Com_3991_neg	3-beta-D-Galactosyl-sn-glycerol	1	1	1	1	2.435036824	1.28394359	5.27E-06	1	1.03147412	up	2.206711606	1.141898097	1.09E-07	1	1.003291616	up	3.120638129	1.641841071	5.58E-07	1	1.153517932	up	0.152147841	-2.71645423	6.95E-12	1	2.235335019	down
Com_7973_neg	PA(16:1(9Z)/10:0(3-OH))	1	1	0	0	0.010949697	-6.512965187	3.02E-11	1	1.688333058	down	0.004298291	-7.862020965	5.71E-08	1	2.252893528	down
Com_1291_pos	Pherocon (4-(4-Acetoxyphenyl)-2-butanone)	0	1	0	0							0.151972569	-2.718117157	4.20E-09	1	1.375326018	down
Com_12886_pos	Xanthorrone	0	0	1	0													4.897479721	2.292039519	1.40E-11	1	1.726672013	up
Com_7121_neg	Dukunolide D	0	0	1	0													33.73675136	5.076249153	0.003099745	1	1.98709485	up
Com_7030_neg	Cosmosporaside B	1	0	0	0	0.223497644	-2.161668473	3.26E-07	1	1.324041029	down
Com_7827_pos	Aikupikanyne A	0	0	1	0													0.228310372	-2.130931691	2.75E-12	1	1.033776012	down
Com_2908_neg	2,3-Dimethylbenzofuran	0	1	0	0							0.072486973	-3.786134441	0.000293161	1	1.310870056	down
Com_13238_pos	Pabularin C	0	0	1	1													0.007861625	-6.990956777	1.66E-07	1	1.666330983	down	15.59372914	3.962894075	8.36E-08	1	1.112529092	up
Com_6732_neg	Erinacine C	0	0	0	1																			0.031513361	-4.987892561	9.41E-06	1	1.809445357	down
Com_7754_neg	Pannellin 1-O-acetate	0	0	1	0													9.303368155	3.217753118	0.006889382	1	1.951391262	up
Com_5855_pos	Nitrosylsulfuric acid	0	0	1	0													0.378006181	-1.40351827	1.83E-05	1	1.785709416	down
Com_3812_pos	N6-Benzyladenosine	0	1	0	1							5.423121216	2.439123417	9.40E-06	1	1.176698179	up							0.033881163	-4.883372776	7.32E-06	1	2.249121063	down
Com_10527_pos	Flustramine F	1	1	0	1	0.109174688	-3.195289692	3.79E-05	1	1.562887572	down	0.221258663	-2.176194154	2.13E-08	1	1.124828428	down							0.072937863	-3.777188256	1.87E-09	1	1.832612872	down
Com_4545_pos	N-Acetyllactosamine	1	0	0	0	14.91245277	3.898445664	1.59E-07	1	1.198903363	up
Com_394_pos	D-Mannosamine	0	0	0	1																			0.35246244	-1.50445857	3.20E-11	1	1.333708597	down
Com_7416_pos	Cladospolide B	1	1	0	0	2.275476749	1.186168845	6.67E-06	1	1.611988224	up	1.874412569	0.906438533	3.57E-08	1	1.359156699	up
Com_7403_neg	Wahlenoside A	0	1	0	0							0.109991683	-3.184533657	9.36E-13	1	1.193454917	down
Com_4797_neg	Brachystemidine B	0	0	0	1																			0.088034054	-3.505794482	0.000449125	1	1.747107015	down
Com_5238_pos	Epothilone A	1	0	0	0	0.095727953	-3.384915927	7.65E-07	1	1.462244422	down
Com_1621_neg	(+)-Usnic acid	1	0	1	0	12.22000944	3.611173495	1.81E-08	1	1.361465055	up							59.54454815	5.895897517	2.01E-06	1	1.997862577	up
Com_5393_pos	N-Ac-Tyr-Val-Ala-Asp-CHO	1	1	1	0	0.21690835	-2.204842502	1.07E-09	1	1.122778273	down	0.079931341	-3.645094905	8.09E-12	1	2.049417697	down	0.147545038	-2.760772694	2.80E-09	1	1.238743847	down
Com_13194_pos	Isoliquiritigenin 2'-glucosyl-(1->4)-rhamnoside	0	1	0	0							0.149555485	-2.74124727	5.37E-08	1	1.557383014	down
Com_2959_pos	Triptoquinone B	1	0	0	1	0.00482907	-7.694039023	7.28E-08	1	2.472515664	down													34.36628794	5.102922123	6.66E-08	1	1.69425547	up
Com_12446_pos	Stoloniferone S	0	1	0	1							0.004084842	-7.935504175	1.30E-05	1	3.053538912	down							7.162093907	2.840381435	0.0019979	1	1.069535601	up
Com_7226_neg	Bonducellpin A	1	0	1	1	0.032541567	-4.941572456	2.60E-07	1	1.526637202	down							38.2512886	5.257436445	4.21E-05	1	1.519915813	up	30.99414152	4.95392364	2.70E-11	1	1.563572797	up
Com_4165_pos	Cubebin	0	1	1	0							3.678896769	1.879273194	0.007769526	0.833333333	1.090920455	up	28.71372883	4.843668789	8.76E-05	1	1.006387435	up
Com_7754_pos	Estrane	0	0	1	0													0.332210857	-1.589828874	7.75E-12	1	1.707623398	down
Com_322_pos	2,6,6-Trimethyl-2-cyclohexene-1,4-dione	0	1	0	0							1.980469458	0.985842453	1.05E-08	1	1.222839575	up
Com_7148_pos	alpha-Carboxy-delta-decalactone	0	1	1	1							0.245336867	-2.027164049	8.29E-05	1	1.01763926	down	0.100086296	-3.320683647	8.35E-08	1	1.275647001	down	0.063731858	-3.97184146	2.00E-09	1	1.816164276	down
Com_6300_pos	(S1)-Methoxy-3-heptanethiol	0	0	0	1																			0.156310746	-2.677511129	1.94E-08	1	1.400663308	down
Com_11099_pos	Neotuberostemonol	1	0	0	0	0.019637379	-5.670253793	1.45E-15	1	1.407897187	down
Com_13120_pos	Arillanin G	0	0	1	0													0.107473358	-3.217949031	3.80E-08	1	1.030204762	down
Com_13264_pos	O-trimethoxy-3,4,5-benzoyl-OH-vincamajine	0	1	0	0							12.26996065	3.617058717	2.23E-05	1	1.697470195	up
Com_4120_neg	alpha-Caryophyllene alcohol acetate	0	1	0	1							8.344611958	3.060844963	3.08E-05	1	1.295285066	up							26.06447314	4.704012793	1.89E-07	1	1.826185961	up
Com_5631_neg	Lehualide I	0	0	1	1													8.9952688	3.169166393	1.50E-16	1	1.781245679	up	4.733639079	2.24294971	2.62E-06	1	1.497540825	up
Com_7986_neg	Hordatine B	0	0	1	0													12.09807948	3.596706139	1.52E-09	1	1.738093959	up
Com_1150_pos	Demethylisoencecalin	1	1	0	0	3.906635496	1.965926653	1.70E-09	1	1.123224968	up	5.52204718	2.465203214	3.39E-06	1	1.535245373	up
Com_1193_neg	Mycophenolic acid	1	1	0	0	6.860234307	2.778257852	1.49E-06	1	1.179257511	up	15.50538736	3.954697663	2.22E-05	1	1.921856373	up
Com_12476_pos	Dehydrocarpaine I	1	0	0	0	0.054953969	-4.185632503	7.14E-12	1	1.284019822	down
Com_38_neg	3-Mercaptolactic acid	1	0	1	0	0.337968182	-1.565040664	1.46E-09	1	2.364770987	down							0.521388963	-0.939568052	3.82E-07	1	1.242208919	down
Com_11_pos	4-Carboxypyrazole	0	1	0	1							0.287204336	-1.799850566	2.99E-10	1	1.673687026	down							0.311609732	-1.682187803	6.67E-11	1	1.464806124	down
Com_3859_neg	(Z,Z)-2,9,16-Heptadecatriene-4,6-diyn-8-ol	0	1	0	0							0.085124199	-3.554286865	2.44E-11	1	1.230162964	down
Com_5374_neg	Methyl-2-alpha-L-fucopyranosyl-beta-D-galactoside	0	1	1	1							29.14270764	4.865063019	1.70E-08	1	1.852431301	up	17.15513582	4.100568643	2.31E-06	1	1.234522436	up	46.97162101	5.553717477	2.12E-11	1	1.996624806	up
Com_379_pos	3-Methoxycinnamic acid	0	0	0	1																			0.268651364	-1.896192933	3.56E-12	1	1.027422701	down
Com_727_neg	(-)-Bornyl acetate	1	0	0	1	1.930480083	0.94895967	7.70E-05	1	1.422590444	up													0.529231076	-0.918030317	6.10E-05	1	1.423753252	down
Com_13790_pos	Cryptophycin 46	0	0	1	0													35.10076958	5.133430757	4.91E-05	1	1.097632068	up
Com_7613_neg	Murrafoline C	1	1	0	0	6.224070635	2.637858433	2.52E-08	1	1.358406486	up	6.449304655	2.689143622	8.84E-05	1	1.585394768	up
Com_5289_pos	Podecdysone B	1	0	1	0	2.233233956	1.159134397	1.02E-07	1	1.280545748	up							0.358095801	-1.481582493	7.30E-08	1	1.431096903	down
Com_14260_pos	Carzelesin	0	1	0	0							0.255916153	-1.966256887	0.007760669	0.972222222	1.235124952	down
Com_13166_pos	Chloramphenicol palmitate	1	0	0	0	0.18215802	-2.456737583	7.88E-08	1	1.460666603	down
Com_7675_neg	Aldosterone 18-glucuronide	1	0	0	0	25.91243727	4.695572814	6.10E-13	1	1.168731097	up
Com_6351_neg	Rotenonone	0	1	1	0							0.142583248	-2.8101236	7.32E-06	1	1.071881153	down	37.897156	5.24401768	1.13E-05	1	1.623901062	up
Com_1324_neg	Ricinoleic acid, methyl ester	1	0	0	0	2.072901598	1.051651632	0.000121054	1	1.198541076	up
Com_2598_neg	UDP-N-acetyl-alpha-D-glucosamine	1	0	0	0	5.386558195	2.42936374	0.005191628	0.888888889	1.365107545	up
Com_12415_pos	Tricuspidatol A	0	0	1	0													0.128435738	-2.960881395	1.72E-07	1	1.44148568	down
Com_3408_pos	(-)-Asarinin	1	1	1	1	131.7891112	7.042087365	1.00E-15	1	1.090857104	up	3976.855268	11.95741234	1.98E-10	1	2.043582675	up	6952.464388	12.76330873	9.57E-10	1	1.741063396	up	167.9457271	7.39185128	8.00E-16	1	1.182830501	up
Com_4418_neg	4'-Hydroxy-2',6'-dimethoxydihydrochalcone	1	0	0	0	0.005539455	-7.4960402	1.46E-08	1	2.018707061	down
Com_6862_neg	Neoporrigenin B	1	1	0	1	0.013556091	-6.204914955	4.44E-06	1	1.754017985	down	0.037255982	-4.74638409	9.33E-07	1	1.457620379	down							48.99476225	5.614555622	1.60E-10	1	1.596136479	up
Com_774_neg	Butylphthalide	1	0	0	0	33.90140718	5.083273253	2.42E-11	1	2.847173321	up
Com_4682_pos	2-(2,4-dichlorophenoxy)-N-[2-hydroxy-2-(1-methyl-1H-indol-3-yl)ethyl]acetamide	0	0	1	0													0.298986222	-1.741849092	1.18E-06	1	1.355235193	down
Com_1241_neg	Skimmin	1	1	1	0	0.087024028	-3.522442393	0.000182725	1	1.445427219	down	0.025679266	-5.283252229	1.64E-11	1	2.214165247	down	0.09106687	-3.456929884	1.23E-05	1	1.187896407	down
Com_11333_pos	Odonticin	0	1	1	0							41.20457241	5.364732535	4.89E-08	1	1.525873094	up	82.04265469	6.358302269	0.001884685	1	1.929325058	up
Com_2257_neg	3,4-Dimethoxyphenyl 6-O-D-apio-beta-D-furanosyl-beta-D-glucopyranoside	1	0	0	0	6.880242368	2.782459387	1.36E-06	1	1.248206392	up
Com_13756_pos	DG(18:2(9Z,12Z)/18:2(9Z,12Z)/0:0)	0	1	0	0							0.047143529	-4.40679643	0.001775086	1	2.335714233	down
Com_11086_pos	Sedumoside I	0	1	1	0							63.8404074	5.996397953	8.21E-07	1	1.452358156	up	1757.267994	10.77911851	1.96E-08	1	2.062709497	up
Com_4332_neg	Hymenoside W	0	1	0	1							0.211487551	-2.241355352	2.14E-11	1	1.620540477	down							0.142691471	-2.809028992	1.56E-11	1	1.904722489	down
Com_1317_pos	6-Bromovanillin	0	0	1	1													0.231745747	-2.109385234	6.01E-11	1	1.539058719	down	0.294778088	-1.762298809	2.93E-11	1	1.510055144	down
Com_4501_neg	Glycerol 1-(5-hydroxydodecanoate)	0	0	1	1													15.77866283	3.979903043	5.09E-07	1	1.177511432	up	26.41543422	4.72330922	2.41E-08	1	1.614797292	up
Com_3369_neg	7-Isopropyl-1,4-dimethylazulene	0	1	0	1							0.045105722	-4.47054572	3.73E-12	1	1.593371329	down							40.06116425	5.324132444	1.41E-15	1	1.778850757	up
Com_6734_neg	3alpha,7alpha-Dihydroxy-5beta-cholestanate	0	0	1	0													2.368171639	1.243773648	0.001478409	1	1.361486044	up
Com_8106_pos	Necatorine	0	0	0	1																			43.82653237	5.45373263	5.63E-05	1	1.267743881	up
Com_4534_pos	Ethyl Chlorogenate	1	0	0	0	0.009912259	-6.656570447	3.15E-05	1	2.462575144	down
Com_3441_pos	4-{[1-(1-benzylpiperidin-4-yl)azetidin-3-yl]oxy}-2-methylpyridine	1	0	0	0	0.286117311	-1.805321305	0.037006228	1	1.18993304	down
Com_7962_neg	Apigenin 7-(6''-E-p-coumaroylgalactoside)	0	0	1	0													79.39594429	6.310993408	0.000441214	1	1.586886663	up
Com_8897_neg	Shatavarin VIII	0	0	1	0													13.04956526	3.705929839	2.19E-10	1	1.859915661	up
Com_8518_neg	Argylioside	1	0	0	0	0.054880039	-4.187574679	5.87E-06	1	1.825301548	down
Com_11296_pos	Glu Asn His	0	0	1	1													0.055693856	-4.166338009	8.40E-08	1	1.643190664	down	0.071726695	-3.801346031	7.39E-11	1	1.756672165	down
Com_8161_neg	3-O-(beta-D-Glucopyranosyl)-soyasapogenol B	0	1	1	1							5.358591785	2.421853916	0.035822117	1	1.102661116	up	64.04037322	6.000909811	4.74E-10	1	1.307087411	up	287.3385468	8.166607735	3.05E-15	1	2.091143156	up
Com_6298_neg	5,6,7,3',4',5'-Hexamethoxyflavone	1	0	0	0	4.843707755	2.276111823	8.11E-07	1	1.67576551	up
Com_13529_pos	PA(8:0/PGJ2)	1	0	0	0	278.9829647	8.12403322	8.01E-08	1	2.305868058	up
Com_13632_pos	Leukotriene C5	0	0	1	0													23.33078066	4.544162676	0.002982514	1	1.117017872	up
Com_6381_neg	Annoglabasin C	1	0	0	0	151.6009125	7.244134627	5.21E-05	1	2.768452015	up
Com_5296_pos	Rutaevin	0	0	0	1																			22.54006933	4.494420048	6.52E-06	1	1.461204342	up
Com_4187_neg	Benzyl beta-D-glucopyranoside	1	1	0	0	0.490292145	-1.028286447	0.000135367	1	1.448879174	down	0.549600747	-0.863544129	3.64E-07	1	1.318710958	down
Com_7785_neg	Methylgrandifloroside	0	0	1	1													4.904663699	2.294154218	2.08E-12	1	1.467135632	up	0.279378059	-1.839709372	3.54E-10	1	1.385822894	down
Com_7841_neg	(+)-Siddiquine	0	0	0	1																			0.54185545	-0.884020058	0.000319594	1	1.399566811	down
Com_5231_neg	Alstonoxine B	0	0	1	1													5.540306007	2.469965663	0.010739553	1	1.138185445	up	25.52899706	4.674064956	8.00E-10	1	1.941621459	up
Com_779_neg	Histidylleucine	1	0	0	0	13.26933295	3.730023943	1.66E-06	1	1.077164077	up
Com_1885_pos	Asp-glu	0	0	1	0													0.002445096	-8.675893187	9.10E-06	1	1.703884587	down
Com_12319_pos	Chloronectrin	0	0	0	1																			0.066408855	-3.912480557	0.001756846	1	1.980002537	down
Com_3081_pos	3,14-diazahexacyclo[14.7.1.0{2,14}.0{4,13}.0{7,12}.0{20,24}]tetracosa-1(23),2,4(13),5,7(12),8,10,16(24),17,19,21-undecaen-15-one	1	0	1	0	0.182510205	-2.453950958	0.003844175	1	1.22588535	down							0.081636755	-3.614637352	0.000126684	1	1.41690363	down
Com_12399_pos	acetyl-andilesin A	1	0	1	1	4.123940276	2.044023439	6.98E-09	1	1.036336489	up							13.09341399	3.710769411	2.05E-05	1	1.696387637	up	13.14623438	3.716577706	3.54E-08	1	1.953306834	up
Com_6471_pos	(+/-)-3-Hydroxynonanoic acid	1	0	0	0	6.640393671	2.731268773	1.16E-08	1	2.013292369	up
Com_8006_pos	Ifosfamide	0	1	1	1							3.303800966	1.724126776	1.38E-09	1	1.104663498	up	0.152684108	-2.71137819	1.46E-11	1	1.388852526	down	0.096227477	-3.377407294	3.28E-12	1	2.031110866	down
Com_8255_pos	Brassica oleracea Alkaloid	0	1	1	1							6.492676246	2.698813272	2.64E-07	1	2.139505109	up	0.184945045	-2.434831449	2.62E-09	1	1.523368047	down	0.343843714	-1.540175126	8.28E-08	1	1.134621409	down
Com_2696_neg	Esculentoside A	0	0	1	0													2908.576643	11.50609761	1.18E-06	1	2.404252646	up
Com_7268_neg	Didrovaltrate acetoxy hydrin	0	1	1	0							2.694101146	1.429804016	0.000307351	1	1.522395838	up	0.349081208	-1.518365399	1.12E-09	1	1.327110987	down
Com_5383_pos	Flemiphilippinin A	0	0	1	1													0.003681821	-8.085364709	3.08E-07	1	1.513175147	down	0.044611852	-4.486429138	0.000188898	1	1.060229405	down
Com_5723_neg	Tricycloalternarene 11a	0	0	0	1																			0.308199425	-1.698063925	0.00033805	1	1.197657836	down
Com_7521_neg	Telmisartan	1	1	0	0	0.270525453	-1.886163755	3.40E-07	1	2.507977738	down	1.989954665	0.992735564	4.56E-05	1	1.432436745	up
Com_7714_pos	Isopentenyl pyrophosphate	0	0	1	1													0.16209593	-2.625080223	1.46E-08	1	1.54815826	down	0.119607331	-3.063622278	1.75E-09	1	2.121585394	down
Com_12771_pos	Leukotriene D4 methyl ester	0	0	1	0													221.3988482	7.790503906	6.45E-06	1	2.104825409	up
Com_3134_pos	4-(3-hydroxy-2,3-dihydro-1-benzofuran-2-yl)-5,7,8-trimethyl-2H-chromen-2-one	1	0	0	1	0.491367685	-1.025125113	0.001070069	1	1.068538061	down													0.357494325	-1.484007754	4.58E-06	1	1.646808113	down
Com_6197_neg	Arthrobotrisin A	0	1	0	1							0.207914532	-2.2659375	1.26E-05	1	1.417331913	down							8.29708984	3.052605408	2.16E-06	1	1.774216148	up
Com_5196_pos	Quillaic acid	0	1	1	0							0.012961191	-6.269657936	2.00E-07	1	1.857653254	down	73.31590577	6.196054318	6.81E-06	1	1.49735249	up
Com_8374_neg	PGP(10:0/12:0)	0	1	0	0							0.178489269	-2.486090755	3.12E-05	1	1.230580045	down
Com_3901_pos	3-fluoro-4-[(4-{[(3-methylpyridin-4-yl)oxy]methyl}piperidin-1-yl)methyl]benzonitrile	0	0	1	1													0.112185585	-3.156040778	4.93E-05	1	1.396309627	down	0.284536496	-1.813314386	0.005880496	0.944444444	1.079733588	down
Com_116_neg	2-Hydroxycinnamaldehyde	1	0	0	0	0.091082796	-3.456677604	1.14E-08	1	1.423913326	down
Com_4422_pos	2,2'-dioxo-2H,2'H-[3,4'-bichromen]-7'-yl cyclopropanecarboxylate	1	0	0	0	0.040039147	-4.642444944	3.16E-08	1	2.238855168	down
Com_47_pos	3-Hydroxybenzoic acid	1	0	1	0	0.218039704	-2.197337226	2.03E-11	1	2.229456058	down							0.371893611	-1.427038131	2.33E-05	1	1.25195986	down
Com_5897_neg	Baeomycesic acid	1	0	1	0	17.29029135	4.111890274	9.06E-11	1	1.213606131	up							761.7089425	9.573096023	4.06E-08	1	2.50204613	up
Com_5837_neg	Cellulose, microcrystalline	0	1	1	0							0.173612368	-2.526058369	5.33E-12	1	1.207115177	down	6.421635376	2.68294075	1.34E-06	1	1.009212533	up
Com_5050_pos	N-(5-chloro-2,4-dimethoxyphenyl)-2-(2-oxo-3-phenylquinoxalin-1-yl)acetamide	1	1	0	0	15.29350121	3.934846822	6.14E-07	1	1.048602408	up	0.099882217	-3.323628341	0.001418571	1	1.291041011	down
Com_6456_neg	Dracunculifoside J	0	1	1	0							2.871611337	1.521860498	4.63E-07	1	1.044225193	up	3.739462073	1.902830751	0.000168186	1	1.07645434	up
Com_9893_pos	Dihydroflexibilide	0	0	1	1													0.257081872	-1.959700211	2.28E-12	1	2.129496567	down	0.571458662	-0.807278953	5.42E-08	1	1.033426199	down
Com_5846_neg	beta-Yohimbine N-oxide	0	0	0	1																			5.918923153	2.565334726	1.50E-08	1	1.051028799	up
Com_2354_neg	Gypsogenin	0	0	1	0													42.8427328	5.420978603	2.08E-10	1	2.402968783	up
Com_7468_neg	Ulmoside	0	1	0	1							0.037527703	-4.735900187	7.61E-12	1	1.978493681	down							0.060880805	-4.037868744	2.13E-08	1	1.570792691	down
Com_7133_neg	5alpha-Cholestane-3beta,6beta,8,15alpha,16beta,26-hexaol	0	1	0	0							0.043880592	-4.510273188	2.84E-06	1	1.664464317	down
Com_13666_pos	Resiniferatoxin	0	0	1	1													171.6269847	7.423132594	7.26E-06	1	1.235662753	up	0.020136634	-5.634033666	0.000143449	1	1.005716646	down
Com_983_pos	(2E)-3-(3-bromophenyl)prop-2-enoic acid	0	0	1	1													0.353657506	-1.499575212	5.08E-06	1	1.889885948	down	0.62111825	-0.687060136	0.001349872	1	1.043861615	down
Com_1290_pos	Threonylserine	1	0	1	0	4.676665436	2.225480223	5.08E-10	1	1.059308628	up							0.087523127	-3.514191909	2.76E-13	1	1.470703502	down
Com_2382_pos	Farnesyl Acetate	0	0	1	0													81.82999574	6.354557872	1.48E-07	1	1.888884507	up
Com_11770_pos	5-Methoxyjusticidin A	1	0	0	0	2.810565331	1.49086035	0.012947334	1	1.158591662	up
Com_8096_pos	Miloxacin	1	0	1	1	0.213901863	-2.224979045	3.31E-05	1	1.359620394	down							0.161595111	-2.629544546	1.48E-13	1	1.444511226	down	0.091639242	-3.447890662	3.51E-06	1	2.192986714	down
Com_4485_neg	Osmundalin	0	1	0	0							0.254720825	-1.973011182	5.08E-06	1	1.429447048	down
Com_7983_neg	Pterocellin F	0	1	1	0							0.357719921	-1.483097634	0.000621875	1	1.338126414	down	3.198823714	1.677541488	0.000103245	1	1.193445578	up
Com_6826_pos	Lactarazulene	0	0	1	0													21.67774544	4.438142814	1.72E-06	1	2.457563216	up
Com_3810_neg	Eucomic acid	0	0	1	0													3.217611584	1.685990181	1.43E-06	1	1.032059434	up
Com_6221_neg	(9S,10S)-10-Hydroxy-9-(phosphonooxy)octadecanoate	0	1	0	0							0.319717227	-1.645131613	3.07E-10	1	1.042522704	down
Com_4434_pos	Glaucocalyxin B	1	0	1	0	54.75439476	5.77490286	1.22E-07	1	1.356159462	up							135.4129403	7.081221802	0.000987038	1	1.851130385	up
Com_5502_neg	Flustrabromine	0	0	0	1																			12.99384273	3.699756243	1.57E-09	1	1.877005261	up
Com_1719_neg	(-)-(3,4-dihydro-7-hydroxy-3-hydroxymethyl-6-methoxynaphthalen)-2-yl-(4'-hydroxy-3'-methoxyphenyl)one	0	0	0	1																			0.400800084	-1.319045283	9.39E-07	1	1.310595556	down
Com_7885_neg	PA(14:0/12:0)	0	0	0	1																			56.40874448	5.817846921	1.95E-10	1	1.784447402	up
Com_8057_neg	Neobonaspectin B	0	1	1	1							3.450766237	1.786916746	1.70E-07	1	1.563461971	up	6.220367972	2.636999927	4.02E-05	1	1.78513103	up	0.226759906	-2.140762516	2.75E-08	1	1.758297009	down
Com_473_pos	2,6-Dimethoxy-1,4-benzoquinone	1	1	1	0	2.10819397	1.076007612	2.51E-08	1	1.089265634	up	0.431452518	-1.212726297	3.56E-07	1	1.353117161	down	0.399998419	-1.321933799	1.29E-08	1	1.174581104	down
Com_9105_pos	3'-Deoxythymidine-5'-monophosphate	1	1	0	0	0.01018447	-6.617485274	3.82E-06	1	2.046470952	down	0.044211475	-4.499435333	6.82E-07	1	1.509672169	down
Com_2782_neg	Mesitylene	1	0	0	1	0.006076725	-7.362490198	1.82E-07	1	2.841188056	down													6.167455024	2.62467529	4.10E-06	1	1.050132656	up
Com_6584_neg	Phe-Trp-Ala	1	0	1	0	3.589292377	1.843699447	7.30E-07	1	1.560105517	up							6.321197569	2.660197907	3.90E-10	1	1.991209072	up
Com_3167_pos	Clozapine N-oxide	1	1	0	1	0.251589559	-1.990856041	0.027570918	1	1.28275364	down	7.401353341	2.887789092	1.04E-06	1	1.343026544	up							15.72191772	3.974705299	7.09E-11	1	1.716906642	up
Com_13758_pos	Triptofordin D 1	1	0	1	0	6.117972071	2.613053521	2.04E-10	1	2.266009196	up							2.97592946	1.57334033	6.71E-08	1	1.193481188	up
Com_1859_pos	Falcarindiol	1	1	0	1	0.091317885	-3.452958745	7.24E-11	1	1.271847836	down	0.15649176	-2.675841404	1.48E-11	1	1.087111689	down							0.138703087	-2.849928202	3.09E-05	1	1.112564385	down
Com_4317_neg	alpha-Cehc	0	0	1	0													2.979483273	1.575062148	2.73E-12	1	1.094083231	up
Com_10497_pos	Asp Arg Ala	0	0	1	0													0.359842517	-1.474562439	8.35E-06	1	1.52514753	down
Com_3438_neg	Hexafluoroacetylacetone	1	1	1	0	0.26562322	-1.912546824	2.24E-07	1	2.042074346	down	0.482472679	-1.051480847	1.65E-07	1	1.233698755	down	0.443341066	-1.173511092	1.06E-11	1	1.096158849	down
Com_4021_pos	2-[4-(4-methoxypyrimidin-2-yl)piperazin-1-yl]quinoline-3-carbonitrile	0	0	1	0													0.131865533	-2.922860575	0.002804257	1	1.015314606	down
Com_2036_pos	Apigenin	1	1	0	0	0.032484286	-4.944114184	2.83E-13	1	1.14191683	down	0.017535869	-5.833547246	3.63E-13	1	1.482462027	down
Com_2916_pos	Broussonin E	0	0	0	1																			0.193344886	-2.370751491	2.16E-07	1	1.985612639	down
Com_39_neg	4-Methylcatechol	0	1	1	0							0.371421381	-1.428871229	3.02E-08	1	2.279303135	down	1.884253988	0.913993446	3.05E-08	1	1.165836105	up
Com_13308_pos	Laniquidar	1	0	1	0	2.495168487	1.319137237	4.89E-09	1	1.238845965	up							3.573506768	1.837340521	6.35E-09	1	1.51097664	up
Com_4129_pos	Dihydropalmatine	0	1	0	0							0.05961422	-4.068199687	0.000910838	1	1.535227075	down
Com_11017_pos	His Thr Gln	0	1	0	0							0.289848909	-1.786627042	1.26E-05	1	1.268435776	down
Com_3260_neg	(3R)-3,9-dihydroxynonanoic acid	0	0	0	1																			0.202846359	-2.301540688	0.006923243	1	1.457615181	down
Com_6376_pos	Methylhexahydrophthalic anhydride	1	0	0	1	0.328914882	-1.604213809	4.91E-08	1	1.230102437	down													0.413331301	-1.274629473	9.60E-08	1	1.015022943	down
Com_8265_pos	5-epi-Valiolone 7-phosphate	1	0	1	1	0.057604507	-4.117674509	6.28E-07	1	1.636591973	down							0.094408108	-3.404945428	4.78E-06	1	1.208504883	down	0.199334019	-2.32674015	0.001860258	1	1.054327971	down
Com_9664_pos	7-hydroxygranisetron	0	1	0	0							0.021539957	-5.536840828	0.000354285	1	1.699093273	down
Com_10066_pos	N-(1-Deoxy-1-fructosyl)tyrosine	0	1	0	1							0.250845475	-1.995129183	1.12E-06	1	1.601887211	down							0.26499349	-1.915971176	4.81E-09	1	1.42970331	down
Com_6098_pos	Melamine	0	0	1	1													0.200086275	-2.321305885	6.44E-10	1	1.567222005	down	0.189567934	-2.399213144	2.74E-13	1	1.901573568	down
Com_7098_neg	Cardivin C	0	1	0	1							6.037277324	2.593898073	0.002201743	1	1.389923598	up							13.73093515	3.779357979	0.000565586	1	1.779210677	up
Com_2308_pos	9-Hydroxyoctadecanoic acid	1	1	0	0	4.157695184	2.055783993	5.36E-08	1	1.060821505	up	3.499168448	1.807012117	7.10E-05	1	1.046857986	up
Com_292_pos	3-Chloro-4-hydroxypiperidin-2-one	0	1	0	0							9.48641096	3.245862369	2.22E-12	1	1.413864025	up
Com_5376_pos	11-Anhydro-16-oxoalisol A	1	0	0	1	0.034341359	-4.86390905	0.00014479	1	1.421106131	down													590.3505992	9.205428191	1.40E-11	1	2.590837183	up
Com_4076_pos	docosahexaenoyl ethanolamide	0	0	1	0													0.16372299	-2.610671178	5.16E-07	1	1.508630557	down
Com_13035_pos	Vestitol-(4->5')-vestitol	1	1	0	0	2.66616661	1.414766938	2.09E-06	1	1.555174197	up	2.038416391	1.027448784	3.58E-07	1	1.255753447	up
Com_6860_neg	Mulberrofuran W	0	0	1	0													18.14034726	4.181130169	1.08E-05	1	2.047995666	up
Com_5271_neg	6-chloro-4,5,7-trihydroxy-9,10-dioxoanthracene-2-carboxylic acid	1	1	1	1	0.032252287	-4.954454736	4.92E-08	1	1.799041765	down	0.174889694	-2.515482817	3.10E-05	1	1.029731174	down	0.106583381	-3.22994559	0.000108365	1	1.077630904	down	0.060848592	-4.038632305	1.43E-06	1	1.537916339	down
Com_4813_neg	14-Fluoro-6-thiaheptadecanoic acid	0	0	0	1																			68.25724684	6.092910319	2.16E-06	1	2.023024901	up
Com_4339_neg	Mairetolide E	0	0	1	0													1.753159882	0.80995757	8.15E-07	1	1.079441433	up
Com_7710_neg	Leptomycin B	1	0	0	0	0.011911835	-6.391460551	1.58E-08	1	1.570079826	down
Com_5134_pos	Motolimod	1	0	0	1	4.625799789	2.209702826	3.78E-06	1	1.568673938	up													0.206144784	-2.278270136	7.64E-13	1	1.650279355	down
Com_7387_pos	Clausenol	1	0	0	0	3.41133724	1.770337385	0.000257594	1	2.345694174	up
Com_14004_pos	PA(20:5(5Z,8Z,10E,14Z,17Z)-OH(12)/12:0)	0	1	1	0							0.006956253	-7.167473806	0.022438822	0.833333333	1.589477882	down	0.035628646	-4.810818522	7.28E-09	1	1.067357791	down
Com_1404_neg	Thymidine-5'-monophosphate	1	1	0	0	0.023193933	-5.430108725	4.88E-11	1	2.059916731	down	0.21073087	-2.246526426	0.009224226	1	1.414025883	down
Com_7773_neg	Pachyclavulide H	0	1	1	0							2.632361918	1.396357856	0.003377009	1	1.086696553	up	5.46591388	2.450462729	2.25E-10	1	1.386392729	up
Com_3878_pos	Triptolide	1	0	0	0	0.00295435	-8.402943595	1.45E-07	1	2.084562353	down
Com_235_neg	2-Methylcyclopentane-1,3-dione	1	0	0	0	2.599995735	1.378509257	1.69E-07	1	1.1790251	up
Com_10552_pos	Circumdatin E	0	1	0	0							151.8828268	7.246814945	3.44E-07	1	2.41095103	up
Com_8219_pos	Capsi-amide	0	0	1	0													0.470843245	-1.086681264	3.27E-06	1	1.304746317	down
Com_5483_pos	Pachymic acid	0	0	0	1																			18.38035623	4.200092823	5.23E-06	1	1.550833288	up
Com_7566_neg	DEACETOXY(7)-7-OXOKHIVORINIC ACID	1	0	1	0	17.54566736	4.133042917	1.45E-06	1	1.69850793	up							4.674020957	2.224664203	0.012153789	1	1.022928593	up
Com_4974_neg	10-Hydroxy-8-nor-2-fenchanone glucoside	0	0	0	1																			0.131682943	-2.924859612	9.71E-07	1	2.644911459	down
Com_6671_pos	7-MeSO-heptyl-CN	1	0	1	1	20.83608601	4.381012393	0.000165435	1	1.863889101	up							0.074609469	-3.744497443	6.96E-05	1	1.372015329	down	0.110925392	-3.172338443	4.15E-13	1	1.310872429	down
Com_812_pos	Lawsone	1	0	1	1	0.243287293	-2.039267124	0.001478387	1	1.152437219	down							0.107344456	-3.219680411	7.65E-07	1	1.457066728	down	0.219830895	-2.185533938	6.15E-10	1	1.153587382	down
Com_12695_pos	Syringylresinol diacetate	1	0	0	0	2.989094478	1.579708498	1.37E-05	1	1.430304652	up
Com_7830_neg	Trigilletimine	1	0	0	1	0.112888624	-3.147027982	2.33E-07	1	1.143203125	down													0.150505993	-2.732107157	2.98E-05	1	1.052427633	down
Com_2167_neg	Onitioside A	0	1	1	0							2.41592747	1.272577143	1.57E-05	1	1.642804183	up	0.350924629	-1.510766889	9.06E-09	1	1.540429133	down
Com_8413_neg	13-Deacetylbaccatin VI	0	1	1	1							24.83888395	4.634528448	1.99E-10	1	1.178359888	up	70.8150879	6.145984869	0.000104379	1	1.427300911	up	105.3619966	6.71921078	1.64E-06	1	1.633924475	up
Com_12601_pos	Toonaciliatin F	0	0	0	1																			0.394577663	-1.341618806	2.08E-08	1	1.205712224	down
Com_5377_neg	Taxamairin F	1	1	0	0	0.019193406	-5.703245414	1.12E-07	1	1.408958426	down	0.013947247	-6.163875825	1.45E-18	1	1.66874983	down
Com_1310_neg	Tubercidin	0	1	0	1							0.140440756	-2.831966423	1.98E-08	1	1.710981578	down							0.273405182	-1.870887509	5.39E-10	1	1.057746482	down
Com_5777_pos	3-Methylcyclohexanol	0	0	1	1													0.345311407	-1.534030104	2.03E-05	1	1.935032982	down	0.565313623	-0.822876631	0.000708764	1	1.262971533	down
Com_248_neg	N-acetylleucine	1	1	1	1	0.34881445	-1.519468288	1.36E-06	1	1.38641392	down	0.431546038	-1.21241362	4.17E-14	1	1.211077072	down	3.828370093	1.936730304	1.59E-13	1	1.542728365	up	0.368800082	-1.439089118	1.00E-11	1	1.347533231	down
Com_11969_pos	Kanzonol I	0	1	0	0							2.502523972	1.323383889	8.06E-06	1	1.512820315	up
Com_7063_pos	Alcanivorone	0	0	1	0													0.309555489	-1.691730056	8.26E-11	1	1.270077032	down
Com_12357_pos	Vitamin K1 oxide	0	1	0	0							0.071068466	-3.814646634	3.18E-16	1	1.796834745	down
Com_9486_pos	Vanessine	0	0	1	0													0.077981605	-3.680722339	4.16E-07	1	1.189037279	down
Com_185_pos	Geraniol	1	1	0	0	0.182697582	-2.452470558	1.00E-15	1	1.86932159	down	3.441467617	1.783023935	1.51E-10	1	1.495818193	up
Com_4516_pos	7-(benzyloxy)-3-(3,4-dimethoxyphenyl)-2-methyl-4H-chromen-4-one	0	1	0	0							3.748796439	1.906427489	1.89E-07	1	2.31698461	up
Com_1321_neg	(-)-(E)-Guggulsterone	0	0	1	0													0.562466067	-0.830162031	2.52E-08	1	1.354873469	down
Com_12391_pos	Ebastin	1	1	0	1	15.33861713	3.939096516	2.26E-09	1	1.044504817	up	0.0264452	-5.240850323	1.29E-10	1	1.525754712	down							0.010279123	-6.60413902	0.000355734	1	2.026984256	down
Com_3222_pos	Estetrol	1	1	0	0	0.0241983	-5.3689505	4.22E-07	1	1.454184101	down	0.030483857	-5.03581073	4.18E-14	1	1.513727495	down
Com_9319_pos	bacteriochlorin	1	1	0	1	40.19388495	5.328904123	2.09E-07	1	1.633713142	up	85.82226063	6.423279998	3.53E-05	1	2.299159323	up							5.552070251	2.473025823	0.03124954	1	1.052610104	up
Com_5716_neg	5-Deoxylamiol	1	1	1	0	0.299289852	-1.740384734	0.000426385	1	1.475867227	down	0.425952036	-1.231237109	1.06E-10	1	1.085998378	down	0.254497847	-1.974274642	0.000400207	1	1.449668586	down
Com_7112_neg	Certonardosterol A4	1	0	1	1	0.095704298	-3.385272471	0.009922509	1	1.286995095	down							17.48213282	4.127809299	3.29E-10	1	1.013938199	up	93.49187877	6.546769145	4.30E-08	1	1.898122154	up
Com_7763_neg	Schweinfurthin A	1	1	0	0	0.044409667	-4.492982433	2.08E-07	1	1.950533938	down	7.265752552	2.861112233	1.65E-06	1	1.376343518	up
Com_11383_pos	Gentiascabraside A	0	0	1	0													0.034284336	-4.866306612	6.76E-17	1	1.761791323	down
Com_11829_pos	Dehydrogravicycle	0	0	1	1													0.441494006	-1.179534244	2.42E-06	1	1.298285281	down	0.402473921	-1.313032792	3.14E-09	1	1.687443374	down
Com_6442_neg	Briarellin M	0	0	1	0													1909.154915	10.89871846	1.00E-07	1	1.933232149	up
Com_5562_neg	Estradiol 17-sulfate	0	0	1	0													5.365595887	2.423738401	7.97E-06	1	2.112133893	up
Com_7312_pos	Rumphellolide F	0	1	0	1							4.089395185	2.031887487	2.56E-11	1	1.522727247	up							7.907428459	2.983208598	1.35E-13	1	2.09543941	up
Com_357_pos	2,2,6,6-Tetramethyl-4-piperidinol	0	0	1	1													0.327730934	-1.60941624	1.09E-11	1	1.90149327	down	0.564623866	-0.824637983	2.27E-07	1	1.147721315	down
Com_7433_neg	Talaroconvolutin B	0	0	1	1													5.135755011	2.360576384	3.95E-09	1	1.123968259	up	0.135122932	-2.887655559	2.77E-12	1	1.621200711	down
Com_5682_pos	(+)-Medioresinol Di-O-beta-D-glucopyranoside	1	1	0	0	4.298074115	2.103690361	3.88E-06	1	1.147366971	up	6.411855476	2.680741907	2.69E-07	1	1.598559433	up
Com_4863_pos	Yangambin	0	0	0	1																			0.061403975	-4.025524138	0.000253218	1	1.303143597	down
Com_10415_pos	15alpha-methoxy-O-methyldihydrobotrydial	1	0	1	0	0.016277952	-5.940936967	6.31E-06	1	1.553922686	down							16.06413333	4.005771244	0.000469181	1	1.076582443	up
Com_1599_pos	Granilin	1	0	1	0	0.411704755	-1.280317985	9.03E-11	1	1.303510568	down							0.344523209	-1.537326921	3.34E-10	1	1.373965374	down
Com_5914_neg	DHEA-7-CMO	1	0	0	1	0.029295325	-5.09318571	5.74E-08	1	1.476196246	down													0.053819045	-4.215739401	6.42E-17	1	1.256362031	down
Com_6447_pos	O-Phenolsulfonic acid	1	0	1	1	0.036423741	-4.778977095	6.74E-06	1	1.844984297	down							0.028252778	-5.145463442	6.85E-06	1	1.755315964	down	0.07032188	-3.829882551	2.00E-08	1	1.507012323	down
Com_3982_neg	8-Heptadecenal	1	0	0	0	4.054456104	2.019508393	5.25E-05	1	1.837701947	up
Com_4062_pos	Ingenol	0	1	1	0							35.19973007	5.137492461	1.81E-14	1	1.208736301	up	2023.368091	10.98254308	7.81E-10	1	2.06979625	up
Com_6351_pos	3-(4-Methyl-3-pentenyl)thiophene	0	1	1	1							0.298280713	-1.745257402	2.23E-10	1	1.74294212	down	0.34156458	-1.54976972	1.05E-07	1	1.238535151	down	0.211144089	-2.243700234	2.03E-12	1	2.100518772	down
Com_9298_pos	Rofecoxib	0	0	1	1													0.094084856	-3.409893664	0.000218786	1	1.066989611	down	0.01287732	-6.279023779	1.06E-05	1	2.231714017	down
Com_9366_pos	porphyrinogen	0	0	0	1																			3.187165229	1.672273813	0.000248548	1	1.059447784	up
Com_2290_neg	Cholan-24-oic acid, 12-hydroxy-3-(sulfooxy)-, disodium salt, (3alpha,5beta,12alpha)- (9CI)	0	1	1	0							227.5552183	7.83007286	1.32E-06	1	2.226308202	up	70.28024466	6.135047309	2.75E-07	1	1.390597353	up
Com_10765_pos	17beta-(Acetylthio)estra-1,3,5(10)-trien-3-ol acetate	0	0	1	0													0.235647615	-2.085297014	3.62E-13	1	1.282069146	down
Com_12595_pos	Isorhamnetin 3-glucuronide	0	1	0	1							10.90166609	3.446476733	3.95E-08	1	1.65624418	up							0.257893161	-1.955154577	0.019472581	1	1.190550108	down
Com_6263_neg	Lauroyl peroxide	0	0	1	0													21.64352263	4.435863421	3.22E-07	1	1.257148485	up
Com_9651_pos	Bis(3-methoxysalicylidene)ethylenediamine	0	0	0	1																			7.254008795	2.858778494	0.001193281	1	1.284692578	up
Com_7744_neg	Canavalioside	1	0	1	0	2.419849463	1.274917301	7.44E-07	1	1.067338056	up							4.564301256	2.190394016	2.26E-06	1	1.63304821	up
Com_6608_neg	Methyldehydrograviphane	1	1	0	1	0.513779188	-0.960779642	8.75E-06	1	1.00817555	down	0.34022949	-1.555419901	2.04E-11	1	1.801421159	down							2.718496118	1.442808768	1.94E-10	1	1.567532326	up
Com_4592_pos	R(+)-Gomisin M1	0	0	1	0													0.474122657	-1.076667759	4.39E-09	1	1.560054616	down
Com_1536_pos	7-Hydroxy-4-methyl-8-nitrocoumarin	0	1	1	1							4.023815709	2.008564231	0.000115098	1	1.156342185	up	0.122238778	-3.032226069	1.15E-06	1	1.361979944	down	0.07356352	-3.764865678	3.74E-08	1	1.983227992	down
Com_2823_neg	1,2,3-Benzotriazine	0	1	0	0							0.353423966	-1.500528221	6.13E-05	1	1.121811066	down
Com_7707_neg	Murrastifoline C	0	1	0	0							0.252046502	-1.988238163	2.36E-07	1	1.726201501	down
Com_4344_pos	Curcumin	0	0	1	0													0.267603017	-1.901833713	7.65E-12	1	1.005304371	down
Com_1938_pos	Aristeromycin	1	0	0	0	2.820433405	1.495916873	2.46E-07	1	1.045508767	up
Com_2294_neg	3-Dehydrotrametenolic acid	1	1	0	1	0.018775268	-5.735022726	0.000200583	1	2.067550698	down	9.074043956	3.181745648	1.05E-06	1	1.021130858	up							0.053470069	-4.225124663	1.72E-05	1	1.30762228	down
Com_4064_neg	3,3',4,5,5'-Pentahydroxystilbene	1	0	1	0	9.720753519	3.281068151	2.94E-10	1	1.173601573	up							16.47867369	4.042528225	0.001110802	1	1.784227003	up
Com_7733_neg	Perindopril Acyl-beta-D-glucuronide	0	0	0	1																			0.154378714	-2.695454248	8.07E-11	1	2.588143485	down
Com_4010_pos	2-[(1H-indol-3-yl)methyl]-5-sulfanylidene-2H,3H,5H,6H-imidazo[1,2-c]quinazolin-3-one	0	0	1	0													0.363178215	-1.461250427	1.99E-06	1	1.187712574	down
Com_1830_neg	Daurichromenic acid	0	1	0	0							0.08852466	-3.4977768	1.16E-05	1	1.1748076	down
Com_2694_neg	loquatifolin A	0	0	0	1																			16.86209511	4.075711897	2.09E-13	1	1.55155643	up
Com_12874_pos	Azadironol	0	1	0	1							98.03078003	6.615162897	0.000105336	1	2.207743208	up							28.97174847	4.85657485	0.000581746	1	1.518861837	up
Com_4404_neg	12-(2,3-Dihydroxycyclopentyl)-2-dodecanone	1	0	1	0	2.403973373	1.265420916	9.48E-05	1	1.259898359	up							3.206794765	1.681132024	2.23E-07	1	1.510562425	up
Com_7304_neg	alpha-Ionol O-[arabinosyl-(1->6)-glucoside]	1	0	1	0	0.283861377	-1.816741528	3.32E-06	1	1.404046849	down							3.241098822	1.696483009	8.57E-06	1	1.131974603	up
Com_8470_neg	12-O-Retinoylphorbol-13-acetate	1	0	0	0	2.810316411	1.490732571	2.75E-06	1	1.162923284	up
Com_12784_pos	Curcumanggoside	0	0	0	1																			4.631099422	2.21135473	7.73E-12	1	2.399389466	up
Com_3510_pos	Andrograpanin	1	1	0	0	0.085363996	-3.550228486	1.42E-10	1	1.425692562	down	0.046425436	-4.428940743	2.27E-06	1	2.024659033	down
Com_560_pos	(3E,5E)-6,10-dimethylundeca-3,5,9-trien-2-one	1	1	0	0	0.267861269	-1.900442102	1.80E-14	1	2.031881194	down	0.514874583	-0.957707043	0.000111634	1	1.107493587	down
Com_12057_pos	dihydroouabagenin	0	1	0	0							0.188437908	-2.40783887	1.33E-05	1	2.082512921	down
Com_1016_neg	2-[(3,4,5-trimethoxyphenyl)formamido]propanoic acid	1	0	0	0	4.028658831	2.010299635	2.74E-05	1	1.627957661	up
Com_13099_pos	Ipecosidic acid	0	1	0	1							0.065149447	-3.940103263	3.16E-06	1	1.83044693	down							0.173300839	-2.528649455	6.78E-06	1	1.103734964	down
Com_6195_neg	3'-Methoxy-[6]-Gingerdiol 3,5-diacetate	0	1	1	0							9.302458174	3.217611999	2.13E-12	1	1.028338159	up	151.8570143	7.246569738	1.50E-05	1	1.911124068	up
Com_7022_pos	3-Keto-beta-ionone	1	0	1	1	0.271653695	-1.880159426	4.54E-14	1	1.003064964	down							5.884874706	2.5570117	2.38E-06	1	1.214181698	up	4.254206164	2.08888995	2.27E-11	1	1.151637378	up
Com_7222_pos	4-[4-(Dimethylamino)phenyl]-3H-1,2,4-triazole-3,5(4H)-dione	1	1	0	0	0.385712548	-1.374402014	0.000432597	1	1.008550466	down	0.229424671	-2.123907559	4.09E-08	1	1.647538245	down
Com_10161_pos	(6E)-2alpha,9alpha-Epoxyeunicella-6,11(12)-dien-3beta-ol	0	0	1	1													25.04982383	4.646728552	3.87E-08	1	1.464032105	up	19.53184833	4.287756575	1.96E-10	1	1.581119131	up
Com_11394_pos	Estradiol-17-phenylpropionate	0	0	1	1													0.231832423	-2.108845747	1.47E-08	1	1.604307766	down	0.381173127	-1.391481682	5.50E-07	1	1.242947964	down
Com_13153_pos	PA(14:0/10:0)	0	0	0	1																			28.67241847	4.841591694	6.16E-07	1	1.638346037	up
Com_6958_pos	N(6)-glycyl-L-lysine	0	1	0	1							0.193590697	-2.368918468	2.97E-05	1	1.569177881	down							0.239074117	-2.064470148	1.72E-09	1	1.247807256	down
Com_7565_neg	Suspensolide E	1	1	1	0	6.221385768	2.637235966	4.34E-07	1	1.874837597	up	4.086622595	2.030909015	1.02E-15	1	1.576343275	up	4.595498809	2.200221464	3.23E-11	1	1.362566668	up
Com_6809_neg	Jatamanvaltrate H	0	1	1	0							1.666471872	0.736796967	0.001430907	0.972222222	1.284451894	up	1.866306353	0.900185823	5.33E-09	1	1.219103486	up
Com_971_neg	Podocarpic acid	0	1	1	0							4.826958142	2.271114316	1.08E-09	1	1.23459946	up	5.843192463	2.546756809	1.36E-07	1	1.094118156	up
Com_6705_neg	Integrifoside C	1	0	0	1	0.378125805	-1.403061787	5.31E-08	1	1.420658745	down													2.850145673	1.511035658	0.00018987	1	1.610852143	up
Com_12556_pos	(+/-)-Ibipinabant	0	1	1	1							0.22087638	-2.178688947	0.000110415	1	1.004296108	down	0.093922018	-3.412392782	4.55E-05	1	1.276709582	down	0.073060146	-3.774771546	0.000430358	1	1.680941675	down
Com_10988_pos	2,6,10,14-Tetramethyl-6,10,15-hexadecatriene-2,3,8,14-tetrol 8-acetate	1	1	0	0	0.140249335	-2.833934169	3.85E-06	1	1.732366812	down	0.377677987	-1.404771397	0.010881684	0.888888889	1.003672547	down
Com_4268_neg	3-Hydroxytetradecanedioic acid	1	1	1	0	6.14362753	2.619090752	1.13E-06	1	1.289905608	up	4.997462627	2.321195778	7.12E-12	1	1.243871966	up	25.25847878	4.658695849	2.10E-09	1	1.984367264	up
Com_7106_neg	Rhodioloside E	0	0	0	1																			2.327630092	1.218861803	3.88E-11	1	1.003601045	up
Com_12409_pos	Platensimycin A4 Methyl Ester	0	0	1	0													0.065542656	-3.931422051	3.95E-07	1	1.196698059	down
Com_6060_pos	2-Amino-2-thiazoline-4-carboxylic acid	0	1	0	0							0.3729187	-1.423066951	0.00020236	1	1.652409269	down
Com_2980_neg	Boschnialactone	1	1	0	0	0.029390423	-5.088510087	9.49E-06	1	2.165650792	down	0.136234336	-2.875837732	0.001418052	1	1.493483775	down
Com_8283_neg	Guineamide C	0	1	0	0							18.13019553	4.18032258	8.07E-05	1	2.463040484	up
Com_453_pos	4-Hydroxy-3,5-dimethoxybenzyl alcohol	1	1	0	0	0.281209213	-1.830284233	1.75E-07	1	1.341343364	down	0.285886429	-1.80648596	1.81E-08	1	1.458986955	down
Com_13425_pos	Idoxanthin	0	0	1	1													0.062776635	-3.993628489	1.22E-05	1	1.064578956	down	56.22035205	5.813020583	9.97E-06	1	1.83201228	up
Com_6440_neg	11beta,13-Dihydroglucozaluzanin C	0	0	1	0													2.197868087	1.1361048	9.46E-07	1	1.418992901	up
Com_4403_pos	3-(4-methoxyphenyl)-7-[(2-methylphenyl)methoxy]-4H-chromen-4-one	1	1	0	0	0.078045751	-3.679536095	0.001016921	1	1.672797484	down	0.132301511	-2.918098553	0.000269735	1	1.247721604	down
Com_1855_neg	(+)-Nortrachelogenin	0	1	0	0							2.746393968	1.457538594	1.99E-06	1	1.444713928	up
Com_10886_pos	Eremopetasitenin D1	0	0	1	1													0.34066871	-1.553558651	3.06E-08	1	1.492618025	down	0.35425814	-1.497127091	5.31E-10	1	1.694472438	down
Com_8547_neg	Alpha-galactosylceramide	0	1	0	1							0.009236005	-6.758515304	7.39E-05	1	2.47231251	down							0.177396614	-2.494949623	0.004435411	0.972222222	1.097169895	down
Com_3747_pos	4-[({1-[(2-chlorophenyl)methyl]piperidin-4-yl}methoxy)methyl]benzonitrile	0	0	0	1																			518.2981743	9.017638502	1.02E-07	1	3.152828958	up
Com_8193_neg	Red chlorophyll catabolite	0	1	0	1							0.281416427	-1.829221552	7.50E-11	1	2.238552204	down							3.467915708	1.794068833	1.37E-10	1	2.058969446	up
Com_8612_pos	1-Methylestra-1,3,5(10)-triene-3,17beta-diol	0	0	1	0													185.1388409	7.532463784	1.11E-07	1	2.310766945	up
Com_12484_pos	Pilosidine	0	1	0	1							3.966984692	1.98804283	3.13E-08	1	1.055379207	up							0.087095919	-3.521251076	3.78E-05	1	1.80985978	down
Com_10018_pos	Levosulpiride	0	0	1	1													0.119501003	-3.064905364	2.24E-09	1	1.096221789	down	8.781395662	3.134450251	3.08E-07	1	1.328153012	up
Com_4326_neg	Diaportinic acid	0	1	1	1							6.941608587	2.795270019	2.02E-07	1	1.332977922	up	16.319839	4.02855492	2.93E-05	1	1.583881032	up	9.993408978	3.320976898	5.34E-05	1	1.54388481	up
Com_6638_neg	Edulisin V	0	0	1	1													10.09135041	3.335047341	6.63E-08	1	1.443766871	up	10.79644053	3.432483845	2.03E-07	1	1.753887522	up
Com_6333_neg	6-Deoxylamioside	0	0	0	1																			3.444543265	1.784312699	1.21E-09	1	1.357590762	up
Com_8004_pos	H-Ile-Gln-OH	0	0	0	1																			0.164800198	-2.60121012	1.95E-10	1	2.16042971	down
Com_4522_pos	Diacetoxy-6-gingerdiol	0	0	1	1													51.99697654	5.700355832	9.34E-07	1	1.630723964	up	21.35448881	4.416467458	8.99E-10	1	1.467203981	up
Com_9035_pos	Leu-Thr-Ala	0	1	0	1							0.231536955	-2.110685616	2.74E-10	1	1.887059645	down							0.173775372	-2.524704462	5.43E-07	1	2.095163303	down
Com_1435_neg	Tecastemizole	1	0	0	1	0.403788317	-1.308328927	2.58E-07	1	1.981027173	down													2.269068961	1.182100456	0.000301298	1	1.892167029	up
Com_5476_pos	Chrysin 6-C-glucoside 8-C-arabinoside	1	1	0	0	0.069939898	-3.837740495	7.47E-09	1	1.140143856	down	0.018810927	-5.732285245	4.95E-05	1	1.968698033	down
Com_6739_neg	Licoagroside F	0	1	0	0							0.201131946	-2.313785851	2.87E-06	1	1.391207242	down
Com_6731_neg	Iriomoteolide 3a	0	0	1	1													22.62576161	4.499894451	3.01E-06	1	1.268345359	up	8.082829951	3.014860496	0.000740399	1	1.186778285	up
Com_7866_neg	DG(10:0/0:0/PGJ2)	0	0	1	0													0.00122322	-9.675100706	1.95E-08	1	2.359058115	down
Com_7158_pos	8,9-Dichloro-2,3,4,5-tetrahydro-1H-2-benzazepine	1	0	1	0	4.27370007	2.095485663	1.20E-07	1	1.081476239	up							17.61747124	4.138934954	8.41E-06	1	1.91284017	up
Com_12407_pos	Lithocarpolone	0	1	0	1							0.138890361	-2.847981618	1.18E-06	1	1.729539437	down							0.181438187	-2.462449967	1.49E-06	1	1.407378656	down
Com_5774_pos	Siphonodin	0	0	1	1													0.578013699	-0.79082441	0.01490332	0.833333333	1.081724806	down	0.574492678	-0.79963959	2.97E-08	1	1.092070486	down
Com_6954_pos	Cystathionine ketimine	0	0	0	1																			93.46730022	6.546389817	1.88E-05	1	2.445737084	up
Com_10443_pos	Fumiquinazoline F	1	1	0	0	0.067110013	-3.897328164	3.24E-07	1	1.327133645	down	0.094384751	-3.40530239	7.56E-08	1	1.270702781	down
Com_3615_pos	N-Glycolylneuraminic acid	1	1	0	0	10.15835263	3.344594556	3.53E-08	1	1.265165573	up	0.060455268	-4.047988129	2.53E-07	1	1.696180302	down
Com_4309_pos	5beta-Dihydrocortisol	1	1	1	0	68.95742163	6.107633927	2.00E-06	1	1.362911592	up	25.01275234	4.644591912	1.54E-13	1	1.114032697	up	588.2438117	9.200270428	2.26E-16	1	1.758454451	up
Com_8776_pos	Lerisetron	1	0	0	1	11.87373204	3.569701555	1.16E-05	1	2.172942973	up													0.089812581	-3.476938642	2.44E-06	1	2.164848657	down
Com_14299_pos	Siphonol E	0	1	1	1							483.9706119	8.918775635	3.02E-07	1	1.917958707	up	19.88994649	4.31396749	0.008898968	1	1.205911823	up	18.45250438	4.205744727	0.009695843	1	1.181246701	up
Com_6346_neg	Isoiguesterin	0	1	0	0							8.708877307	3.122486748	3.93E-07	1	1.420732375	up
Com_4340_pos	5-acetyl-2-methoxyphenyl 8-methoxy-2-oxo-2H-chromene-3-carboxylate	0	0	1	1													384.3699855	8.586351874	6.63E-18	1	1.78157977	up	10.33093922	3.368899515	0.007607684	1	1.607335332	up
Com_6530_neg	Acanthoglabrolide	0	0	0	1																			56.16641279	5.811635759	7.58E-13	1	2.645324283	up
Com_7266_neg	Sachalinoside A	0	0	0	1																			0.086422158	-3.532454932	2.05E-10	1	1.55504326	down
Com_14342_pos	PA(18:1(12Z)-2OH(9,10)/18:4(6Z,9Z,12Z,15Z))	0	0	0	1																			0.180196339	-2.472358397	0.015522453	1	1.909433051	down
Com_8097_pos	Ascorbalamic acid	0	1	0	0							6.873121107	2.78096538	2.91E-13	1	1.36517695	up
Com_6864_neg	Asperversiamide C	0	0	1	0													8.139775027	3.024988921	1.16E-05	1	1.404761643	up
Com_13274_pos	Apigenin 7-(4''-E-p-coumarylglucoside)	1	0	0	1	0.130988666	-2.932486113	9.82E-06	1	1.000036473	down													0.134515975	-2.894150574	5.99E-10	1	1.001678028	down
Com_4391_neg	Etozolin	1	0	0	0	2.643664352	1.402539019	0.000149757	1	1.746603837	up
Com_2117_neg	beta-Peltatin A	1	1	1	1	0.056775161	-4.138596303	1.20E-07	1	1.063096741	down	0.036128207	-4.790730521	4.05E-09	1	1.349450516	down	0.004203516	-7.894187839	2.49E-08	1	1.771818227	down	20.12842449	4.331162347	3.76E-06	1	1.159010659	up
Com_6898_neg	Numersterol A	0	1	1	0							0.065202256	-3.938934299	1.38E-06	1	1.328921146	down	188.9022461	7.561496046	1.28E-06	1	2.037108099	up
Com_10432_pos	Leucyl-leucyl-norleucine	0	1	0	1							0.251159777	-1.993322661	2.48E-07	1	1.269905863	down							0.099878251	-3.323685632	0.000245076	1	2.152982668	down
Com_13642_pos	Bicoronal	0	0	1	1													0.080787454	-3.629724929	0.002655232	1	1.742887717	down	0.267776304	-1.900899797	0.017624245	1	1.053190117	down
Com_14255_pos	euphodendroidin A	1	1	0	1	0.126132403	-2.986989148	4.39E-07	1	1.462029085	down	0.068087954	-3.876456615	0.000225514	1	2.212686781	down							0.144914969	-2.786721467	9.45E-05	1	1.457782981	down
Com_6733_neg	Polysorbate 60	0	0	0	1																			0.28649583	-1.803413955	0.016950824	1	1.05242175	down
Com_4440_neg	malotilate	1	0	0	1	0.109932235	-3.185313613	7.49E-07	1	1.105102087	down													0.048878268	-4.354663036	3.36E-05	1	1.641019716	down
Com_7842_neg	(+)-1,2-Dehydrotelobine	0	1	0	0							0.218624192	-2.193475045	6.15E-14	1	1.56912089	down
Com_1525_neg	Koaburaside	0	1	0	0							0.410487221	-1.284590784	7.22E-09	1	1.311290381	down
Com_6194_pos	(3S,5S)-Carbapenam-3-carboxylic acid	0	1	0	1							2.667074752	1.415258261	2.31E-09	1	1.473071439	up							0.323093407	-1.629976783	5.56E-06	1	1.610395342	down
Com_6190_pos	Acenaphthene	0	0	1	0													29.94704672	4.904341831	1.81E-10	1	1.396557894	up
Com_6834_pos	4-ethylamino-6-isopropylamino-1,3,5-triazin-2-ol	1	0	0	0	0.276889041	-1.852620139	3.08E-06	1	1.188199434	down
Com_12072_pos	Kopsilongine	0	0	1	0													11.20366121	3.485898358	4.82E-07	1	1.333016752	up
Com_4450_pos	Rivoglitazone	0	0	0	1																			0.281218974	-1.830234157	1.59E-06	1	1.386433101	down
Com_5435_neg	Griseolutein B	0	0	1	0													0.172273264	-2.537229276	0.001677356	1	1.451396337	down
Com_8396_neg	Darapladib	0	0	1	1													37.65949838	5.234941878	1.65E-06	1	1.301068968	up	6.686698443	2.741294056	0.009760348	1	1.464199812	up
Com_3887_pos	Kirenol	1	1	0	1	248.8504028	7.959134912	1.18E-06	1	2.411252769	up	16.64458584	4.056981068	2.70E-11	1	1.328611614	up							15.90386134	3.991305179	3.57E-08	1	1.233346699	up
Com_2143_neg	5-[(3-bromophenyl)(piperidin-1-yl)methyl]-2-ethyl-[1,2,4]triazolo[3,2-b][1,3]thiazol-6-ol	1	1	0	0	0.269076413	-1.893912162	5.84E-10	1	1.430503341	down	0.19748641	-2.340174715	7.85E-07	1	1.962473498	down
Com_10579_pos	Rabdoternin A	1	0	0	0	4.837173643	2.274164328	5.10E-11	1	1.811494958	up
Com_7128_pos	N-butylbenzenesulphonamide	1	0	1	0	2.010349337	1.00744622	2.88E-05	1	1.172301458	up							0.403359829	-1.309860682	2.60E-06	1	1.318878617	down
Com_8424_neg	Glycobismine-E	1	0	1	0	0.002518876	-8.633004444	8.38E-08	1	2.691988914	down							0.048197397	-4.374900964	2.84E-08	1	1.190858409	down
Com_7043_neg	13-Hydroxy-5'-O-methylmelledonal	1	0	1	0	6.98262636	2.803769776	6.71E-10	1	1.08671682	up							32.50189838	5.022452081	1.28E-07	1	1.729375954	up
Com_11856_pos	gardneramine-N(4)-oxide	1	1	1	1	0.023574865	-5.406606689	2.44E-07	1	1.96567397	down	0.101611696	-3.298861619	3.62E-08	1	1.317923538	down	8.801277621	3.137712965	0.000296869	1	1.087188652	up	20.47742062	4.355962097	2.56E-05	1	1.676032345	up
Com_5854_neg	1-Naphthylacetylspermine	1	1	1	0	81.6123812	6.350716131	7.51E-10	1	1.587843214	up	27.07338008	4.758803112	6.28E-09	1	1.317703024	up	301.7235894	8.237083684	2.03E-18	1	1.812702191	up
Com_7616_neg	Oncostemonol F	1	0	0	0	0.026557494	-5.234737188	8.34E-07	1	1.657059086	down
Com_3447_pos	Erucamide	0	1	0	0							0.10593518	-3.238746316	7.72E-07	1	1.276570185	down
Com_5065_neg	Cespihypotin T	0	0	1	0													127.7509247	6.997189923	8.97E-10	1	2.086777338	up
Com_8485_neg	Pisumoside B	0	0	1	0													7.163326608	2.840629722	1.31E-09	1	1.121446951	up
Com_3692_neg	GEIR-3	1	0	1	1	2.914025518	1.543013511	0.000994845	0.972222222	1.538896414	up							2.788226694	1.479347863	0.004034193	0.944444444	1.602032353	up	0.478377164	-1.063779573	1.26E-06	1	1.15212371	down
Com_1387_pos	Benzyl benzoate	1	0	0	1	7.324457906	2.872721988	0.000186828	1	1.675543292	up													0.112740928	-3.148916745	0.000344002	1	1.908550964	down
Com_5097_neg	Rapanone	1	1	1	1	25.86707692	4.693045128	0.001099877	1	1.52856602	up	259.4563119	8.019347823	1.22E-08	1	1.779203563	up	40.52086064	5.340592911	0.000177701	1	1.12411036	up	146.6074442	7.19581455	1.32E-07	1	1.503288669	up
Com_3531_pos	beta-Zearalenol	1	0	0	0	0.028515494	-5.13211018	4.41E-11	1	2.041772216	down
Com_4511_neg	delta-Hydroxylysylnorleucine	1	0	0	1	0.00606551	-7.365155446	2.20E-06	1	1.824409108	down													21.44560865	4.422610357	5.42E-08	1	1.116103175	up
Com_3524_pos	4-{[1-(quinolin-2-yl)azetidin-3-yl]oxy}pyridine-2-carboxamide	0	1	0	0							0.263419817	-1.924564211	0.002421303	1	1.268711017	down
Com_1422_pos	Tridecanoic acid	0	0	0	1																			5.69193938	2.508920297	2.06E-13	1	2.200535898	up
Com_10674_pos	Scensidin	1	1	0	0	0.264179773	-1.920408086	0.000186248	1	1.262236058	down	0.340211399	-1.555496613	5.25E-05	1	1.099012107	down
Com_3849_pos	3-[6-ethyl-7-hydroxy-3-(4-methyl-1,3-thiazol-2-yl)-4-oxo-4H-chromen-2-yl]propanoic acid	1	1	0	1	47.68617153	5.575499056	9.33E-06	1	2.035489277	up	0.117690642	-3.086928482	2.64E-08	1	1.215466265	down							27.42033738	4.777174417	8.90E-08	1	1.768162105	up
Com_7436_neg	Quercetin 3-(6''-acetylglucoside)	1	0	1	0	21.78880099	4.445514904	3.60E-05	1	1.55531126	up							16.88254979	4.077460907	0.00048196	1	1.307079722	up
Com_13388_pos	Asterinic acid	1	0	1	1	4.488918937	2.166368044	6.77E-05	1	1.152389875	up							0.064247813	-3.960208853	7.46E-07	1	1.814218666	down	0.160304758	-2.641110847	3.72E-05	1	1.451761375	down
Com_5230_pos	ethyl 7-(4-methoxybenzoyloxy)-3-(2-methoxyphenyl)-4-oxo-4H-chromene-2-carboxylate	0	1	0	0							0.183261316	-2.448025807	2.87E-08	1	1.897803177	down
Com_10010_pos	14,19-Dihydroaspidospermatine	0	0	1	1													0.216427886	-2.208041694	7.54E-13	1	1.90154206	down	0.364772323	-1.454931825	1.84E-08	1	1.476102195	down
Com_8534_pos	ELAIDIC ACID	0	0	1	0													0.445475792	-1.16658106	4.62E-14	1	1.827625373	down
Com_7560_neg	Lethedoside B	1	0	0	0	7.736168034	2.951619131	1.61E-06	1	1.979152164	up
Com_14091_pos	Jaspamide P	0	0	0	1																			0.051366851	-4.283018554	0.000130024	1	1.118168854	down
Com_3634_pos	Dehydrodiisoeugenol	0	1	0	0							0.20000748	-2.321874142	1.85E-06	1	1.150201126	down
Com_3801_pos	(4Ar,5S,6R,8aR)-5-[(E)-4-carboxy-3-methylbut-3-enyl]-5,6,8a-trimethyl-3,4,4a,6,7,8-hexahydronaphthalene-1-carboxylic acid	0	0	1	1													1740.109486	10.76496237	1.63E-05	1	1.883425677	up	922.263422	9.84903507	1.87E-09	1	1.896229348	up
Com_2513_pos	gamma-Linolenic Acid methyl ester	0	1	0	0							21.74959875	4.44291688	2.34E-10	1	1.749483096	up
Com_8739_pos	4-Androstenediol	0	1	0	0							242.8998668	7.924217889	1.52E-11	1	2.309243622	up
Com_5838_pos	Methyl phenyl sulfide	0	1	1	0							0.185176587	-2.433026391	1.00E-11	1	1.118333298	down	0.133040562	-2.910061925	1.55E-09	1	1.069159506	down
Com_6695_neg	Effuside II	1	1	0	1	0.092269578	-3.43800113	1.73E-06	1	1.930724543	down	0.097514415	-3.358240683	1.54E-08	1	2.052657566	down							3.769826899	1.91449828	4.69E-15	1	1.094547211	up
Com_7318_pos	N-Isobutyldeca-trans-2-trans-4-dienamide	1	0	0	1	5.552617943	2.473168132	0.002237331	1	1.542977964	up													0.24545732	-2.026455904	4.52E-07	1	1.148176294	down
Com_11657_pos	Asp His Phe	0	0	0	1																			11.16568557	3.48099993	0.000364365	1	1.396458419	up
Com_5571_pos	Timosaponin A1	1	0	0	1	0.189279157	-2.401412541	4.31E-09	1	1.03091512	down													5.416972336	2.437486723	0.001782243	1	1.257219643	up
Com_8166_neg	Thalsimidine	0	0	1	0													31.21504966	4.964169856	0.000434273	1	1.237446296	up
Com_1518_neg	Gibberellin A15	0	1	0	0							15.4260727	3.94729891	8.58E-11	1	2.459603611	up
Com_13207_pos	Canthaxanthin	1	1	0	0	24.65387957	4.623742784	1.83E-05	1	1.443330647	up	0.092146359	-3.439929034	0.000998076	1	1.250367741	down
Com_3272_neg	4,6-Dichloropyrimidine-5-carboxylic acid	1	1	1	0	0.265736947	-1.911929267	5.16E-07	1	1.822315982	down	0.42697982	-1.22776021	5.53E-07	1	1.301972927	down	0.373429934	-1.421090515	3.88E-06	1	1.207839016	down
Com_9544_pos	N-Cyclohexanecarbonyltetradecylamine	1	1	0	0	0.043687185	-4.516646036	0.000503531	1	2.27433167	down	0.145436415	-2.781539549	2.13E-07	1	1.433230879	down
Com_1045_pos	Methyl syringate	0	1	1	0							0.452286771	-1.144690295	1.21E-09	1	1.041386268	down	0.207857287	-2.266334768	2.02E-08	1	1.636655623	down
Com_5103_pos	Saikogenin F	0	1	0	0							0.093589243	-3.417513471	1.18E-05	1	1.157940914	down
Com_13103_pos	Tinosposinenside A	0	0	0	1																			0.150684555	-2.730396549	0.001453058	1	1.200564713	down
Com_12780_pos	6-O-(3,4-dimethoxybenzoyl)-ajugol	0	1	0	0							0.14285055	-2.807421508	8.64E-09	1	1.65026309	down
Com_2434_neg	Ursolic acid acetate	0	1	0	0							0.015293141	-6.030971417	1.82E-06	1	2.238344562	down
Com_11056_pos	Staphylionoside A	0	0	0	1																			3.187777058	1.672550736	3.72E-05	1	1.105427462	up
Com_13267_pos	PA(17:0cycw7/10:0)	1	0	0	0	0.114381391	-3.128075735	6.81E-12	1	1.166038393	down
Com_300_pos	Thiodiacetic acid	1	0	1	0	1.532713978	0.616088499	6.10E-07	1	1.059346259	up							0.465791896	-1.102242556	2.02E-06	1	1.674225946	down
Com_5849_pos	Phloroglucinol	0	1	1	1							0.515566868	-0.95576854	4.73E-10	1	1.03728083	down	0.294515111	-1.763586437	1.39E-09	1	1.523161069	down	0.49892828	-1.003095648	6.94E-09	1	1.021695978	down
Com_13727_pos	DIHYDROGAMBOGIC ACID	1	0	1	0	0.015359354	-6.024738669	2.66E-07	1	1.552597014	down							24.00952846	4.585535165	2.01E-11	1	1.0246172	up
Com_2974_neg	Hexahydropyrrolo[1,2-a]pyrazine-1,4-dione	0	0	1	1													13.10138641	3.711647583	8.99E-06	1	1.50938944	up	5.010494289	2.324952933	7.49E-08	1	1.096220854	up
Com_5835_neg	5,3',4'-Trihydroxy-7-methoxy-8-C-prenylflavanone	0	1	0	0							0.032267237	-4.953786157	0.000827138	1	2.136209338	down
Com_5537_neg	Gibberellin A82	1	0	1	0	0.104905665	-3.252835513	3.87E-10	1	1.039247592	down							18.37391547	4.199587191	2.86E-08	1	1.16740522	up
Com_3661_pos	2',4,4',6'-Tetramethoxychalcone	1	0	0	0	0.111316343	-3.167262681	7.19E-05	1	1.842749159	down
Com_6632_pos	5-Hydroxyisourate	0	0	1	1													0.218116473	-2.196829361	7.98E-12	1	1.664967639	down	0.240793907	-2.054129209	8.29E-08	1	1.823330783	down
Com_4621_pos	3-(2-methoxyphenyl)-7-[(3-methoxyphenyl)methoxy]-4H-chromen-4-one	0	1	1	0							0.107184339	-3.22183397	2.70E-10	1	1.141775492	down	27.83956633	4.799064833	2.03E-06	1	1.37574507	up
Com_7310_neg	Docosyl-3,4-dihydroxy-trans-cinnamate	0	1	1	0							0.139355529	-2.84315785	0.000254016	1	1.165920618	down	0.026889085	-5.21683551	2.88E-11	1	1.587842361	down
Com_4250_pos	3-[2-(2-methyl-1H-indol-3-yl)-2-oxoacetamido]-1-benzofuran-2-carboxamide	0	0	1	0													0.11869807	-3.074631613	3.81E-15	1	1.157294409	down
Com_12220_pos	Incaspitolide E	0	0	0	1																			0.422147061	-1.244182423	4.77E-05	1	1.433693935	down
Com_7513_pos	Swerilactone M	1	0	0	0	0.293250016	-1.769796906	0.0001005	1	1.199078343	down
Com_4874_neg	Myricarborin	1	0	0	0	0.082583488	-3.598002831	1.86E-06	1	1.099218006	down
Com_4283_neg	Ranunculin	0	0	1	0													6.08216684	2.604585392	1.63E-05	1	1.818103759	up
Com_895_neg	MIF-1	0	0	1	1													6.41012731	2.68035301	1.96E-07	1	1.751958159	up	9.000842204	3.17006	1.34E-06	1	2.39642474	up
Com_397_pos	7-Oxoheptanoic acid	0	0	0	1																			0.189996073	-2.395958494	3.51E-11	1	1.794717109	down
Com_5122_pos	Losartan Carboxylic Acid	1	1	0	0	0.279199238	-1.840633089	1.16E-08	1	1.654665686	down	0.327059151	-1.612376515	2.04E-06	1	1.607432152	down
Com_6897_neg	Xenortide B	1	1	0	0	0.012232165	-6.353176442	1.21E-08	1	2.074639771	down	0.115259692	-3.117040026	2.16E-05	1	1.157791217	down
Com_8899_neg	Platycoside B	0	0	1	1													162.2749643	7.342296629	3.88E-07	1	2.481178748	up	0.166418877	-2.587109009	0.000292012	1	1.066841562	down
Com_12497_pos	Deterrol stearate	1	0	1	0	0.055526136	-4.170689195	5.61E-05	1	1.810626811	down							6.778827979	2.761035861	0.000135048	1	1.044839632	up
Com_1329_pos	Pilocarpine	1	0	0	1	7.191540478	2.846300839	0.009094162	0.888888889	1.395807197	up													3.723745303	1.896754399	0.000250969	1	1.022793344	up
Com_1776_pos	Pterostilbene	1	1	0	0	98.36980926	6.6201437	2.96E-06	1	1.849624964	up	19.13326889	4.258011472	0.000417833	1	1.471007209	up
Com_1777_pos	N2-(3-Carboxy-1-oxopropyl)-L-arginine	1	0	1	0	1.686781962	0.754273499	0.000148132	1	1.278505447	up							0.417233046	-1.261074668	0.000238718	1	1.852223844	down
Com_4947_neg	Ficiolide G	1	0	0	1	0.34092429	-1.552476705	1.64E-06	1	2.051714251	down													2.423400598	1.277032908	3.24E-11	1	1.731667902	up
Com_1272_neg	Hydroxy-beta-sanshool	0	1	0	1							22.3800636	4.484142231	0.002046951	1	2.489074574	up							15.93334196	3.993976993	1.99E-09	1	1.627833711	up
Com_7107_neg	Kleinioxanthrone 2	1	1	0	1	0.122167205	-3.033071039	1.15E-09	1	1.619056543	down	0.240279731	-2.057213144	8.68E-14	1	1.206690475	down							6.017775199	2.589230214	9.58E-12	1	1.423052746	up
Com_4570_neg	Sterculic acid	0	0	1	1													3.459398432	1.790521184	2.47E-06	1	1.126656377	up	0.224953608	-2.152300589	3.19E-05	1	1.552575164	down
Com_11281_pos	Sulfasalazine	1	1	0	1	62.62448768	5.968654991	2.81E-05	1	2.445128165	up	7.327372536	2.873295967	4.86E-06	1	1.246004577	up							0.106774852	-3.227356199	1.05E-10	1	1.294293649	down
Com_1878_pos	Xyloidone	0	0	0	1																			0.060714909	-4.041805372	4.99E-05	1	2.228521083	down
Com_1663_neg	Gibberellin A1	0	1	0	0							0.071018087	-3.815669685	0.000432036	1	1.348598422	down
Com_4365_pos	N-Benzyllinoleamide	0	0	1	1													0.284736715	-1.812299565	5.62E-07	1	1.525550306	down	0.380844639	-1.392725507	0.001415935	1	1.309642036	down
Com_7473_neg	Dihydroornativolide	1	1	0	0	2.907936112	1.539995574	0.000603801	1	1.196835413	up	8.136576664	3.024421931	1.86E-06	1	2.742668814	up
Com_536_neg	Ethyl ferulate	0	0	1	1													6.44952346	2.689192567	0.018409432	1	1.48646977	up	0.037756393	-4.727135245	3.73E-07	1	2.107708513	down
Com_6994_neg	sasanquin	1	1	1	1	104.9404923	6.713427653	1.04E-05	1	1.674886238	up	35.07972969	5.132565726	2.16E-08	1	1.365295048	up	152.4159879	7.251870434	1.66E-09	1	1.53627008	up	28.38878662	4.827249282	1.17E-10	1	1.201331154	up
Com_3439_pos	Kyotorphin	0	0	1	0													0.267346522	-1.903217184	2.02E-12	1	1.314507923	down
Com_12278_pos	7beta-Hydroxycatuabine F	0	1	0	0							106.5565839	6.735475927	7.07E-08	1	1.826880529	up
Com_7759_neg	Kunzeaphlogin F	1	0	1	0	6.078141466	2.603630253	2.50E-10	1	2.245349801	up							2.859130374	1.515576407	6.93E-08	1	1.152054898	up
Com_3346_pos	Aristolochic acid B	0	1	0	0							0.059357874	-4.074416778	0.000257051	1	2.33030907	down
Com_12473_pos	4-O-alpha-Cadinylangolensin	1	1	0	0	0.050900782	-4.296168367	3.04E-06	1	1.479835073	down	36.40848238	5.186202701	4.79E-07	1	1.956105998	up
Com_6436_neg	Deoxycorticosterone sulfate	1	0	0	1	9.732453453	3.28280354	4.99E-05	1	1.898885061	up													0.260038194	-1.943204553	1.15E-09	1	1.112729747	down
Com_7969_neg	Withaperuvin H	1	1	1	0	7.335372868	2.874870302	6.04E-08	1	1.143624902	up	18.88625799	4.239264978	4.10E-06	1	1.892305419	up	23.30683335	4.542681097	7.92E-07	1	1.605998635	up
Com_5608_pos	6-Hydroxykaempferol 3-beta-rutinoside	0	1	0	1							106.9340096	6.740576954	5.52E-06	1	2.380056454	up							0.017547726	-5.832572093	2.97E-12	1	1.86923374	down
Com_6087_neg	(3R)-3,22-dihydroxytricosanoic acid	0	1	0	0							0.049190078	-4.34548885	6.05E-10	1	1.229665172	down
Com_6566_pos	3,7-Dimethylguanine	0	1	1	0							0.521303233	-0.939805289	6.60E-09	1	1.05491365	down	0.32056018	-1.64133287	1.54E-12	1	1.468396041	down
Com_13892_pos	Sordarin-1-glucose ester	0	1	0	0							7.730085595	2.950484389	1.05E-06	1	1.215732166	up
Com_8401_neg	S4:16(P3:14/F1:2)	1	0	1	0	5.085097428	2.346275416	1.19E-06	1	1.237876907	up							12.03244866	3.588858362	0.00046263	1	1.796247158	up
Com_14029_pos	Toxiusol	0	0	0	1																			61.17469205	5.934863029	4.96E-05	1	1.726259412	up
Com_7950_neg	Teraspiridole B	0	1	1	0							0.352471517	-1.504421414	5.79E-10	1	1.260387115	down	4.103523456	2.0368632	1.43E-06	1	1.373704507	up
Com_12552_pos	Fomlactone B	1	0	1	1	3.947973971	1.981112478	1.83E-08	1	1.320268522	up							6.935361084	2.793970997	1.85E-14	1	1.632547718	up	3.316685442	1.729742192	0.000388154	1	1.235746751	up
Com_251_pos	5-Phenyltetrazole	0	1	1	0							0.249017081	-2.005683389	0.000189074	1	1.379404366	down	0.070340782	-3.829494825	6.45E-05	1	2.110810725	down
Com_3135_pos	Bavachromene	0	1	0	0							0.202213571	-2.30604827	9.87E-10	1	1.185783245	down
Com_115_pos	N-(3-Methylbutyl)acetamide	1	0	1	1	2.872904349	1.52250996	2.53E-05	1	1.056268939	up							0.2226528	-2.167132342	3.49E-07	1	1.288858614	down	0.218819838	-2.192184555	2.82E-09	1	1.54800343	down
Com_5318_neg	Fluoxymesterone	0	1	0	1							6.468485757	2.693428023	0.002780272	1	1.197531877	up							28.30969895	4.823224502	1.60E-10	1	1.620247026	up
Com_2528_pos	Myristoyl Ethanolamide	0	0	1	1													0.163676536	-2.611080575	1.22E-05	1	1.9945661	down	0.252015336	-1.988416564	2.27E-06	1	1.767932527	down
Com_8719_neg	Linckoside A	0	0	0	1																			0.159659989	-2.646925281	0.013510269	1	2.189106152	down
Com_2957_neg	4-Chlorothreonine	1	1	0	0	0.343557936	-1.541374685	1.05E-08	1	1.971118702	down	0.559396252	-0.838057506	5.52E-05	1	1.166158499	down
Com_8583_pos	Heliovicine	1	0	0	0	0.024892727	-5.3281319	1.35E-05	1	2.152920625	down
Com_2039_pos	phenol glucuronide	1	1	0	0	0.140265944	-2.833763325	4.77E-08	1	1.031144026	down	0.032808547	-4.929784504	6.70E-06	1	2.020706915	down
Com_4972_neg	Monocillin II	1	1	0	0	0.002476497	-8.657483652	1.37E-07	1	2.017502062	down	0.089364839	-3.484148883	0.002494249	1	1.06221401	down
Com_1596_neg	Dehydrodiconiferylalcohol	0	1	0	0							3.129696346	1.646022688	1.90E-10	1	1.072431179	up
Com_13185_pos	Amphidinolide B	0	0	1	1													0.010811086	-6.531344781	2.39E-05	1	2.000014227	down	0.11985876	-3.06059274	4.59E-14	1	1.027321949	down
Com_9929_pos	Melophlin D	0	0	0	1																			0.50590825	-0.983052328	0.003139631	1	1.076831436	down
Com_10783_pos	Volinanserin	0	0	1	0													17.14958723	4.100101947	3.02E-11	1	1.793395222	up
Com_7436_pos	Thymol Sulfate	0	1	0	0							0.398606037	-1.326964535	2.02E-05	1	1.46297228	down
Com_11763_pos	Coelenterazine	1	1	0	1	3.969731124	1.989041295	9.18E-06	1	1.18336752	up	4.29404193	2.102336279	3.59E-08	1	1.363356609	up							0.183562652	-2.445655544	1.40E-05	1	1.504185081	down
Com_1339_neg	Carnosic acid	0	0	1	1													264.1309273	8.045109427	2.19E-09	1	2.306700762	up	8.685079729	3.118539093	0.000293692	1	1.123220214	up
Com_8805_pos	Vittarilide B	0	0	1	0													3.968410417	1.988561238	9.42E-06	1	1.289200113	up
Com_2032_pos	Tryptanthrin	0	0	1	1													0.078045266	-3.67954507	0.00127777	0.944444444	1.254504771	down	0.049632043	-4.33258435	0.001020983	1	1.99200605	down
Com_5582_pos	Neodiosmin	1	1	1	0	0.035626079	-4.810922488	3.63E-06	1	1.059603224	down	0.003208105	-8.284062852	0.000123597	1	2.304817628	down	0.016682273	-5.905540336	1.85E-05	1	1.172217909	down
Com_11212_pos	Gibberellin A43	1	0	1	0	2.133949858	1.093526277	0.004751308	1	1.354630676	up							0.383303395	-1.383441317	2.86E-08	1	1.390850982	down
Com_5421_neg	2,3-Dinor-TXB1	0	1	1	1							8.913636863	3.156014188	2.82E-10	1	1.860024097	up	12.00496535	3.585559334	3.18E-12	1	1.689720448	up	5.863428757	2.551744556	8.00E-10	1	1.409861985	up
Com_1004_neg	Isomagnolone	1	1	0	0	18.34274395	4.197137567	1.18E-08	1	1.290092447	up	0.106015788	-3.237648965	0.005430164	1	1.383442323	down
Com_3450_pos	1,2,3,7-Tetramethoxyxanthone	1	1	1	1	11.13981188	3.477652964	0.000740977	1	1.247267734	up	5.148645223	2.364192862	0.029314572	1	1.119584821	up	26.80236727	4.744288525	3.34E-08	1	1.350188478	up	0.064254962	-3.960048328	1.71E-11	1	1.320058088	down
Com_4512_neg	3-Hydroxychlorpropamide	1	0	0	0	40.17607965	5.328264889	0.000966232	1	1.98444916	up
Com_2924_neg	Finavarrene	1	0	1	1	0.018991075	-5.718534649	0.000116605	1	2.052542186	down							0.090352093	-3.468298174	0.002472796	1	1.126867606	down	21.48625412	4.425342083	6.87E-05	1	1.61007123	up
Com_11131_pos	Sammangaoside B	1	0	0	0	0.019739072	-5.662802011	1.14E-08	1	1.712163976	down
Com_13353_pos	12-Dihydrodalbin	0	1	0	0							3.0549519	1.611149665	5.49E-11	1	1.056786209	up
Com_954_pos	Chelidamic acid	0	1	1	1							4.603914642	2.202861086	0.000101818	1	1.265716432	up	0.118544601	-3.076498133	6.89E-09	1	1.360297982	down	0.06225008	-4.005780495	6.46E-06	1	2.116723835	down
Com_12245_pos	Dendronpholide L	0	0	0	1																			5.72642339	2.517634342	0.000129766	1	1.194561755	up
Com_8851_pos	Imazalil	0	1	0	0							0.24584871	-2.024157308	6.43E-10	1	1.172725375	down
Com_4370_pos	Paulownin	1	0	0	0	10.21709988	3.352913841	0.000373727	1	1.701867251	up
Com_8052_neg	Murrafoline	1	1	0	1	0.035718124	-4.807199869	1.00E-05	1	1.102205721	down	0.01616263	-5.951194211	0.000296532	1	1.944087067	down							79.38612735	6.310815015	1.31E-10	1	1.45077334	up
Com_6915_neg	glucosyltestosterone	0	0	0	1																			0.252668358	-1.984683088	1.47E-10	1	1.126274901	down
Com_3305_neg	(-)-Salsoline	0	1	1	0							39.92821065	5.319336515	1.76E-08	1	1.727891459	up	8.912098429	3.155765167	0.004807791	1	1.077677629	up
Com_4901_pos	ethyl 5-[(1-ethoxy-1-oxopropan-2-yl)oxy]-2-(4-methoxyphenyl)-1-benzofuran-3-carboxylate	0	1	0	0							0.047639864	-4.391686899	5.73E-09	1	1.231015719	down
Com_3042_pos	8-Chloro-2-(2-phenylethyl)-5,6,7-trihydroxy-5,6,7,8-tetrahydrochromone	0	1	1	1							0.263003552	-1.926845812	1.74E-06	1	1.915431259	down	0.325170629	-1.620731143	0.00121706	1	1.218680677	down	0.330023095	-1.599361108	6.83E-05	1	1.459274624	down
Com_6290_neg	Ajulemic acid	1	0	0	0	137.0507903	7.098566837	2.72E-06	1	2.332582999	up
Com_12420_pos	Met Trp His	1	0	0	1	2.260942837	1.176924517	1.21E-07	1	1.355072437	up													0.381183546	-1.391442249	0.000160138	1	1.706521927	down
Com_4716_pos	Arg-gly-asp-ser	0	1	0	0							6.118103922	2.613084613	9.03E-05	1	1.11658356	up
Com_521_neg	N(6)-(1-Carboxyethyl)-L-lysine	0	1	0	0							0.120062467	-3.058142872	2.22E-05	1	2.105234778	down
Com_12492_pos	Longipedlactone A	0	0	1	1													3.000734017	1.585315445	0.007181937	0.833333333	1.603674806	up	23.45163696	4.551616724	1.79E-06	1	1.080667373	up
Com_3368_pos	4-(6-methoxy-3-methyl-1-benzofuran-2-yl)-7,8-dimethyl-2H-chromen-2-one	1	1	0	1	35.57725663	5.152883363	4.89E-06	1	1.518330242	up	7.115850464	2.831036193	0.023967242	1	1.18660636	up							0.093789204	-3.414434318	1.87E-13	1	1.015517912	down
Com_13725_pos	Lustromycin	1	1	0	0	50.51136998	5.658536266	2.27E-06	1	1.987577575	up	49.72402621	5.635871213	5.54E-07	1	2.163570051	up
Com_2159_neg	Lamiide	0	0	1	0													3.648037209	1.867120445	3.57E-06	1	1.194420091	up
Com_12963_pos	Kadsuphilol D	0	1	0	0							0.221552304	-2.174280763	9.68E-07	1	2.035792073	down
Com_5500_neg	Doxefazepam	1	1	0	0	0.386834295	-1.370212393	1.03E-06	1	1.321489928	down	0.503291876	-0.990532784	1.48E-09	1	1.044919281	down
Com_8078_neg	Mooniine A	0	1	1	1							0.256208545	-1.964609504	2.53E-05	1	1.034012712	down	18.24259959	4.189239424	7.02E-07	1	1.739958004	up	0.310860368	-1.685661397	0.005665112	0.888888889	1.083333498	down
Com_7743_neg	Isomorellinol	0	1	0	0							26.379531	4.72134701	2.71E-05	1	1.568325582	up
Com_14163_pos	Chalcomycin	0	0	0	1																			0.093635215	-3.416804979	2.45E-13	1	2.181965499	down
Com_5937_neg	11beta-Hydroxy-3,20-dioxopregn-4-en-21-oic acid	1	1	0	1	16.80550452	4.07086195	0.00089602	1	1.494491309	up	14.53439913	3.861399525	3.18E-09	1	1.380096482	up							8.669045348	3.11587313	4.68E-06	1	1.056951764	up
Com_2045_pos	trans-Trimethoxyresveratrol	1	0	0	0	71.48741936	6.159617468	1.15E-06	1	1.721321841	up
Com_4685_pos	8-methoxy-7'-(2-oxopropoxy)-2H,2'H-[3,4'-bichromene]-2,2'-dione	1	0	1	1	15.78013143	3.980037316	1.25E-07	1	1.561899732	up							0.057432316	-4.12199344	7.92E-10	1	1.447144365	down	0.095028145	-3.395501327	3.98E-09	1	1.400979277	down
Com_7340_pos	Secbumeton	0	0	0	1																			17.85090324	4.15792517	3.46E-09	1	1.594434313	up
Com_10987_pos	Pleurogenin	1	1	0	0	0.252352737	-1.986486362	7.19E-06	1	1.03844882	down	0.098668509	-3.341266476	2.97E-11	1	1.953400057	down
Com_6505_neg	CPA(18:2(9Z,12Z)/0:0)	0	0	0	1																			3.037361687	1.602818714	6.17E-08	1	1.111249637	up
Com_14262_pos	PA(6 keto-PGF1alpha/i-12:0)	0	1	1	1							7.642829674	2.934106879	2.33E-10	1	1.039792391	up	0.027689875	-5.17449767	9.13E-07	1	1.477214683	down	73.49242674	6.199523685	2.26E-06	1	2.099693025	up
Com_7032_pos	2-Naphthalenesulfonic acid	0	0	0	1																			0.208091364	-2.264711005	1.46E-05	1	1.124672526	down
Com_2203_pos	4-Methylumbelliferyl phosphate	0	0	1	0													0.302464759	-1.725161037	2.23E-06	1	1.189572265	down
Com_3084_pos	4-(7-methoxy-1-benzofuran-2-yl)-7,8-dimethyl-2H-chromen-2-one	1	1	0	1	191.4847366	7.581085588	2.52E-07	1	1.837089518	up	56.2171323	5.812937957	1.97E-06	1	1.561233199	up							49.92884706	5.641801688	1.40E-06	1	1.418735336	up
Com_4400_pos	3',4',5',5,7-Pentamethoxyflavone	0	0	0	1																			0.044135304	-4.501923067	2.99E-06	1	1.36613693	down
Com_4037_neg	3-(Aminomethyl)-2,5,9-trimethyl-7H-furo[3,2-g]chromen-7-one	0	1	0	1							9.591328194	3.261730611	2.74E-07	1	2.256457058	up							0.237090686	-2.076489106	5.76E-07	1	1.332756941	down
Com_9386_pos	Octanedioylcarnitine	1	0	0	0	0.123586265	-3.016409679	1.80E-06	1	1.04078929	down
Com_1729_neg	Lactobionic acid	0	1	0	0							1.584459859	0.66399111	5.93E-09	1	1.374339441	up
Com_8321_neg	PG(10:0/17:0cycw7)	0	1	1	0							0.123183285	-3.02112159	0.000520627	1	1.339417414	down	0.032709753	-4.934135307	2.86E-07	1	1.618781011	down
Com_13434_pos	Metkephamid	0	1	1	0							0.163645733	-2.611352106	3.26E-06	1	2.038757704	down	0.256515987	-1.962879353	8.22E-07	1	1.218196946	down
Com_2263_neg	ent-3beta-Cinnamoyloxykaur-16-en-19-oic acid	0	0	0	1																			0.276243379	-1.855988206	1.30E-05	1	1.258360229	down
Com_6672_neg	1-(6Z,9Z,12Z,15Z-octadecatetraenoyl)-glycero-3-phosphate	0	0	0	1																			0.027424426	-5.188394744	3.94E-07	1	2.763492934	down
Com_12850_pos	Lysine conjugated deoxycholic acid putative	0	1	0	0							0.013513502	-6.209454648	8.73E-07	1	2.016560693	down
Com_1018_neg	Texasin	0	1	0	0							0.117454234	-3.089829379	0.000350887	1	1.553404887	down
Com_7828_neg	Hemsine A	0	0	1	0													580.452473	9.181034135	1.43E-07	1	1.733636372	up
Com_2643_neg	Ilexsaponin A	0	1	1	0							0.035948551	-4.797922585	3.27E-11	1	1.301903452	down	392.3011331	8.615817692	7.22E-13	1	1.86307517	up
Com_4470_neg	10,16-Dihydroxy-hexadecanoate	0	1	0	0							0.271042947	-1.883406627	8.06E-06	1	1.119239426	down
Com_11589_pos	N-(2-hydroxyhexanoyl)sphingosine	1	1	1	0	20.79528969	4.378184877	1.27E-13	1	1.20942692	up	16.26967485	4.024113514	9.43E-10	1	1.22591082	up	477.8842497	8.900517409	1.10E-05	1	2.288333563	up
Com_4618_neg	3-(8,11,14-Pentadecatrienyl)phenol	1	0	0	0	0.092920035	-3.427866498	2.36E-07	1	2.942763472	down
Com_1450_pos	N-acetylarginine	0	0	1	1													0.155295875	-2.686908586	1.98E-09	1	1.713398358	down	0.16880891	-2.566537042	1.19E-11	1	1.920580266	down
Com_4749_neg	Tanzawaic acid F	0	1	0	0							0.145848125	-2.777461258	3.65E-05	1	1.24054161	down
Com_8_neg	3-Furanoic acid	0	1	0	0							2.179285579	1.123855263	8.66E-07	1	1.434011919	up
Com_7545_neg	Scytonine	1	0	0	0	0.23934836	-2.062816173	4.91E-08	1	1.951688892	down
Com_4980_neg	Linalool glucoside	1	0	1	0	157.8720005	7.302611514	8.45E-10	1	2.192519864	up							23.56818267	4.558768613	3.68E-08	1	1.201775187	up
Com_6928_neg	glycosmisic acid sulfate	0	1	0	0							40.97283576	5.356595841	1.82E-05	1	1.944959045	up
Com_1149_neg	4,10-Epizedoarondiol	0	0	1	0													4.669254201	2.223192133	4.05E-06	1	2.163232762	up
Com_12452_pos	Monatepil	0	0	0	1																			0.242825427	-2.042008598	8.38E-07	1	1.374335709	down
Com_12008_pos	Hypnum acid methyl ester	0	0	1	1													0.039099702	-4.676698571	0.000169583	1	1.757701262	down	0.038940853	-4.682571703	0.000355602	1	2.046356288	down
Com_13748_pos	Rubuside E	0	0	1	1													63.92739228	5.99836234	9.59E-06	1	1.864180104	up	0.120890447	-3.048227846	4.84E-12	1	1.07631786	down
Com_14395_pos	Kaempferol 3-(3Rha-glucosylrutinoside)	0	1	0	0							0.120558292	-3.052197214	1.85E-06	1	1.26709287	down
Com_3293_neg	Ibufenac	0	1	0	0							0.2700222	-1.888850069	5.13E-08	1	1.409202963	down
Com_7764_neg	Peloruside A	1	0	1	0	6.381326644	2.673856384	0.001842867	1	1.537612012	up							6.104803937	2.609944962	4.55E-07	1	1.103610848	up
Com_7057_neg	(20s)-5-Stigmastene-3beta,7alpha,16beta,20-tetrol	0	0	1	0													68.17803196	6.09123505	1.36E-11	1	1.993962364	up
Com_4840_neg	15-Acetoxyrudmollin	1	0	0	1	1.886022803	0.915347119	2.18E-06	1	1.0694191	up													0.561586779	-0.832419123	3.14E-05	1	1.002630406	down
Com_6485_pos	4-(Dimethylamino)butyl carbamimidothioate	1	0	1	0	0.029219116	-5.096943636	0.00010625	1	1.130821853	down							0.010511056	-6.571948577	2.50E-17	1	1.199076871	down
Com_10399_pos	Gentiobioside	1	0	0	0	13.6650777	3.772421758	2.43E-08	1	1.322632582	up
Com_5644_pos	Steviolbioside	0	1	0	0							0.035195413	-4.828468766	0.000680168	1	1.601527521	down
Com_4907_neg	Propamidine	1	0	1	0	0.059763899	-4.064581919	2.36E-05	1	1.553166704	down							0.162758833	-2.619192253	0.007305524	1	1.045996905	down
Com_2506_neg	Coreoside B	0	1	0	0							3.981993531	1.993490877	7.51E-06	1	2.212383208	up
Com_7128_neg	Cardivin B	0	1	0	0							0.353384613	-1.500688871	8.84E-07	1	1.429080915	down
Com_3123_neg	Rancinamycin III	1	1	0	0	12.17965797	3.606401714	3.46E-07	1	2.022048992	up	12.86665743	3.685565406	4.38E-10	1	2.304686864	up
Com_1103_pos	3-hydroxy-6H,7H,8H,9H,10H-cyclohexa[c]chromen-6-one	0	0	1	0													6.387761129	2.675310364	9.05E-06	1	1.118087915	up
Com_12097_pos	Histidinohydroxylysinonorleucine	0	0	1	1													0.312781137	-1.676774583	6.81E-13	1	1.301831241	down	2.209515463	1.143730028	4.73E-06	1	1.045220593	up
Com_6409_neg	Heterophylol	0	1	1	0							16.28739416	4.025683899	1.34E-09	1	1.059780287	up	182.6422336	7.512876598	3.32E-08	1	1.579179711	up
Com_10940_pos	1-[2-(Benzhydryloxy)ethyl]piperidine-4-acetic acid ethyl ester	1	1	0	0	10.87079133	3.442385059	1.09E-06	1	1.862286059	up	8.157141923	3.028063753	2.60E-10	1	1.787096062	up
Com_5372_pos	Virginiamycin M1	0	1	0	0							0.102220919	-3.290237623	0.001141186	1	1.683141191	down
Com_2339_neg	Cholesteryl sulfate	0	0	1	0													4.315475482	2.109519525	0.000193878	1	1.38060423	up
Com_1023_neg	Batatasin I	1	0	0	0	0.004598138	-7.76473441	1.33E-06	1	2.255816004	down
Com_4151_pos	Rauwolscine	0	0	1	1													0.056182185	-4.153743448	4.57E-05	1	1.427098156	down	0.063991435	-3.965977378	2.22E-05	1	1.587772181	down
Com_6518_neg	Citrifolinin B epimer b	0	0	1	1													10.09216346	3.335163574	1.82E-06	1	1.603110696	up	9.087337763	3.183857703	1.81E-06	1	1.806335469	up
Com_5078_pos	Eburicoic acid	1	0	1	0	2.592362767	1.374267618	0.010652872	0.916666667	1.095007748	up							0.267470582	-1.902547871	2.35E-07	1	1.175625021	down
Com_13458_pos	Garcinol	0	0	1	0													0.114617893	-3.125095815	3.44E-08	1	1.091183695	down
Com_2200_neg	Reptoside	1	1	0	0	0.22577902	-2.14701666	6.55E-05	1	1.523680408	down	0.333206553	-1.585511322	5.13E-06	1	1.215601237	down
Com_7749_neg	3-O-alpha-Mycarosylerythronolide B	0	0	1	0													18.48901851	4.208596736	5.68E-09	1	1.292800519	up
Com_5341_neg	Nicotine glucuronide	1	0	0	0	0.224782328	-2.153399479	2.03E-08	1	1.99686505	down
Com_204_pos	2-Amino-4-methoxyphenol	0	1	0	1							0.281322146	-1.829704968	2.02E-06	1	1.239836587	down							0.320331653	-1.642361732	1.84E-06	1	1.063723942	down
Com_6467_neg	3-methoxy Limaprost	0	1	0	0							31.12839807	4.960159429	0.000957083	1	2.035489545	up
Com_836_neg	O-Desmethylangolensin	0	0	0	1																			0.103901548	-3.266710944	3.24E-05	1	1.014190057	down
Com_7668_neg	UDP-xylose	1	1	0	0	0.080261682	-3.639144793	2.93E-06	1	1.701252652	down	6.090042351	2.606452261	7.94E-08	1	1.328879034	up
Com_6768_neg	Kurarinone	0	0	1	0													13.98943137	3.806265417	6.77E-08	1	1.000522239	up
Com_11433_pos	Argentine	1	1	0	0	37.20201783	5.21730897	2.87E-05	1	1.958608853	up	37.36176178	5.223490581	3.21E-06	1	2.122562274	up
Com_5468_pos	Suspenoidside B	0	0	0	1																			0.102568638	-3.285338429	1.51E-12	1	1.27221256	down
Com_6398_neg	alclometasone	1	0	1	0	0.005741966	-7.444239498	8.42E-07	1	1.978294188	down							0.006412132	-7.284980134	7.30E-07	1	1.71005543	down
Com_10885_pos	Nigakilactone A	1	1	1	0	52.00554053	5.700593427	0.000415405	1	1.510384075	up	321.4892611	8.328626737	5.35E-06	1	2.137802049	up	74.95273497	6.227909217	2.11E-06	1	1.256443543	up
Com_10168_pos	Murrayazolinol	1	1	0	1	58.45434923	5.869238466	0.000179111	1	1.519958653	up	177.5332299	7.471945277	2.00E-06	1	2.023201676	up							23.27971236	4.541001327	0.001134366	1	1.827327596	up
Com_5607_pos	(R)-Fangchinoline	1	0	0	1	0.315881062	-1.662546647	0.001561513	1	1.579484996	down													0.324818934	-1.622292365	3.98E-06	1	1.684204597	down
Com_5760_neg	7-beta-D-Glucopyranosyloxybutylidenephthalide	0	1	1	0							15.05903087	3.912557023	7.02E-15	1	1.420026441	up	34.95180194	5.127294931	1.74E-06	1	1.506106598	up
Com_7136_neg	Lysidicichin	1	0	0	0	10.35968528	3.372908271	1.47E-07	1	1.541318586	up
Com_13172_pos	1beta,3beta-diacetoxy-22-hopanol	0	0	0	1																			0.082942377	-3.59174679	9.73E-05	1	2.842703258	down
Com_6821_neg	Hyuganoside IV	0	1	0	1							0.232017471	-2.107694648	2.04E-08	1	1.490204266	down							0.29609722	-1.755857151	3.73E-08	1	1.159639164	down
Com_7612_pos	D-glycero-L-galacto-Octulose	0	0	1	1													0.275878866	-1.857893155	1.65E-07	1	1.935806273	down	0.356813031	-1.486759789	7.24E-06	1	1.792392594	down
Com_12925_pos	Trp Tyr Tyr	1	0	1	0	4.155877802	2.055153234	2.11E-08	1	1.737048512	up							3.653148054	1.869140224	0.002100617	1	1.282168168	up
Com_12804_pos	Cathafuran A	0	0	1	0													19.7485036	4.303671435	1.56E-06	1	1.484038137	up
Com_7465_neg	2-(Diphenylmethyl)-N-((2-iodophenyl)methyl)-3-quinuclidinamine	1	1	1	0	9.031299431	3.174933579	6.33E-05	1	1.121662105	up	7.676773255	2.940500037	0.000129126	1	1.136364711	up	135.54748	7.082654482	1.15E-07	1	2.097391927	up
Com_2552_neg	Morellic acid	0	0	1	0													0.032685831	-4.935190826	1.05E-07	1	1.4749829	down
Com_5634_pos	Calenduloside E	0	0	1	0													59.35764508	5.891361951	0.00089225	1	1.368468241	up
Com_8159_pos	Juncutol	0	0	0	1																			0.049443985	-4.338061154	0.000333264	1	1.462707066	down
Com_4654_pos	Resveratrol 4'-O-glucopyranoside	0	1	0	1							7.503423469	2.907548982	0.000152463	1	1.026650978	up							0.056999202	-4.132914481	9.90E-08	1	1.302575378	down
Com_4062_neg	Tiaprofenic acid	0	0	0	1																			17.65537823	4.142035823	4.75E-05	1	2.274788892	up
Com_4478_pos	Bufotalidin	1	0	1	0	306.3684757	8.259124046	4.13E-07	1	1.495391774	up							2154.09443	11.07286578	8.37E-16	1	1.733438367	up
Com_5422_neg	Cardenolide	1	0	0	0	0.222016477	-2.171261342	9.94E-08	1	1.069098764	down
Com_8387_neg	Flavaprenin 7,4'-diglucoside	0	1	1	0							8.794090746	3.13653442	1.99E-07	1	1.673179628	up	3.913014454	1.968280439	0.006636435	1	1.073136299	up
Com_2284_neg	Dichlorisone acetate	0	1	0	0							8.791449682	3.136101081	9.64E-07	1	1.383526843	up
Com_7783_neg	Revandchinone 1	1	0	0	0	0.011783822	-6.407048593	4.39E-05	1	2.412618112	down
Com_6667_pos	(2S,4S)-4-Hydroxy-2,3,4,5-tetrahydrodipicolinate	0	0	0	1																			0.129910159	-2.944413838	3.42E-12	1	1.149660526	down
Com_4057_pos	Enalaprilat	0	1	0	0							0.175011367	-2.514479463	0.003820085	1	1.467560631	down
Com_2484_pos	cis-11,14-Eicosadienoic acid	0	0	1	0													0.494513326	-1.015918697	0.001623625	1	1.523562672	down
Com_1424_neg	(-)-Jasmonoyl-L-isoleucine	1	1	1	0	0.018121314	-5.786168638	1.49E-06	1	2.051293047	down	0.025217887	-5.309408798	7.90E-13	1	2.038562725	down	0.066441837	-3.911764225	1.55E-06	1	1.218049424	down
Com_12341_pos	Eriotriochin	1	0	0	1	0.015788932	-5.984942599	3.36E-06	1	2.064111627	down													10.08237125	3.333763078	8.23E-09	1	1.169248502	up
Com_2534_pos	Dichotomine B	0	0	1	0													8.179130095	3.031947411	0.00012934	1	1.037565973	up
Com_6749_neg	Arisugacin G	0	0	0	1																			52.40075773	5.711515769	2.42E-06	1	1.683570471	up
Com_2354_pos	Gemcitabine	0	0	1	0													2.270952834	1.183297743	0.035102222	0.805555556	1.227261387	up
Com_2355_neg	16alpha-Hydroxydehydrotrametenolic acid	1	1	1	0	0.036767486	-4.765425662	5.26E-06	1	1.579212799	down	0.037447372	-4.738991702	9.70E-07	1	1.710858764	down	62.16382985	5.958003484	4.70E-08	1	1.702513521	up
Com_13523_pos	2-hydroxyastaxanthin	0	0	0	1																			75.79935076	6.244113586	8.76E-09	1	1.196748324	up
Com_13210_pos	25-Cinnamoyl-vulgaroside	0	1	1	0							0.050774763	-4.299744592	7.08E-11	1	1.153750046	down	0.011274411	-6.470804094	0.009710096	0.833333333	1.196883085	down
Com_2282_pos	Palmitoylethanolamide	0	0	1	0													0.172629964	-2.534245199	0.001002555	1	1.835903676	down
Com_5521_neg	Dodecyl glucoside	0	0	1	0													21.33593061	4.415213133	7.52E-06	1	1.399559275	up
Com_6713_neg	Guan-fu base Y	0	0	0	1																			0.13070862	-2.935573811	1.09E-06	1	1.791203137	down
Com_12719_pos	dorsmanin C	0	0	1	1													60.60688061	5.921409685	9.38E-07	1	1.608380654	up	0.041437075	-4.592934012	2.54E-05	1	1.509036991	down
Com_595_neg	(+/-)-Decursinol	1	0	0	0	0.05769938	-4.115300369	7.37E-05	1	1.699375719	down
Com_6811_neg	Dendronpholide M	0	0	1	0													6.690688691	2.742154719	2.15E-10	1	1.520541876	up
Com_5308_neg	Agar	1	0	0	0	0.165463716	-2.59541321	1.77E-06	1	2.390588962	down
Com_13286_pos	PA(8:0/i-19:0)	0	1	1	0							14.87335144	3.894657864	3.92E-12	1	1.097215961	up	82.49593373	6.366251105	1.12E-08	1	1.438697372	up
Com_5933_pos	Heptane-1-thiol	1	0	0	1	0.137349849	-2.864072774	5.98E-10	1	2.750225186	down													0.359542371	-1.475766297	6.93E-12	1	1.462480927	down
Com_6047_pos	1-Thiocarbamoyl-2-imidazolidinone	0	1	1	1							3.086375931	1.625913798	5.95E-08	1	1.407822825	up	0.290501973	-1.783380135	2.13E-09	1	1.23625653	down	0.252837542	-1.983717403	7.38E-10	1	1.617452199	down
Com_4933_pos	Sanguisorbigenin	0	0	1	0													87.44215894	6.450257116	1.04E-16	1	1.676441434	up
Com_4369_pos	methyl 2-{[3-(2,4-dimethoxyphenyl)-2-oxo-2H-chromen-7-yl]oxy}acetate	1	1	0	1	17.9538373	4.166220321	1.17E-06	1	2.060718458	up	11.76674283	3.556643115	2.82E-11	1	1.915042303	up							0.196988113	-2.343819518	3.34E-08	1	1.185591701	down
Com_1275_pos	1-Isothiocyanato-6-(methylsulfinyl)hexane	1	0	0	0	30.52064564	4.931713576	2.06E-05	1	2.076885177	up
Com_3242_neg	7-Ethyl-5,6-dihydro-1,4-dimethylazulene	1	0	0	0	0.082171009	-3.605226707	3.51E-07	1	1.194198983	down
Com_7563_neg	Tetracentronside B	0	0	1	1													5.978842329	2.579866165	7.78E-05	1	1.595444292	up	0.106079656	-3.236780086	7.84E-07	1	2.29619732	down
Com_3798_neg	(1S,2S)-3-Oxo-2[(2Z)-pentenyl]cyclopentane-1-butyric acid	0	1	0	1							0.179526345	-2.47773252	2.56E-09	1	2.71873803	down							0.397524429	-1.330884575	3.73E-09	1	1.365651512	down
Com_10135_pos	Koaburside	0	1	1	0							0.540170456	-0.888513358	1.37E-08	1	1.083393551	down	0.336948408	-1.569400385	4.63E-10	1	1.525573164	down
Com_5317_neg	Dihydrorubrosterone	0	1	1	0							7.924824284	2.986378947	2.48E-09	1	2.196468662	up	4.390852641	2.134501118	1.54E-07	1	1.253786687	up
Com_7499_pos	Aplotaxene	0	0	0	1																			10.37893922	3.375587095	8.76E-09	1	2.743253067	up
Com_9011_pos	Koninginin G	0	0	0	1																			0.019258678	-5.698347534	8.36E-06	1	1.760309463	down
Com_2261_neg	1-Borneol-beta-apisyl-beta-glucopyranoside	1	0	0	0	12.91189946	3.690629345	6.84E-09	1	1.146603111	up
Com_10877_pos	Gemopatrilat	0	0	1	0													43.47862738	5.44223449	9.15E-09	1	2.468502921	up
Com_2548_neg	Lobetyolinin	0	0	1	0													2.422567851	1.276537073	1.25E-08	1	1.27903668	up
Com_7368_neg	Epitaondiol diacetate	0	1	1	0							0.029062797	-5.104682644	3.17E-05	1	1.639868083	down	119.0620808	6.895570203	2.43E-06	1	1.719111217	up
Com_5303_pos	Cephaeline	0	0	1	0													0.216492252	-2.207612704	1.19E-09	1	1.132860634	down
Com_13300_pos	Alangilignoside C	1	1	0	1	0.42854227	-1.222490582	2.54E-11	1	1.060983255	down	2.684907891	1.424872596	4.53E-06	1	1.376042848	up							0.364776657	-1.454914683	3.40E-11	1	1.303694604	down
Com_3212_neg	Geosmin	0	1	0	0							0.303847197	-1.718582113	0.00082785	1	1.191668662	down
Com_931_pos	N-Acetyl-D-glucosamine	0	1	0	0							3.64970902	1.867781447	4.07E-11	1	1.053342786	up
Com_11412_pos	N-Arachidonoyl Threonine	0	0	1	1													0.270219875	-1.887794305	0.000101815	1	1.095978276	down	0.283668865	-1.817720285	5.98E-07	1	1.203076631	down
Com_13052_pos	PA(10:0/a-13:0)	1	0	0	0	0.005716975	-7.450532279	3.45E-11	1	1.914796353	down
Com_3552_neg	5-Methylpyrogallol sulfate	1	0	0	0	8.276470445	3.049015652	0.000116358	1	1.405097095	up
Com_7647_neg	Multifidoside C	1	0	1	1	3.144702681	1.652923623	7.66E-07	1	1.485954666	up							3.726727812	1.897909453	8.85E-08	1	1.509996899	up	0.365172815	-1.453348725	7.36E-05	1	1.331613621	down
Com_5812_pos	2-Ethyltoluene	0	0	1	0													95.32499344	6.574782622	5.33E-07	1	2.079717519	up
Com_3497_neg	TETRADECANAL	1	0	0	0	0.085711738	-3.544363403	2.09E-05	1	1.584624586	down
Com_3279_pos	Iristectorigenin B	0	1	0	0							0.005890917	-7.40729206	4.87E-08	1	2.532306734	down
Com_13413_pos	Astaxanthin	1	0	0	0	0.059761448	-4.064641078	0.000340641	0.972222222	1.09397844	down
Com_4849_neg	Methyl (10E,12Z,15Z)-9-hydroxyoctadeca-10,12,15-trienoate	1	1	1	1	16.62898597	4.055628291	6.20E-12	1	1.300530178	up	15.45757652	3.950242242	6.09E-11	1	1.396844225	up	28.51735493	4.833768269	1.30E-08	1	1.358848611	up	17.64738573	4.141382575	1.73E-10	1	1.374491849	up
Com_6116_neg	5,6-Dihydroxyprostaglandin F1a	0	1	0	1							0.402277705	-1.313736312	0.00018304	1	1.14464658	down							0.322156402	-1.63416683	1.40E-07	1	1.375156641	down
Com_12692_pos	Kopsimaline D	0	0	1	0													8.40504901	3.071256232	0.000898719	1	1.953062444	up
Com_5353_neg	Monacolin J acid	1	1	1	0	0.169519868	-2.560473729	4.06E-08	1	1.880274553	down	3.408472479	1.769125334	2.53E-08	1	1.43611482	up	3.282214286	1.714669431	3.81E-07	1	1.117236223	up
Com_4134_neg	Phe Thr	0	0	0	1																			0.233558064	-2.09814684	0.00722675	1	1.114166569	down
Com_6992_neg	Cardiodine	0	0	0	1																			0.041287971	-4.598134683	3.39E-11	1	1.67044774	down
Com_1215_neg	Hexadecanoic acid	1	1	0	0	0.018364866	-5.766907822	0.000694671	1	1.81665744	down	0.051379311	-4.282668645	2.99E-06	1	1.305726442	down
Com_112_neg	Potassium 2-hydroxy-2-methylsuccinate	0	0	1	1													0.350981441	-1.510533348	7.77E-07	1	1.384145561	down	0.339832671	-1.557103539	1.02E-06	1	1.666183717	down
Com_5141_pos	visamminol-3'-O- glucoside	1	1	1	0	5.150351025	2.364670763	3.25E-08	1	1.081594572	up	6.47151293	2.694103029	0.00241549	1	1.608031866	up	0.130950028	-2.932911727	6.82E-06	1	1.195513546	down
Com_7058_neg	Rosuvastatin 5 S-lactone	1	0	1	1	2.484009763	1.312670844	7.20E-06	1	1.129039041	up							3.534489232	1.821501747	2.00E-08	1	1.387741569	up	4.126885394	2.045053374	7.30E-10	1	1.829086418	up
Com_5985_neg	(S)-Bitalin A 12-glucoside	0	1	0	0							0.191581862	-2.383967116	0.000323617	1	1.627669036	down
Com_7094_neg	Asterriquinone C-1	1	0	1	1	6.989402138	2.805169055	0.000433318	1	1.70107558	up							4.359420197	2.124136269	0.000139218	1	1.090223675	up	0.246109251	-2.022629209	8.99E-06	1	1.16673342	down
Com_11177_pos	Xenimanadin C	0	0	1	0													11.0288618	3.463212004	0.004390253	1	1.250370187	up
Com_4948_pos	Regaloside C	0	0	1	1													0.214243807	-2.222674591	1.46E-06	1	1.099581526	down	2.281441277	1.18994552	0.03410358	0.694444444	1.32269143	up
Com_11168_pos	Met Arg Ser	0	0	1	1													0.089207663	-3.486688551	7.63E-06	1	1.339338161	down	0.118883949	-3.072374156	5.19E-11	1	1.350919885	down
Com_3133_neg	Hexanethioic acid S-propyl ester	1	1	1	1	0.308605441	-1.696164595	1.20E-06	1	1.330793698	down	0.429929495	-1.217828006	4.22E-10	1	1.044753681	down	4.64073843	2.214354384	3.62E-09	1	1.517645011	up	0.277854617	-1.847597879	5.18E-11	1	1.484229786	down
Com_1073_pos	2-[(4-methylquinolin-2-yl)sulfanyl]acetonitrile	0	0	1	0													0.04967559	-4.331319079	0.000222338	1	1.415968393	down
Com_11779_pos	Novacine	1	1	1	0	0.114762314	-3.123279137	2.36E-06	1	1.525498339	down	6.678284957	2.739477653	7.90E-05	1	1.52274324	up	7.269388712	2.861834052	1.91E-07	1	1.216313669	up
Com_8100_neg	PA(16:1(9Z)/12:0(3-OH))	0	0	0	1																			1027.225759	10.00453757	4.42E-15	1	2.277936458	up
Com_11241_pos	Saliniketal A	0	0	1	1													842.7084472	9.718889776	4.39E-15	1	1.983154093	up	56.559358	5.821693839	0.001106765	1	1.940646771	up
Com_12308_pos	Cochloxanthin	0	1	0	0							0.047830321	-4.385930713	2.01E-07	1	1.317544168	down
Com_4095_neg	Postia secoguaianolide	0	1	0	0							13.19171704	3.721560453	3.20E-14	1	1.45924937	up
Com_3338_pos	Andrographolide	0	0	1	0													23.15179921	4.53305241	1.58E-08	1	2.192748102	up
Com_12903_pos	5-Ketomilbemycin A3	0	0	0	1																			0.025657071	-5.284499705	1.40E-05	1	1.592837009	down
Com_10509_pos	Moguisteine	1	0	0	1	15.92800358	3.993493545	1.25E-11	1	1.600260984	up													6.681810917	2.740239158	1.48E-08	1	1.138121391	up
Com_5920_neg	Dehydromillettone	0	0	1	0													5.943716763	2.571365369	0.017428998	1	1.044809986	up
Com_13781_pos	PA(8:0/PGF1alpha)	0	0	0	1																			1492.873193	10.54387591	1.77E-08	1	2.634539385	up
Com_11874_pos	Melagatran	1	0	0	1	0.013411166	-6.220421568	1.40E-05	1	1.999821868	down													0.102239942	-3.289969173	3.90E-07	1	1.071726013	down
Com_12126_pos	Asp Trp Glu	0	1	0	0							0.273827398	-1.86866129	1.11E-09	1	1.409811242	down
Com_4510_pos	N-(3-Methoxybenzyl)oleamide	1	0	1	0	0.076374764	-3.710760172	1.74E-09	1	2.065782086	down							0.221838063	-2.172421169	2.25E-11	1	1.057836212	down
Com_97_neg	4-hydroxyglutamate	0	0	1	0													6.616493872	2.726066925	2.30E-07	1	1.650388992	up
Com_13809_pos	PA(20:4(8Z,11Z,14Z,17Z)-2OH(5S,6R)/10:0)	0	1	0	1							28.38060873	4.826833628	0.003759923	1	1.887585991	up							30.84566662	4.94699592	1.10E-07	1	1.289302352	up
Com_6345_neg	Celerioside E	0	1	0	1							0.316640728	-1.659081261	1.01E-09	1	1.265237357	down							0.379822176	-1.396603955	8.53E-07	1	1.005152693	down
Com_3830_neg	Putaminoxin D	1	1	0	1	0.041153821	-4.602829817	9.17E-08	1	2.679028862	down	0.302178103	-1.726528973	6.36E-07	1	1.106303226	down							0.277510741	-1.849384486	1.09E-05	1	1.086646773	down
Com_10921_pos	Nervosanin A	0	1	0	1							0.33407932	-1.581737414	1.00E-11	1	1.418567556	down							3.955793171	1.983966997	0.001258107	1	1.563120434	up
Com_10224_pos	Acetylfawcettiine	0	0	1	0													162.114379	7.340868249	0.00028137	1	2.045840992	up
Com_2496_neg	LPS(18:1)	0	1	1	0							0.386041349	-1.373172713	1.02E-10	1	1.54987752	down	5.938171073	2.570018657	9.79E-10	1	2.307056502	up
Com_5565_pos	Diosgenin glucoside	0	1	0	0							0.034108164	-4.873739102	0.000342459	1	2.002712385	down
Com_6332_pos	1-Ethenyl-1-methyl-4-(1-methylethylidene)-cyclohexane	0	0	1	0													0.317703006	-1.654249353	2.46E-06	1	1.689863898	down
Com_2831_pos	Toddalolactone	0	1	0	0							0.12610031	-2.987356271	1.44E-08	1	1.107380336	down
Com_7282_neg	Callophycoic acid B	0	1	0	0							0.119414468	-3.065950451	4.46E-09	1	2.07617331	down
Com_1900_pos	Linoleic acid	0	0	1	1													2.36486447	1.241757505	0.000168979	1	1.178700978	up	0.398638606	-1.326846661	2.61E-12	1	1.52413519	down
Com_12899_pos	Cochinchinenene A	1	1	0	0	0.326877575	-1.613177689	5.65E-13	1	1.109378455	down	0.306059883	-1.70811414	7.72E-08	1	1.297522402	down
Com_3373_neg	(3S,4R)-3,4-Dihydroxycyclohexa-1,5-diene-1,4-dicarboxylate	0	1	1	0							0.285714636	-1.807353155	8.70E-07	1	1.214482601	down	7.313463625	2.870554822	9.51E-07	1	1.545251531	up
Com_5327_pos	Alisol G	1	1	0	0	0.096314913	-3.376097001	1.25E-08	1	1.238184772	down	0.006265078	-7.318451883	1.06E-09	1	2.946354494	down
Com_7578_neg	Netzahualcoyol	1	0	0	0	4.820626257	2.269220582	6.44E-06	1	1.006571312	up
Com_8266_neg	Firmacoside A	0	1	0	0							0.150619778	-2.731016871	0.000513656	1	1.274338538	down
Com_8723_pos	8-hydroxy-13Z-octadecene-9,11-diynoic acid	0	1	1	0							7.454918094	2.898192502	3.60E-14	1	1.24298457	up	51.54426688	5.687740065	3.90E-05	1	1.798767211	up
Com_8435_neg	Erythroxanthin sulfate	0	1	1	0							0.131192504	-2.930242803	2.92E-07	1	1.26716485	down	33.07937365	5.047860013	7.02E-05	1	1.822542926	up
Com_13391_pos	Hericenone H	1	1	0	1	39.60742294	5.30769893	1.27E-06	1	1.432227824	up	84.74040248	6.404978076	2.36E-07	1	1.893698108	up							22.1763431	4.470949578	5.22E-10	1	1.232055234	up
Com_6615_pos	1,2-Dihydrostilbene	0	0	1	0													83.76463977	6.388269451	4.98E-15	1	2.100634065	up
Com_8814_pos	Glutamylphenylalanine	0	0	0	1																			0.05458072	-4.195464757	1.57E-05	1	2.613653434	down
Com_6658_pos	Antibiotic C 2554A-II	0	1	0	0							0.40110739	-1.317939548	0.000210705	1	1.578159107	down
Com_12024_pos	Incaspitolide A	1	0	0	0	8.017907173	3.003225715	1.46E-09	1	2.31730465	up
Com_7345_neg	Myricetin 4'-methyl ether 3-O-beta-D-galactopyranoside	1	1	0	0	0.01196952	-6.384490891	3.64E-07	1	1.52339488	down	0.021976302	-5.507907572	3.83E-08	1	1.44083865	down
Com_8466_pos	Makaluvamine Q	1	0	1	0	4.799087548	2.262760132	8.95E-08	1	1.345364362	up							0.139245815	-2.844294131	2.73E-08	1	1.487700416	down
Com_5276_neg	Chlorpromazine N-oxide	1	1	0	0	59.08891978	5.88481572	5.43E-08	1	1.900359196	up	19.6234842	4.294509314	5.85E-12	1	1.514949993	up
Com_1243_neg	3-Hydroxybenz(de)anthracen-7-one	0	1	1	0							0.286628519	-1.802745933	0.000422413	1	1.257710765	down	15.60565888	3.963997365	1.81E-06	1	2.123499694	up
Com_6020_neg	Ammoresinol	0	1	1	0							27.30877933	4.771292924	2.03E-08	1	1.496645784	up	112.7386675	6.816838611	1.10E-05	1	1.809979041	up
Com_6083_pos	3-Trimethylsilylpropionic acid	1	0	1	0	32.14313054	5.00643854	1.51E-06	1	2.420411545	up							0.097972848	-3.351474217	1.21E-05	1	1.370532056	down
Com_1240_pos	Ethyl tridecanoate	1	0	1	1	2.17777404	1.122854272	2.64E-07	1	1.505585788	up							0.29069883	-1.78240283	1.50E-05	1	2.054950113	down	0.58720843	-0.768055415	1.61E-06	1	1.055380344	down
Com_1552_neg	1-Caffeoylquinic acid	0	1	0	0							50.55278696	5.659718725	1.21E-05	1	2.121557898	up
Com_715_neg	Galactose 1-phosphate	0	1	0	1							0.218932141	-2.191444323	6.00E-05	1	1.131936785	down							4.948346536	2.306946537	2.01E-06	1	1.085677117	up
Com_8260_neg	Kanokoside C	0	0	0	1																			6.261103881	2.646417038	0.004745835	1	1.685949938	up
Com_2648_neg	Tenuifolin	0	1	0	0							0.07941183	-3.654502251	6.03E-11	1	1.234185707	down
Com_4688_pos	Apigenin-6-C-Glucoside	1	1	0	0	0.001979646	-8.980542143	1.61E-06	1	1.789342341	down	0.001150635	-9.763353909	5.34E-06	1	2.157732386	down
Com_5290_neg	Sachaloside VI	1	0	0	0	0.246098118	-2.022694468	3.23E-07	1	1.03564354	down
Com_7000_pos	N-Acetyl-L-fucosamine	0	1	0	0							2.417755601	1.273668417	4.77E-07	1	1.1233495	up
Com_4268_pos	(1Z)-1-[(2,5-dimethoxyphenyl)methylidene]-2-{6-methyl-5H-[1,2,4]triazino[5,6-b]indol-3-yl}hydrazine	0	0	1	0													0.200082013	-2.321336619	0.000199028	1	1.768144886	down
Com_6876_pos	Dodecanamide	0	0	1	1													0.15564506	-2.683668305	6.48E-15	1	2.369763718	down	0.438697879	-1.188700363	4.11E-09	1	1.234891348	down
Com_7590_neg	Mascaroside	0	0	0	1																			16.6467973	4.057172737	2.57E-05	1	1.717637602	up
Com_5441_neg	sibiskoside	1	0	0	0	0.42037902	-1.250237426	4.04E-05	1	1.336297011	down
Com_5616_pos	8-Deacetylyunaconitine	0	0	1	1													0.032917987	-4.924980093	4.31E-06	1	1.080327142	down	0.038699303	-4.691548602	1.76E-14	1	1.180760536	down
Com_8107_pos	Difluorodeoxyuridine	0	0	0	1																			0.046397059	-4.429822838	3.73E-05	1	1.910825078	down
Com_6073_neg	Methylsyringin	1	1	0	0	0.027065308	-5.207411368	6.13E-08	1	1.711748543	down	0.052571192	-4.249583736	1.68E-15	1	1.528821712	down
Com_5367_pos	Angeloyl-(+)-gomisin K3	1	1	1	1	0.027493092	-5.184787018	1.58E-05	1	1.567078679	down	55.22182484	5.787166658	8.75E-06	1	1.900977172	up	18.82795994	4.234804783	0.000619841	1	1.170628277	up	11.65436344	3.542798301	0.000746561	1	1.233857507	up
Com_2316_neg	Chrysoeriol-7-O-beta-D-glucopyranoside	1	1	0	0	0.014949904	-6.063720002	2.76E-08	1	1.403863998	down	0.009062268	-6.78591219	6.27E-10	1	1.725580989	down
Com_2679_neg	Picfeltarraenin IB	0	0	1	1													131.7163125	7.041290218	2.28E-05	1	1.263506686	up	92.97373539	6.538751315	1.40E-09	1	1.298486911	up
Com_4217_pos	Clovamide	1	0	0	1	5.341842096	2.417337331	1.17E-05	1	1.471684628	up													0.126258381	-2.985548939	2.05E-10	1	1.844452612	down
Com_7081_neg	7-Oxateasterone	0	1	0	0							0.069405961	-3.848796608	6.11E-09	1	1.764116094	down
Com_4142_pos	Erythrinin C	1	1	1	1	0.10913262	-3.195845703	1.11E-08	1	1.297744336	down	7.785174537	2.960729384	4.28E-07	1	1.311074721	up	50.98189765	5.671913169	1.31E-10	1	2.007424082	up	0.178431056	-2.48656136	2.16E-07	1	1.042239352	down
Com_6190_neg	cis-3-Hexenyl b-primeveroside	1	0	0	0	3.892695036	1.960769324	3.45E-07	1	1.609265383	up
Com_7447_neg	Methylrocaglate	0	1	0	0							59.03585284	5.883519473	2.32E-05	1	1.936586817	up
Com_8813_pos	Kelatorphan	1	1	1	1	0.203781411	-2.294905643	0.000172566	1	1.314461271	down	0.275313546	-1.860852499	2.59E-07	1	1.127153209	down	0.101128352	-3.305740576	4.96E-11	1	1.590285893	down	0.242003736	-2.046898777	4.11E-08	1	1.161104737	down
Com_3955_neg	4-[2-(Methoxycarbonyl)anilino]-4-oxobutanoic acid	1	1	0	0	0.027151572	-5.202820485	6.95E-11	1	1.15707038	down	0.062653275	-3.99646626	0.000118881	1	1.06851106	down
Com_902_pos	Hispolon	0	1	1	1							200.0406452	7.644149353	2.10E-10	1	1.80664638	up	145.1827554	7.181726292	0.00011029	1	1.525934563	up	10.31449875	3.366601808	0.002135113	1	1.302497531	up
Com_1691_neg	Neochlorogenic acid	0	1	0	0							21.23524203	4.408388647	3.14E-06	1	1.48770212	up
Com_3567_pos	Gelsemine	0	1	0	0							0.10892471	-3.198596826	6.22E-06	1	1.05888419	down
Com_6570_pos	(2S)-2-Amino-3-[(2-chloroacetyl)amino]propanoic acid	0	0	1	1													0.373682942	-1.420113385	9.73E-08	1	1.972948023	down	0.655692562	-0.608908566	0.001897691	1	1.025094351	down
Com_3043_pos	Danshenxinkun A	0	1	1	1							71.17311159	6.153260405	0.004544991	1	1.760000043	up	1469.049965	10.52066775	8.16E-07	1	1.575297535	up	267.6342154	8.064118757	1.82E-09	1	1.401034244	up
Com_689_neg	Glycyl-L-tyrosine	1	1	0	0	0.106662612	-3.228873533	0.000559599	1	1.621093947	down	0.206590943	-2.275151089	8.80E-08	1	1.118475213	down
Com_4287_neg	Clandonensine	0	1	0	1							0.282714362	-1.822582918	1.61E-07	1	1.439289484	down							0.17823457	-2.488150906	4.36E-08	1	1.841833867	down
Com_6979_pos	Hexyl 3-mercaptobutanoate	0	0	0	1																			0.125669219	-2.992296774	8.46E-06	1	1.014647046	down
Com_12749_pos	Lonijaposide G	1	0	0	0	49.05289114	5.616266265	1.93E-06	1	2.399234416	up
Com_70_neg	L-Malate	1	0	0	1	0.034868513	-4.841931357	6.17E-10	1	2.509077715	down													0.181872792	-2.458998362	4.40E-13	1	1.314100748	down
Com_12671_pos	LysoPE(0:0/20:5(5Z,8Z,11Z,14Z,17Z))	0	0	1	0													0.252026943	-1.988350124	1.36E-09	1	1.079135801	down
Com_4157_neg	formycin b	1	1	0	0	0.227162708	-2.13820208	1.19E-05	1	1.796159534	down	0.282808899	-1.822100579	1.90E-08	1	1.666021371	down
Com_5561_pos	Stercobilin	0	1	0	0							0.101480041	-3.300732094	4.56E-07	1	1.181865001	down
Com_864_pos	3,3'-Thiobispropanoic acid	1	0	0	0	13.55433022	3.76068192	1.19E-14	1	1.457059128	up
Com_7866_pos	Bisacurone	0	1	1	0							0.623076825	-0.682518037	0.016894976	1	1.076366103	down	0.339260715	-1.559533715	1.74E-11	1	1.800643793	down
Com_11183_pos	Ergosta-4,6,8(14),22-tetraen-3-one	0	1	1	0							0.328763951	-1.604875979	8.83E-06	1	1.176902372	down	0.139117423	-2.845624986	5.16E-14	1	1.6811571	down
Com_13127_pos	(1S)-1,2,3,4-Tetrahydromanzamine B	1	0	0	1	0.00324463	-8.267730518	7.41E-06	1	2.059633987	down													12.18572263	3.607119902	0.006404648	1	1.297284928	up
Com_5657_neg	Grevilloside E	1	1	0	1	0.454319151	-1.138221973	1.22E-05	1	1.08057474	down	0.398867323	-1.32601916	1.69E-07	1	1.37621881	down							0.325451524	-1.619485426	1.46E-13	1	1.57107212	down
Com_6010_neg	Ningposide A	0	1	0	1							0.535561266	-0.900876471	0.000640564	1	1.143778716	down							0.217738476	-2.199331727	1.39E-06	1	2.573265423	down
Com_6094_pos	3-Hydroxy-5-oxohexanoate	1	0	1	0	18.93876262	4.243270169	4.56E-09	1	2.321779452	up							0.13439651	-2.89543242	1.67E-12	1	1.386153521	down
Com_6863_neg	3-Dehydroteasterone	1	1	1	1	0.071375978	-3.808417588	3.80E-08	1	1.409232263	down	0.075289467	-3.731408146	8.40E-06	1	1.546693798	down	8.704220005	3.121715022	2.02E-07	1	1.01096891	up	28.99132202	4.857549217	2.53E-06	1	1.869751378	up
Com_6878_pos	cis-4,5-Dihydroxycyclohexa-1(6),2-diene-1,2-dicarboxylate	1	0	1	0	5.940846905	2.570668611	8.57E-08	1	1.09816456	up							0.184114002	-2.441328744	0.01144742	1	1.309754086	down
Com_639_pos	4-Vinylsyringol	1	1	0	0	0.407736441	-1.294291194	1.18E-07	1	1.245924684	down	0.428331156	-1.223201474	2.70E-08	1	1.29002514	down
Com_6923_neg	Coprocholic acid	1	1	0	1	0.007569844	-7.045520789	1.74E-06	1	2.267052692	down	0.111650407	-3.16293958	0.000101883	1	1.155498063	down							8.76637305	3.131980074	0.000170435	1	1.100187182	up
Com_12615_pos	Quercetagetin 3'-methylether 7-glucoside	0	1	0	0							10.9720301	3.45575858	3.34E-08	1	1.310900273	up
Com_6459_neg	Pteroside Q	0	1	0	0							2.308129096	1.206723917	1.40E-07	1	1.116942186	up
Com_7781_neg	Hordatine A	0	1	0	1							0.352044676	-1.50616957	6.07E-15	1	1.686140069	down							0.31591174	-1.662406541	0.000154758	1	1.808425762	down
Com_7895_neg	Chinikomycin B	0	1	0	0							0.224330096	-2.156304909	9.66E-10	1	1.269347112	down
Com_5650_pos	Martynoside	0	0	1	1													27.90580749	4.802493488	7.64E-13	1	1.452067367	up	0.044669767	-4.484557474	2.01E-06	1	1.572722881	down
Com_3995_neg	Aldosine	1	0	1	0	0.058008944	-4.107580844	9.45E-09	1	1.913729908	down							8.187773125	3.033471127	2.61E-08	1	1.250577429	up
Com_2385_neg	Neoandrographolide	0	0	1	1													32.28092147	5.012609856	2.93E-07	1	1.785126366	up	0.193050905	-2.37294678	1.51E-08	1	1.001197312	down
Com_12090_pos	Rossicasin A	0	1	1	0							2.240782539	1.164002647	7.74E-09	1	1.109165948	up	0.281670407	-1.827920097	7.60E-08	1	1.391333862	down
Com_12604_pos	Jasminoside H	0	0	0	1																			0.077623892	-3.68735541	1.54E-07	1	1.433060629	down
Com_5361_neg	O-hydroxy(phenyl)phosphinoyl ecgonine methyl ester	1	1	1	1	5.423145992	2.439130008	2.77E-07	1	1.091110852	up	7.462492136	2.899657506	8.09E-09	1	1.421590475	up	11.06741486	3.468246369	1.65E-06	1	1.334546313	up	5.359908055	2.422208252	1.38E-08	1	1.114317831	up
Com_5463_pos	Milbemycin A4	1	0	1	1	16.8170903	4.071856206	2.64E-08	1	1.090232858	up							197.390101	7.624905831	5.50E-07	1	1.811745028	up	16.35061873	4.031273325	4.80E-11	1	1.110189198	up
Com_12544_pos	Esculetin 6-O-brta-D-[6'(3-hydroxy-3-methylglutaryl)]glucoside	1	1	0	0	0.117863599	-3.08480987	0.000167722	1	1.859672599	down	0.283355713	-1.819313805	0.000209622	1	1.200740265	down
Com_10207_pos	Intoplicine	0	0	0	1																			0.051842959	-4.269708135	0.001142249	1	2.845491111	down
Com_14176_pos	PA(20:5(7Z,9Z,11E,13E,17Z)-3OH(5,6,15)/14:1(9Z))	0	0	1	0													14.56820658	3.86475138	6.66E-07	1	1.031254815	up
Com_8564_pos	Methyltrienolone	1	1	0	0	0.014145033	-6.143560661	7.92E-07	1	2.079006367	down	0.149922161	-2.737714442	6.52E-06	1	1.028000912	down
Com_13236_pos	Apetaline B	1	1	0	0	0.016229485	-5.945238967	0.000442342	1	1.703855691	down	60.51054799	5.919114745	0.000254885	1	1.784712636	up
Com_7601_neg	Leptofuranin D	1	0	0	0	0.04235171	-4.561435961	1.37E-07	1	1.039520827	down
Com_6317_pos	2-Hydroxy-3-phenylpropenoate	0	1	1	1							0.253280167	-1.981193985	1.61E-12	1	1.775590347	down	0.376950979	-1.407551175	8.45E-05	1	1.026341074	down	0.158496304	-2.657478901	9.39E-08	1	2.217365084	down
Com_9733_pos	5'-O-beta-D-Glucosylpyridoxine	0	0	1	1													0.177862354	-2.491166912	2.89E-12	1	1.93778738	down	0.453298952	-1.141465269	1.59E-09	1	1.044558479	down
Com_4478_neg	Dimethylphysostigmine	0	0	0	1																			11.70920628	3.54957138	6.18E-10	1	1.283550647	up
Com_7410_neg	7-O-Succinyl macrolactin A	1	0	1	0	23.36662684	4.546377579	3.72E-08	1	1.273288052	up							116.0032169	6.858021004	1.62E-07	1	1.715599941	up
Com_831_pos	4-Methylumbelliferone (4-MU)	0	0	1	0													0.025629002	-5.286078915	0.000294431	1	1.801437947	down
Com_2804_neg	Dihydrophloroglucinol	0	0	0	1																			3.761813971	1.911428507	9.26E-05	1	1.18701591	up
Com_8742_neg	7-O-(6-feruoylglucosyl)isoorientin	1	1	0	0	0.011758665	-6.410131893	7.90E-09	1	1.713941565	down	0.023629762	-5.403251115	1.66E-10	1	1.588821444	down
Com_7852_pos	2,3-Butanediol glucoside	0	0	0	1																			9.368005913	3.227741986	4.16E-10	1	1.901858735	up
Com_2273_pos	N1-methyladenosine	0	0	1	1													0.304293038	-1.71646677	1.37E-10	1	1.417988873	down	0.294383719	-1.76423021	1.19E-10	1	1.713554813	down
Com_7252_neg	Buddlejoside B	0	1	0	1							0.19957522	-2.32499549	0.001627505	1	1.592452913	down							9.241595151	3.20814189	9.18E-07	1	1.836432165	up
Com_5554_neg	Sphingosine 1-phosphate (d16:1-P)	1	0	1	1	18.21127174	4.186759768	7.83E-10	1	1.575259137	up							23.94033982	4.581371725	0.0003601	1	1.828619865	up	6.679183094	2.739671663	3.25E-06	1	1.076147159	up
Com_6626_neg	Prostaglandin PGE2 glyceryl ester	1	0	1	0	0.006113165	-7.35386472	1.35E-05	1	2.248315948	down							25.57375417	4.676592055	2.77E-06	1	1.202950614	up
Com_8126_neg	Scortechinone P	0	1	1	0							20.46158421	4.354845943	7.14E-11	1	1.422351494	up	32.10149361	5.004568519	0.000318621	1	1.583838463	up
Com_3243_pos	3-(3,4-dimethoxyphenyl)-7-hydroxy-5-methoxychromen-4-one	1	1	0	0	0.152080112	-2.717096599	0.003888676	1	1.346590792	down	0.018872841	-5.727544597	1.27E-14	1	1.474796139	down
Com_14170_pos	Diinsinin	0	0	0	1																			0.263008557	-1.926818356	7.53E-09	1	1.439339239	down
Com_6491_pos	1,3,8-Naphthalenertriol	0	1	0	0							0.437773848	-1.191742324	7.48E-05	1	1.251132775	down
Com_2210_pos	Liquiritigenin	0	0	1	1													38.55598502	5.268882921	6.15E-10	1	1.984463077	up	0.079491163	-3.6530617	9.14E-09	1	1.618715308	down
Com_10627_pos	(+)-Trehazolin	1	0	1	0	0.29031851	-1.784291537	4.93E-12	1	1.07536308	down							0.07856758	-3.669922064	1.74E-11	1	1.943779074	down
Com_846_pos	L-Canavanine	0	0	1	1													0.183662603	-2.444870197	1.66E-09	1	1.637652632	down	0.18364996	-2.444969517	2.85E-13	1	1.922759778	down
Com_6179_neg	Acetylgynuramine	1	0	0	0	0.127466123	-2.971814224	2.12E-06	1	1.534951797	down
Com_2284_pos	2-Thiouridine	0	1	0	1							0.306900695	-1.704156183	5.28E-08	1	1.020897692	down							3.060670131	1.613847564	0.017682485	1	1.157434125	up
Com_219_pos	(3-Chlorophenyl)hydrazine	0	0	1	1													0.198844359	-2.330288462	2.01E-10	1	1.630885158	down	0.231756415	-2.109318822	5.30E-11	1	1.733902334	down
Com_7876_neg	2,7-Dihydroxy-4-methoxyphenanthrene 2,7-O-diglucoside	0	0	1	0													39.28764704	5.296003861	1.91E-07	1	1.308476295	up
Com_11608_pos	Naltrindole	1	1	0	0	15.40223017	3.945067356	4.24E-06	1	1.088159543	up	210.4983954	7.717665426	1.19E-14	1	2.287453326	up
Com_5399_neg	Irisoid E	1	1	0	0	28.26502352	4.820945993	1.60E-05	1	1.867808257	up	0.157779934	-2.664014357	1.51E-13	1	1.089988154	down
Com_3916_pos	Enmein, 13-deoxy-19-hydroxy-, (19R)-	0	1	0	0							0.078747656	-3.666619211	6.80E-06	1	1.116536004	down
Com_5503_neg	Stilbericoside	0	1	0	0							0.294258108	-1.764845927	3.77E-08	1	1.916172445	down
Com_7638_neg	Guavanoic acid	0	1	0	1							39.86351213	5.316996918	0.00032891	1	1.341157762	up							95.18514509	6.572664534	4.05E-07	1	1.371934183	up
Com_4142_neg	(3xi,6E)-1,7-Diphenyl-6-hepten-3-ol	1	0	0	0	0.012132801	-6.364943517	9.21E-09	1	2.884327309	down
Com_7458_neg	(+)-Duocarmycin A	0	1	0	1							0.102819001	-3.281821189	1.83E-06	1	1.826473857	down							0.154280235	-2.696374848	4.55E-09	1	1.430493287	down
Com_6285_neg	5alpha-Pregnan-3beta,20beta-diol 20-sulfate	0	0	1	1													8.820164514	3.140805565	1.20E-12	1	1.847597155	up	3.94056338	1.978401906	6.04E-10	1	1.369291578	up
Com_4351_neg	alpha-1,5-L-Arabinobiose	1	1	0	0	0.2308395	-2.115037983	3.07E-11	1	1.320123318	down	0.179033054	-2.481702124	7.46E-09	1	1.707714611	down
Com_4005_neg	Anagrelide	1	1	0	0	16.98446275	4.086143678	0.001650445	1	1.807429411	up	0.02452237	-5.349757774	2.98E-06	1	2.171789081	down
Com_184_neg	4-Hydroxycinnamic acid	1	0	0	0	5.575732796	2.479161425	2.81E-09	1	1.104991282	up
Com_12929_pos	Eurycomaoside	0	1	0	0							0.433561047	-1.20569295	1.71E-11	1	1.798434302	down
Com_5832_neg	Antibiotic DOB 41	1	1	0	0	4.391813011	2.13481663	7.81E-05	1	1.002492432	up	6.761812893	2.757410096	1.90E-06	1	1.401302822	up
Com_3357_pos	N-Tetradecanoyl-DL-homoserine lactone	1	1	0	0	0.186206774	-2.425022537	0.017051739	1	1.270088676	down	0.072774796	-3.780417293	2.10E-05	1	1.371704938	down
Com_7130_pos	N-(9-oxodecyl)acetamide	0	0	1	0													0.392062887	-1.350843013	2.72E-10	1	1.267129845	down
Com_4908_pos	8-methoxy-2,2'-dioxo-2H,2'H-[3,4'-bichromen]-7'-yl N,N-diethylcarbamate	0	0	1	1													0.06314294	-3.985234754	3.77E-08	1	1.490633951	down	0.066844299	-3.903051665	2.97E-05	1	1.771040859	down
Com_6594_neg	Hypericophenonoside	1	1	0	0	0.04311644	-4.535618111	3.08E-05	1	1.386030261	down	25.83877011	4.691465496	0.000529092	1	1.692666842	up
Com_2081_neg	Shanzhiside methyl ester	1	0	0	0	1.991838085	0.994100377	3.94E-05	1	2.368161717	up
Com_3612_pos	(2E)-9a,11a-dimethyl-2-(phenylmethylidene)-hexadecahydro-1H-cyclopenta[a]phenanthren-1-ol	1	0	1	1	0.375927231	-1.41147467	8.46E-09	1	1.129233664	down							0.199412862	-2.326169628	1.06E-11	1	1.63229586	down	3.117993591	1.640617962	1.93E-10	1	1.354028491	up
Com_12135_pos	Mappain	0	1	1	0							0.026479649	-5.238972202	5.96E-06	1	1.914148387	down	1.71104387	0.77487675	0.020610296	0.833333333	1.074067494	up
Com_6945_pos	3-hydroxyundecanoic acid	0	0	0	1																			38.55509142	5.268849484	7.56E-05	1	2.195430049	up
Com_8767_neg	Clethroidoside H	0	0	1	1													1279.673252	10.32155977	5.57E-10	1	2.143663133	up	64.30701493	6.006904217	3.54E-06	1	1.495888224	up
Com_9625_pos	2-Dodecylbenzenesulfonic acid	1	0	0	1	5.669873773	2.503316617	1.31E-05	1	1.635935095	up													0.180432138	-2.470471764	1.51E-11	1	1.644395836	down
Com_8024_neg	Acetylgaertneroside	0	0	0	1																			29.8343792	4.898903852	6.91E-05	1	2.386473239	up
Com_8125_neg	Candesartan cilexetil	1	0	0	0	9.366364373	3.227489163	4.53E-08	1	1.339669157	up
Com_7844_neg	Cichorioside L	0	1	0	1							0.554861467	-0.849800478	0.015422295	0.861111111	1.197030587	down							0.300534659	-1.734396717	5.36E-07	1	1.952730906	down
Com_9973_pos	Tumonoic acid A	1	1	1	0	0.062249692	-4.005789481	1.68E-07	1	1.382997991	down	6.397708627	2.677555289	3.80E-06	1	1.029536609	up	47.38329549	5.566306636	7.45E-06	1	1.726095855	up
Com_7177_neg	alpha-D-xylosyl-(1->6)-beta-D-glucosyl- (1->4)-beta-D-glucose	1	1	0	0	38.32268632	5.260126789	1.47E-08	1	2.689329293	up	3.44983469	1.786527232	0.000258736	1	1.060024036	up
Com_7761_neg	Cycloshizukaol A	1	0	0	1	12.21284318	3.610327197	0.000169119	1	1.847486644	up													3.211189991	1.683108025	0.039079825	1	1.27806821	up
Com_13377_pos	PA(17:0cycw7/10:0(3-OH))	0	1	0	1							28.44163426	4.82993246	4.61E-07	1	2.011802682	up							41.29107934	5.367758226	4.40E-10	1	2.082991582	up
Com_11940_pos	Lophanthoidin F	0	1	0	0							0.144550727	-2.790352232	0.0014321	1	1.358195486	down
Com_1112_neg	Embelin	1	1	0	0	129.6337955	7.018298067	4.85E-14	1	2.028095761	up	148.2667873	7.212051651	4.78E-06	1	2.353209997	up
Com_5155_pos	tert-butyl 2-({8-ethoxy-2,2'-dioxo-2H,2'H-[3,4'-bichromen]-7'-yl}oxy)acetate	1	1	0	0	0.022716664	-5.460105212	2.72E-05	1	2.228162735	down	0.159929148	-2.644495196	2.13E-05	1	1.15594934	down
Com_207_pos	L-Dihydroorotic acid	0	0	0	1																			6.297929388	2.654877582	0.000320741	1	1.648071972	up
Com_6583_neg	2,3-bis[(4-hydroxy-3,5-dimethoxyphenyl)-methyl]-1,4-butanediol	1	0	0	0	7.601205813	2.926228298	0.003449991	0.972222222	1.762510472	up
Com_7644_neg	Gnetuhainin I	0	1	0	0							0.107055008	-3.223575813	3.31E-11	1	1.634826757	down
Com_6187_neg	Durallone	1	0	0	0	12.86003668	3.684822853	0.005037169	1	2.079343146	up
Com_174_neg	(E)-Osmundacetone	0	0	1	0													40.70472392	5.347124329	3.50E-05	1	1.637109043	up
Com_5165_pos	Bufotalin	0	0	1	1													0.305068419	-1.712795254	1.09E-08	1	1.792522324	down	0.358154853	-1.481344603	1.83E-08	1	1.81489978	down
Com_8820_pos	Oidiolactone F	0	0	0	1																			0.595523971	-0.747768513	1.06E-08	1	1.063191959	down
Com_5973_neg	Fumitremorgin C	1	0	0	0	3.375168668	1.7549596	5.47E-07	1	1.079496277	up
Com_4848_neg	14,15,-Bisnor-8(17)-labdene-16,19-dioic acid	0	0	1	0													9.365217641	3.227312522	8.28E-15	1	1.758898165	up
Com_12877_pos	Lycernuic acid C	0	0	1	1													5.426465039	2.440012689	2.19E-06	1	1.326817266	up	0.109416905	-3.192092436	3.35E-07	1	2.059004172	down
Com_3750_pos	Linezolide	0	0	0	1																			19.58624015	4.291768574	0.001218435	1	1.16914583	up
Com_5113_neg	N-(N-Formyl-L-methionyl)-L-phenylalanine	1	0	0	0	8.503813084	3.088109886	0.000103785	1	2.024548094	up
Com_13263_pos	Sphenadilactone A	0	1	1	1							0.136069428	-2.877585135	6.40E-05	1	1.096647685	down	0.058165643	-4.10368896	2.94E-09	1	1.192156445	down	0.010041268	-6.637914683	1.48E-06	1	2.299820341	down
Com_8293_neg	Isoedulirin A	1	0	1	0	3.102341224	1.633357376	4.69E-06	1	1.221151968	up							0.343758657	-1.540532049	1.64E-12	1	1.001550259	down
Com_6114_neg	Breyniaionoside D	1	0	0	0	0.29236224	-1.774171104	1.04E-09	1	1.667992818	down
Com_6482_pos	2-Aminoheptanedioic acid	0	0	0	1																			0.519128704	-0.945835833	2.75E-09	1	1.05922279	down
Com_4991_pos	Testosterone phenylpropionate	1	1	0	0	0.11632016	-3.103826938	9.34E-06	1	1.491751625	down	0.085863886	-3.541804721	6.30E-09	1	1.845239996	down
Com_14033_pos	PA(10:0/20:5(7Z,9Z,11E,13E,17Z)-3OH(5,6,15))	1	0	0	0	0.288247596	-1.794619521	1.00E-05	1	1.459400186	down
Com_1479_neg	4',5,7-Trimethoxyflavonol	1	0	0	0	8.466997497	3.081850462	2.00E-07	1	1.069066629	up
Com_4567_pos	beta-Amyrone	0	1	0	0							0.087773959	-3.510063217	0.000268464	1	1.086147446	down
Com_4704_pos	8-[(diethylamino)methyl]-3-(3,4-dimethoxyphenyl)-7-hydroxy-2-methyl-4H-chromen-4-one	0	1	0	1							0.119846679	-3.060738162	7.13E-06	1	1.422101125	down							17.59103416	4.136768395	0.000932394	1	2.166085309	up
Com_1594_pos	Pogostone	0	0	1	0													0.320796821	-1.64026825	0.000205023	1	1.218633187	down
Com_4383_neg	6-O-Benzoyl-alpha-D-glucose	1	1	0	0	0.330437615	-1.597550173	9.23E-07	1	1.343919475	down	0.420356969	-1.250313104	5.49E-06	1	1.15758	down
Com_8269_neg	Elamipretide	0	1	1	0							5.884222507	2.556851802	0.000709184	1	1.312836762	up	12.84079905	3.682663076	0.000820133	1	1.759224263	up
Com_1015_neg	Guanosine	1	1	0	0	0.173984979	-2.522965338	6.34E-08	1	1.254431367	down	0.03765564	-4.730990216	5.46E-08	1	2.585213455	down
Com_7273_neg	Stigmatellin Y	0	0	1	1													27.55484032	4.784233862	4.77E-11	1	1.775634032	up	0.098640303	-3.341678952	1.42E-13	1	1.45719601	down
Com_4343_pos	3-O-Caffeoylquinic acid methyl ester	1	1	0	1	5.206180744	2.380225399	0.001635072	1	1.124068444	up	14.63097246	3.870953758	1.48E-09	1	1.764481393	up							0.11436428	-3.128291581	5.78E-07	1	1.343921028	down
Com_9378_pos	Norsanguinarine	0	1	0	1							0.142239475	-2.813606189	2.14E-07	1	1.87244185	down							0.331708056	-1.592014044	0.011985134	1	1.210425737	down
Com_5764_pos	Cytosine	1	1	1	1	0.218860125	-2.191918965	3.43E-13	1	1.126232475	down	0.062252382	-4.00572716	3.50E-08	1	2.275264953	down	0.200369303	-2.319266591	2.63E-13	1	1.046403924	down	0.266631695	-1.907079806	1.80E-08	1	1.014158625	down
Com_5875_neg	Aurantiomide A	0	1	0	0							2.355797088	1.236215281	0.000427822	1	1.885659101	up
Com_915_neg	Emodin	1	0	1	0	8.098168961	3.017595744	5.22E-06	1	1.04312681	up							37.84857829	5.242167204	4.66E-06	1	1.598974926	up
Com_758_neg	Pyridoxal 5'-phosphate	1	0	1	0	18.25065023	4.18987596	1.01E-07	1	1.773855145	up							2.456518744	1.296615247	0.035595204	0.777777778	1.026547311	up
Com_6664_pos	H-PRO-ALA-OH	0	0	1	1													0.110405894	-3.179110901	1.87E-13	1	1.250825441	down	0.131604589	-2.925718294	5.58E-14	1	1.353288612	down
Com_2435_pos	6-Bromo-1H-indole-3-acetic acid methyl ester	0	0	1	1													0.121117411	-3.045521824	1.41E-09	1	1.6135165	down	0.301010877	-1.732112476	4.00E-08	1	1.079090772	down
Com_2628_neg	Isomaltotetraose	0	0	1	0													0.072623915	-3.783411488	0.000331404	1	1.067514425	down
Com_3645_neg	Porphobilinogen	1	0	0	0	0.458803363	-1.124052129	7.77E-05	1	1.810715757	down
Com_3225_pos	Licarin A	0	1	1	0							0.1117308	-3.161901159	7.31E-06	1	2.111832097	down	0.250133385	-1.999230471	4.74E-11	1	1.086057106	down
Com_4602_pos	5alpha-Cholestan-3-one	0	0	1	0													5571.418814	12.44382905	7.88E-08	1	2.383934893	up
Com_9530_pos	Tazarotenic acid	0	0	0	1																			0.070233075	-3.831705579	0.000681996	1	1.611714764	down
Com_5614_neg	Arctodecurrolide	0	1	0	0							25.18336629	4.654399238	2.99E-06	1	1.385186156	up
Com_11400_pos	Isonaamidine D	1	0	1	0	7.274321695	2.862812728	0.000241348	1	1.174925485	up							0.094474615	-3.403929463	1.76E-08	1	1.16019445	down
Com_8375_pos	Saccharopine	0	0	1	0													50.68140619	5.663384649	9.25E-06	1	1.493922423	up
Com_2689_neg	Rebaudioside B	0	1	0	0							21.98105396	4.458188658	2.35E-09	1	1.179239659	up
Com_7880_pos	Bis(2,5-dimethyl-3-furanyl) disulfide	0	0	1	0													12.39618728	3.631824551	3.09E-07	1	2.420475174	up
Com_4731_pos	12-ethyl-20-(furan-2-carbonyl)-9-oxa-1,12-diazapentacyclo[11.7.0.0{2,10}.0{3,8}.0{14,19}]icosa-2(10),3(8),4,6,13,15,17,19-octaen-11-one	1	1	0	0	0.088359809	-3.500465892	5.77E-05	1	1.25522804	down	0.015948704	-5.970416995	6.78E-06	1	2.324589379	down
Com_6267_neg	Aspochalasin A	0	0	1	1													8.003270675	3.000589703	3.13E-13	1	1.899955243	up	3.706511832	1.890062117	2.08E-13	1	1.406525821	up
Com_6827_pos	Crocusatin G	0	1	0	0							2.258459174	1.175338835	4.84E-05	1	1.429458547	up
Com_2517_neg	1-Hydroxypinoresinol-1-O-Glucoside	1	0	0	0	0.045882545	-4.445910773	3.13E-08	1	2.023530391	down
Com_4608_pos	6-BENZYLAMINOPURINE 9-(BETA-D-GLUCOSIDE)	1	0	0	1	0.186780087	-2.420587441	3.63E-06	1	1.064932926	down													0.115810455	-3.110162598	2.71E-08	1	1.400555832	down
Com_8033_neg	Scortechinone F	0	1	1	1							7.988740267	2.997968025	1.62E-06	1	1.204138354	up	24.09831439	4.590860333	4.36E-09	1	1.451656074	up	0.025001535	-5.321839515	6.87E-08	1	1.991280377	down
Com_111_neg	Pyruvic Acid	1	0	1	1	0.387531602	-1.367614133	0.001826156	1	1.507361502	down							0.417239995	-1.26105064	3.03E-14	1	1.252990166	down	0.355553966	-1.491859546	7.73E-12	1	1.742628847	down
Com_1827_pos	N-benzoyl-L-aspartic acid	1	0	0	0	6.583328777	2.718817249	4.59E-05	1	1.480397091	up
Com_6597_neg	Garcinisidone B	0	1	0	0							0.007148922	-7.128058547	6.19E-06	1	2.622275178	down
Com_7756_neg	Sparanoside B	0	1	0	0							0.057785262	-4.1131546	3.05E-07	1	2.455604796	down
Com_2695_pos	H-Val-Tyr-OH	0	0	1	1													0.185547518	-2.430139392	0.00276091	0.944444444	1.063833036	down	0.138331675	-2.853796559	1.01E-08	1	1.374264969	down
Com_7321_neg	Burkinabin B	1	1	0	1	0.08537537	-3.550036264	7.29E-06	1	1.717929114	down	4.508027897	2.172496443	2.00E-09	1	1.138101657	up							4.571302295	2.192605226	0.005298261	1	1.217150197	up
Com_6007_neg	7-Hydroxy-2-methyl-4-oxo-4H-1-benzopyran-5-carboxylic acid 7-glucoside	1	0	0	0	2.651130638	1.406607763	2.41E-06	1	1.193791417	up
Com_1789_neg	1a,1b-Dihomo prostaglandin F2alpha	0	0	1	0													24.00882174	4.585492698	3.42E-06	1	1.730435589	up
Com_4179_pos	Glycerylmonooleate	0	1	0	1							0.288052177	-1.795597933	5.44E-06	1	1.596540739	down							0.140676698	-2.829544717	9.86E-06	1	2.380774626	down
Com_13364_pos	DG(i-12:0/0:0/PGJ2)	0	0	1	0													0.247026566	-2.017261892	7.59E-07	1	1.589215519	down
Com_4191_neg	Neocryptotanshinone II	0	0	0	1																			20.8932943	4.384968078	0.000396752	1	1.215382184	up
Com_2683_neg	Zingibroside R1	0	0	1	1													13.55080578	3.760306737	4.68E-05	1	1.001447647	up	21.93592726	4.455223787	8.25E-16	1	1.32905818	up
Com_797_neg	Effusol	1	0	1	0	32.93631235	5.041607131	1.76E-09	1	2.05298671	up							0.086459195	-3.531836793	3.68E-07	1	1.270184163	down
Com_3037_pos	6-hydroxy-7-phenyl-4-[(piperidin-1-yl)methyl]-2H-chromen-2-one	0	1	0	0							0.011888439	-6.394296878	1.11E-10	1	1.939170749	down
Com_5864_neg	Deacetyl asperuloside	0	0	1	0													9.871791565	3.303311933	1.09E-14	1	1.454997746	up
Com_10261_pos	2beta,3beta-Dihydroxy-ent-cativic acid	1	0	1	0	2.121834251	1.085311963	2.12E-07	1	1.196537674	up							0.280783822	-1.832468283	2.29E-11	1	1.773478212	down
Com_10517_pos	Val Pro Phe	1	0	1	1	62.8417339	5.973651082	0.000328231	1	1.771407715	up							0.028924878	-5.111545316	9.14E-06	1	1.243583325	down	0.03104205	-5.00963235	2.72E-06	1	1.417017533	down
Com_8821_pos	Alosetron	0	0	1	1													0.001760787	-9.149563526	2.37E-06	1	2.081377674	down	0.066560053	-3.909199612	4.71E-10	1	1.01145753	down
Com_3301_pos	4-oxo-3-phenyl-4H-chromen-7-yl N,N-dimethylcarbamate	1	1	0	0	0.396508197	-1.334577406	0.000353288	1	1.018706652	down	0.247103961	-2.016809955	1.52E-08	1	1.647617931	down
Com_8417_neg	lumutinine A	0	0	1	0													8.617435246	3.107258553	1.32E-12	1	1.699194116	up
Com_4305_pos	Gomisin M2	0	1	1	1							75.63319483	6.240947656	3.99E-06	1	1.856708158	up	32.22569117	5.010139397	1.05E-07	1	1.146277804	up	15.39360275	3.944259017	1.41E-07	1	1.077818654	up
Com_8153_pos	Goniothalesdiol A	0	0	1	0													0.31566135	-1.663550468	1.98E-06	1	1.57806648	down
Com_7825_neg	Cucurbitacin E	1	0	1	0	0.079705572	-3.649175608	0.000386253	1	1.606849525	down							7.826747032	2.968412816	2.02E-06	1	1.066641511	up
Com_1_pos	L-2,4-diaminobutyric acid	0	0	1	0													0.131560132	-2.926205732	5.75E-13	1	1.362013129	down
Com_8207_neg	Taxifolin 3-galactosyl-(1->6)-glucoside	0	0	0	1																			0.280330237	-1.83480073	3.35E-07	1	1.116252476	down
Com_6158_neg	(-)-Vermiculine	0	0	0	1																			0.153968158	-2.69929608	0.000252051	1	1.188213414	down
Com_6742_pos	Calystegine C1	0	0	0	1																			0.487431846	-1.036727583	2.19E-08	1	1.009725791	down
Com_2454_pos	INDOLE-3-ACETYL-L-ASPARTIC ACID	0	1	0	0							0.101137751	-3.305606494	0.000285418	1	1.336248077	down
Com_5004_pos	[3-(3,4-dihydro-2H-1,5-benzodioxepin-7-yl)-2-methyl-4-oxo-6-propylchromen-7-yl] methanesulfonate	0	0	0	1																			0.285152001	-1.81019694	5.93E-06	1	1.207810984	down
Com_6932_neg	Kompasinol A	0	1	1	1							0.140516186	-2.831191771	1.01E-12	1	1.538645027	down	6.707901953	2.745861602	8.87E-05	1	1.245839184	up	0.256884178	-1.960810062	0.00090441	1	1.069287012	down
Com_8186_neg	Cyclocanthoside A	1	1	0	1	0.154518315	-2.694150248	2.88E-10	1	1.245463126	down	29.85975682	4.900130511	6.81E-06	1	2.549860735	up							5.551777228	2.472949679	2.07E-08	1	1.17440078	up
Com_6543_neg	Palmitoyl glucuronide	0	1	0	1							0.019689671	-5.666417209	6.48E-07	1	1.913596757	down							34.67490974	5.115820222	4.14E-05	1	1.677219563	up
Com_7361_pos	3-[(2-Methyl-3-furanyl)thio]-4-heptanone	1	0	0	0	0.015977077	-5.967852722	0.000259964	1	1.852709236	down
Com_1163_pos	L-SelenoMethionine	0	1	1	1							3.149541876	1.655141993	2.71E-09	1	1.04710802	up	0.139861209	-2.837932219	2.62E-12	1	1.433994306	down	0.079474583	-3.653362651	1.69E-13	1	2.170265946	down
Com_8271_neg	orbiculin G	0	0	0	1																			0.048322057	-4.371174315	3.48E-12	1	2.088619899	down
Com_1475_neg	Coumestrol	1	0	0	0	114.4417948	6.838470219	3.57E-11	1	1.784594376	up
Com_4561_pos	Rhynchophylline	0	1	0	1							0.157853311	-2.663343575	0.004011177	1	1.543647168	down							0.065564261	-3.930946577	5.69E-05	1	1.710431467	down
Com_7365_neg	Fuscaxanthone H	1	0	1	0	23.45741114	4.551971895	2.68E-08	1	1.135523954	up							30.40496901	4.926235214	1.37E-11	1	1.069743313	up
Com_325_pos	Glycylglycine	0	0	0	1																			0.383545719	-1.382529537	3.31E-07	1	1.010622591	down
Com_8589_neg	Fernandoside	1	0	1	1	8.653206803	3.113234882	3.01E-06	1	1.17164404	up							52.65873438	5.718600942	1.40E-05	1	1.940050972	up	0.049648278	-4.33211251	3.85E-06	1	1.687643078	down
Com_8631_pos	Arginylhydroxyproline	0	1	0	0							0.142850703	-2.807419957	9.09E-08	1	1.046676337	down
Com_10933_pos	5'-Carboxy meloxicam	0	0	1	1													0.257301263	-1.958469558	4.82E-11	1	1.269906695	down	0.32468082	-1.622905932	4.56E-11	1	1.235826521	down
Com_8213_neg	PA(10:0/20:4(5Z,8Z,11Z,14Z)-OH(18R))	0	0	1	0													24.89020019	4.637505929	7.82E-09	1	1.206905068	up
Com_5379_pos	TAURODEHYDROCHOLATE	1	1	0	0	0.01343837	-6.217497982	4.19E-05	1	1.978377592	down	0.091855525	-3.444489684	5.17E-13	1	1.123752588	down
Com_1037_pos	7-Ethoxycoumarin	0	0	1	0													11.18955786	3.484081127	2.58E-05	1	1.403026358	up
Com_12033_pos	Mimosaside A	0	1	0	1							0.029404468	-5.087820821	1.74E-05	1	2.307680408	down							0.085983934	-3.539789064	7.39E-09	1	1.454840076	down
Com_6580_neg	Losartan	0	1	1	1							0.075811881	-3.72143222	3.88E-06	1	1.936248117	down	5.75555131	2.524954127	1.89E-08	1	1.029668421	up	12.54591467	3.64914575	7.26E-09	1	1.748658592	up
Com_8245_neg	Multiflorin A	1	1	0	1	0.056394168	-4.148310227	6.72E-06	1	1.205128565	down	0.006632276	-7.236280154	2.41E-06	1	2.303842065	down							10.61089163	3.407473985	0.000653514	1	1.092982167	up
Com_6603_neg	Lys-Asp-Tyr	0	1	0	0							0.46114304	-1.116713771	5.04E-08	1	1.486619351	down
Com_12018_pos	Phe Trp Ser	1	0	1	0	1.686551774	0.754076607	0.00020985	1	1.052209434	up							0.470095145	-1.088975313	1.06E-06	1	1.324503977	down
Com_5620_neg	galactopinitol A	0	1	0	0							0.30781156	-1.699880682	0.000274576	1	1.165347678	down
Com_5854_pos	6-METHYLURACIL	0	0	1	0													0.499020414	-1.002829261	2.39E-08	1	1.213467998	down
Com_8100_pos	4-O-(beta-L-arabinofuranosyl)-(2S,4S)-4-hydroxyproline	0	0	1	0													0.385491533	-1.375228921	1.22E-08	1	1.065449264	down
Com_8108_neg	Dimethoxyscytonemin	0	1	0	0							0.014409756	-6.116810286	0.000108438	1	2.886849664	down
Com_7008_neg	3alpha,20-Dihydroxy-3beta,25-epoxylupane	0	1	1	1							0.094510905	-3.403375386	1.46E-06	1	1.452809915	down	11.09663848	3.4720508	1.28E-05	1	1.189180705	up	14.55806957	3.863747159	2.83E-08	1	1.531801215	up
Com_5272_neg	8-Hydroxyquercetagetin	1	0	1	1	16.30308393	4.027072989	0.000312502	1	1.023306903	up							0.010711436	-6.544704313	2.92E-09	1	1.301417508	down	0.0327734	-4.931330833	2.52E-14	1	1.14967582	down
Com_5568_neg	Vindolinine N-oxide	0	0	1	1													35.1044133	5.133580511	1.94E-05	1	1.920848401	up	19.70576826	4.300546091	2.51E-07	1	1.840175694	up
Com_7715_neg	6-O-(3,4,5-trimethoxybenzoyl)-ajugol	0	1	0	1							3.097828878	1.631257453	2.79E-08	1	1.373748472	up							0.319038422	-1.648197915	8.97E-07	1	1.307596702	down
Com_3540_neg	7-Oxo-14-nor-4-isocedren-15-al	0	1	0	1							9.285699989	3.21501067	1.61E-09	1	1.931542068	up							0.253210991	-1.981588066	6.72E-16	1	1.114813205	down
Com_8549_pos	Isobatatasin I	0	0	1	0													69.28522889	6.114475908	4.44E-10	1	1.608996447	up
Com_8873_pos	Tanacetol B	0	0	1	0													0.253639817	-1.979146853	2.20E-09	1	1.039738334	down
Com_2614_pos	ethyl 3-(7-hydroxy-4-methyl-2-oxo-2H-chromen-6-yl)propanoate	1	0	0	0	3.861711504	1.949240389	1.22E-09	1	1.180256051	up
Com_5101_neg	15-OxoEDE	0	0	0	1																			8.882978817	3.151043551	8.37E-12	1	1.337730221	up
Com_5988_pos	2,4(8)-p-Menthadiene	0	0	1	0													0.354010904	-1.498134297	1.34E-12	1	1.822261603	down
Com_211_pos	1-Naphthalenemethanol	0	0	1	0													87.10713856	6.44471905	1.93E-09	1	2.418472904	up
Com_26_pos	5-Mercapto-1-methyltetrazole	0	0	1	0													0.414290135	-1.271286628	0.000147151	1	1.187231402	down
Com_5464_pos	Physalin N	0	0	0	1																			6.763996062	2.75787582	0.000131414	1	1.335183668	up
Com_14103_pos	5'-(2'-Hydroxybenzyl)uvarinol	0	1	0	0							64.44055173	6.009896941	1.51E-06	1	2.434238582	up
Com_12022_pos	Thr Arg Tyr	1	0	1	1	4.07537354	2.0269323	3.09E-08	1	1.055568326	up							8.839870307	3.144025203	6.17E-08	1	1.426355887	up	5.126097772	2.357860996	4.34E-05	1	1.225680015	up
Com_8816_pos	Eupomatenoid 5	1	0	1	0	0.437763087	-1.191777787	2.62E-05	1	1.074547457	down							0.276765069	-1.853266228	4.64E-05	1	1.418042176	down
Com_2484_neg	Rottlerin	1	1	0	0	0.12600301	-2.988469892	3.38E-06	1	1.436005387	down	0.097611347	-3.356807319	0.000188854	1	1.846138526	down
Com_4354_pos	Rhodojaponin III	1	0	0	0	681.0760766	9.411672147	2.75E-06	1	2.271256255	up
Com_1903_pos	Dendrobine	0	0	1	1													0.377712218	-1.404640644	6.38E-11	1	1.234023688	down	0.478958081	-1.062028698	1.52E-10	1	1.09707286	down
Com_5504_pos	Oleuropein	0	1	1	0							0.360996054	-1.469945027	0.000147285	1	1.061273177	down	0.269028731	-1.894167842	6.50E-10	1	1.121324735	down
Com_13106_pos	Tricalysioside G	1	0	1	0	5.652426321	2.498870282	5.46E-06	1	1.825039706	up							6.077261482	2.603421367	5.25E-07	1	1.643079524	up
Com_4281_neg	6-[2-(2,4-dihydroxy-6-methylphenyl)-2-oxoethyl]-4-hydroxy-pyran-2-one	0	0	0	1																			8.137640726	3.024610587	9.69E-13	1	1.594037243	up
Com_3498_pos	Stylopine	1	0	1	0	0.190003981	-2.395898451	5.91E-10	1	1.255434685	down							17.26098068	4.109442528	2.50E-05	1	1.970273629	up
Com_6311_neg	Lariciresinol acetate	1	1	1	0	0.128308557	-2.962310704	2.67E-08	1	1.831953409	down	0.278749286	-1.842959986	1.43E-08	1	1.263516511	down	5.740163578	2.52109185	1.48E-09	1	1.379218405	up
Com_1615_neg	Malabaricone B	1	1	0	0	0.018289832	-5.772814399	3.27E-08	1	1.178391553	down	0.021779139	-5.520909294	3.17E-13	1	1.235270837	down
Com_6644_neg	Lactuside B	1	0	0	0	4.263792487	2.092137226	0.007083976	1	1.651062054	up
Com_6288_neg	Pterodontoside G	0	0	1	0													9.33716646	3.222984803	4.14E-09	1	1.673238112	up
Com_10189_pos	Daldinone B	0	0	0	1																			0.521512796	-0.939225444	1.30E-06	1	1.136790724	down
Com_5617_pos	Oleanolic acid 28-O-beta-D-glucopyranoside	1	0	0	1	0.151930966	-2.718512147	3.80E-09	1	2.484614021	down													0.44572962	-1.165759259	7.73E-08	1	1.097317931	down
Com_3162_neg	Haematommic acid	1	0	1	0	7.621138447	2.930006524	1.60E-10	1	1.036655505	up							242.3913756	7.921194557	9.46E-08	1	2.480555071	up
Com_3829_pos	Ailanthone	0	0	0	1																			0.379995723	-1.395944913	1.05E-06	1	1.575944143	down
Com_13084_pos	Val-Tyr-Leu-Arg	0	1	1	1							35.78169745	5.161149924	1.83E-07	1	2.08330784	up	20.8315061	4.380695244	1.59E-05	1	1.445735901	up	0.126724262	-2.980235336	9.28E-16	1	1.121699921	down
Com_12731_pos	Malyngamide I	0	1	0	0							0.034490792	-4.857644918	0.001633642	1	1.746108268	down
Com_13780_pos	Thalsimine	0	1	1	0							4.096952737	2.03455125	0.000669518	1	1.029388904	up	7.350918692	2.877924564	1.20E-05	1	1.09650817	up
Com_9098_pos	Samandarine	1	0	0	0	8.384932597	3.067799187	0.000849384	1	1.613686531	up
Com_1860_neg	Digitoxigenine	0	0	0	1																			14.2284914	3.8307108	5.47E-08	1	1.089167826	up
Com_3725_neg	1-(2,6,6-Trimethyl-2-cyclohexen-1-yl)-1,6-heptadien-3-one	0	0	0	1																			5.475371499	2.452956854	0.000230073	1	1.533870965	up
Com_10255_pos	6beta-Fluoro-5alpha-hydroxypregnane-3,20-dione	0	0	1	0													244.6997673	7.934868919	1.75E-07	1	2.0628594	up
Com_6970_neg	1-(4-O-beta-D-glucopyranosyl-3-methoxyphenyl)-3,5-dihydroxydecane	1	0	0	0	0.388626177	-1.363545013	1.61E-06	1	1.102280004	down
Com_4605_neg	1-Methylxanthosine	1	1	0	0	0.447687886	-1.159434815	3.36E-05	1	1.71319959	down	0.615951189	-0.699112066	5.75E-06	1	1.130678643	down
Com_9111_pos	Starch acetate	1	1	0	0	0.040796152	-4.615423105	5.02E-08	1	1.185726716	down	0.021089503	-5.567331126	0.000165879	1	1.770664601	down
Com_3009_pos	4-oxo-3-phenyl-4H-chromen-7-yl methanesulfonate	0	1	0	1							4.207857887	2.073085981	3.77E-06	1	1.331248435	up							0.154558777	-2.693772508	1.43E-11	1	1.59867455	down
Com_8146_pos	Glucose pyruvate	1	0	0	0	35.46545796	5.148342672	0.016739934	0.833333333	1.362668792	up
Com_12502_pos	11-O-Demethylpradinone II	0	0	0	1																			0.38473278	-1.378071338	5.69E-10	1	1.231207233	down
Com_4454_neg	Crispine C	0	1	1	0							2.239376493	1.1630971	0.009612014	1	1.244578404	up	4.606360199	2.203627228	2.83E-05	1	1.723040984	up
Com_3216_neg	N-Methyl-3,4,5-trihydroxyphenethylamine	0	1	0	1							0.082616656	-3.597423527	0.000562614	1	1.953887023	down							0.235242761	-2.087777766	0.00067356	1	1.001803259	down
Com_7796_neg	Capisterone B	0	1	0	1							0.215369495	-2.215114175	1.15E-06	1	1.056615098	down							9.540560987	3.2540741	2.67E-08	1	1.449673263	up
Com_6249_pos	Ammonia glutamate	0	1	1	1							2.496656251	1.319997199	7.15E-05	1	1.086328416	up	0.286794332	-1.801911583	0.000311043	1	1.117513699	down	0.176605938	-2.501394246	2.76E-07	1	1.906270661	down
Com_5841_neg	Asn Thr His	0	0	0	1																			0.274437471	-1.865450617	1.55E-07	1	2.722819853	down
Com_3655_neg	(8E,15E)-1,8,15-Heptadecatriene-11,13-diyne	0	1	1	1							0.060169817	-4.054816221	5.78E-07	1	1.162791368	down	33.77502192	5.077884801	3.67E-05	1	1.246885847	up	39.72475824	5.311966534	2.04E-07	1	1.445722671	up
Com_6674_pos	4-Bromocatechol	0	0	1	1													0.387199074	-1.368852593	1.24E-05	1	1.058554207	down	0.335777257	-1.574423578	1.12E-05	1	1.422238002	down
Com_5081_neg	1,10-Bis(carboxymethylthio)decane	1	0	0	0	0.40976319	-1.287137706	0.00037129	1	1.576757108	down
Com_893_pos	Xanthotoxol	0	0	1	0													0.104102363	-3.263925276	2.02E-05	1	1.435623549	down
Com_348_pos	4-Methyl-2-phenyl-2-pentenal	0	0	1	0													50.5201533	5.658787112	1.31E-11	1	2.264305054	up
Com_6184_pos	neopatulin	0	0	0	1																			1.590159856	0.669171805	2.83E-06	1	1.009393053	up
Com_1131_neg	Curcumol	0	0	1	0													14.46351881	3.854346681	8.24E-11	1	2.450230951	up
Com_7720_neg	N-Deacetyllappaconitine	0	1	0	0							0.061640709	-4.01997274	1.37E-06	1	1.388472238	down
Com_13952_pos	Natamycin	1	0	0	0	3.151392588	1.655989491	2.18E-10	1	1.119609808	up
Com_9773_pos	Strictoside	1	1	0	0	0.552662699	-0.855528852	0.000151922	1	1.49253202	down	0.483220309	-1.049247003	3.06E-08	1	1.979792112	down
Com_131_pos	L-Asparagine	1	0	0	0	0.001267761	-9.623500998	1.01E-06	1	2.54787138	down
Com_942_neg	Pyrocatechol-O-Beta-D-Glucopyranoside	0	1	0	0							3.015255899	1.592280446	0.000201679	1	1.965492093	up
Com_1325_pos	Prolyl-Aspartate	0	0	1	1													0.325686623	-1.618443631	0.000741647	1	1.135667329	down	0.236228036	-2.081747896	9.77E-11	1	1.620254598	down
Com_13055_pos	Luvungin E	1	0	0	1	6.830038765	2.771893767	1.19E-05	1	1.268950099	up													0.076685227	-3.704907515	0.000518325	1	1.908129347	down
Com_2621_neg	Plantainoside D	0	1	0	0							0.233539073	-2.09826415	7.57E-06	1	2.021878781	down
Com_4872_pos	3-Hydroxystigmast-5-en-7-one	0	1	0	0							0.151249419	-2.72499849	1.67E-07	1	1.013473175	down
Com_5778_pos	1,2-Diazenedicarboxamide	0	1	1	1							2.86236987	1.517210106	8.40E-09	1	1.337818839	up	0.285424989	-1.808816447	4.12E-09	1	1.277455834	down	0.254895227	-1.972023738	5.11E-11	1	1.632838749	down
Com_12317_pos	Icariside A5	0	0	1	1													0.179900609	-2.474728028	7.49E-10	1	1.820429877	down	0.34588681	-1.531628096	5.38E-10	1	1.32437241	down
Com_7175_neg	Germanaism B	1	1	0	0	0.002957979	-8.401172483	7.08E-07	1	2.032575059	down	0.032515121	-4.94274538	2.06E-10	1	1.294660967	down
Com_11661_pos	5-Hydroxytetradecanedioylcarnitine	0	0	0	1																			24.09304708	4.590544959	0.000206702	1	2.152779156	up
Com_585_neg	Myristelaidic acid	1	0	1	0	2.606739316	1.382246315	6.10E-06	1	1.8457425	up							2.770271141	1.470027188	1.67E-10	1	1.738164809	up
Com_5889_pos	4-Guanidinobutanal	1	0	0	0	0.030948849	-5.013970433	8.73E-08	1	1.801395031	down
Com_1320_pos	DL-BENZYLSUCCINIC ACID	0	1	1	1							8.985650871	3.167623008	6.02E-05	1	1.391336392	up	11.52195248	3.526313308	4.77E-06	1	1.211803889	up	14.92865465	3.900012253	5.35E-05	1	1.633866405	up
Com_5410_pos	G-418	0	0	1	1													0.246330571	-2.021332409	6.11E-11	1	1.925123619	down	0.453993777	-1.139255573	1.08E-06	1	1.267514837	down
Com_7162_neg	Linagliptin	0	0	1	0													2.457094358	1.296953262	4.95E-11	1	2.041074034	up
Com_13697_pos	PA(20:4(6E,8Z,11Z,14Z)-OH(5S)/10:0)	1	1	0	0	0.001633759	-9.257588916	0.011639369	0.833333333	1.377864372	down	68.39946291	6.095913092	3.83E-06	1	1.25881106	up
Com_13094_pos	(3'Z,5'Z)-Celaxanthin	0	1	0	0							0.00102488	-9.930329808	3.52E-08	1	2.918424428	down
Com_9965_pos	Dihydroxyeicosatrienoic acid	0	0	1	1													0.200803577	-2.316143127	4.78E-05	1	1.155708608	down	0.219824984	-2.185572732	8.05E-07	1	1.256059616	down
Com_9009_pos	Trigoheteric acid methyl ester	0	0	0	1																			130.6503832	7.029567546	1.09E-06	1	1.853431398	up
Com_2286_pos	2-oxo-2H-chromen-7-yl phenyl carbonate	1	1	0	0	0.03047266	-5.036340754	0.000182212	1	1.44011132	down	0.00361756	-8.11076735	5.76E-06	1	2.491485241	down
Com_4530_neg	Dimethindene	0	0	1	1													43.69975765	5.449553374	9.55E-05	1	1.335806353	up	36.56741901	5.192486897	5.77E-13	1	1.376463692	up
Com_6563_neg	Fusarielin B	1	0	0	1	0.385742615	-1.374289559	0.02269292	0.888888889	1.27089457	down													0.292783276	-1.772094948	3.55E-06	1	1.089358252	down
Com_3319_pos	alpha-glutamyltyrosine	1	0	0	0	0.090824957	-3.460767417	1.59E-12	1	1.629388091	down
Com_8634_pos	N-[2-(4-Prenyloxyphenyl)ethyl]tiglamide	1	0	0	0	0.007624026	-7.035231332	7.89E-07	1	2.263116743	down
Com_9479_pos	Dimethenamide ESA	0	0	1	0													0.047326408	-4.401210766	9.07E-17	1	1.07079905	down
Com_6545_neg	5,3',5'-Trihydroxy-3,6,7,8,4'-pentamethoxyflavone	1	0	0	1	0.037142165	-4.750798274	1.70E-08	1	1.630351856	down													0.093734066	-3.415282727	1.08E-13	1	1.206251186	down
Com_8168_neg	PA(10:0/18:1(12Z)-2OH(9,10))	0	0	1	1													0.025140284	-5.313855253	3.75E-05	1	1.724892057	down	9.05361762	3.178494376	6.79E-08	1	1.128182703	up
Com_6322_neg	Sorbitan palmitate	0	0	1	1													7.694711296	2.943867198	0.001790152	1	1.22743333	up	0.05352532	-4.223634682	7.03E-06	1	1.536491379	down
Com_9783_pos	1-Cyclohexyl-N-{[1-(4-Methylphenyl)-1h-Indol-3-Yl]methyl}methanamine	0	1	1	1							0.307565366	-1.701035041	3.19E-11	1	1.334412464	down	3.289474642	1.717857191	9.82E-10	1	1.075762999	up	11.87864602	3.570298495	2.58E-08	1	2.635988545	up
Com_7658_neg	Kunzeaphlogin A	0	1	0	1							29.80176902	4.897326066	0.000939408	1	2.136715548	up							21.50650585	4.426701245	2.61E-13	1	1.285751246	up
Com_12960_pos	Alpha-Alectoronic acid	0	0	1	0													0.031899093	-4.970340779	2.23E-07	1	1.460824219	down
Com_6782_neg	Poliothyrsin	0	0	1	0													1.847405577	0.885500628	3.62E-06	1	1.758974562	up
Com_12803_pos	Tricalysioside H	0	1	0	0							0.350315462	-1.513273427	9.33E-11	1	1.310032841	down
Com_7945_pos	(6S,8Z)-6-Hydroxy-3-oxotetradecenoic acid	1	1	1	0	0.154383436	-2.695410124	0.004359161	1	1.180397683	down	16.82955955	4.072925515	4.72E-08	1	1.640868851	up	13.66958017	3.772897029	0.001987737	1	1.607353405	up
Com_5190_pos	Dendroside G	0	1	0	0							2.734937117	1.451507662	4.09E-08	1	1.126032142	up
Com_8688_pos	Leu-Ala-Ser	0	1	0	1							0.332565401	-1.588290013	8.22E-06	1	1.428644542	down							0.14990256	-2.737903069	4.45E-06	1	2.324919582	down
Com_11887_pos	19-Hydroxyconopharyngine	0	0	1	0													37.19358592	5.216981943	0.000552429	1	1.437397174	up
Com_5120_neg	Marrulanic acid	0	0	1	0													16.6587746	4.058210377	7.16E-11	1	1.599878828	up
Com_11885_pos	1-Deacetoxy-1-oxocaesalmin C	1	0	0	0	53.85194022	5.750926419	1.87E-13	1	1.145656842	up
Com_10735_pos	His Asn Thr	0	0	1	0													0.332131597	-1.590173114	3.24E-10	1	1.047573397	down
Com_4820_neg	Buflomedil	0	0	1	0													0.024250624	-5.365834321	2.99E-05	1	1.665286528	down
Com_353_pos	N-Acetylproline	0	0	1	1													0.41347793	-1.274117769	4.96E-09	1	1.313737766	down	0.524551332	-0.930844136	2.28E-06	1	1.122818704	down
Com_12269_pos	5-Pentacosenylresorcinol	1	0	1	0	6.042285511	2.595094356	0.009144821	1	1.658410908	up							7.294477253	2.866804594	6.28E-07	1	1.253600846	up
Com_3491_neg	(+)-dihydrocanadensolide	0	0	1	1													0.506350887	-0.981790616	8.43E-08	1	1.106373274	down	0.474266198	-1.076231047	5.02E-06	1	1.436587144	down
Com_2582_pos	Neocryptotanshinone	1	1	0	0	0.103684729	-3.269724667	4.71E-06	1	1.393457949	down	10.32246927	3.367716218	0.000187884	1	1.66214679	up
Com_7717_pos	hispidin	1	1	1	1	13.32185185	3.735722738	5.78E-07	1	1.53228511	up	25.08273493	4.648622758	5.57E-06	1	2.130264558	up	8.477611653	3.08365788	0.000515105	1	1.205689129	up	5.400524318	2.43309948	0.00014986	1	1.071681942	up
Com_4693_neg	Viridamine	1	0	0	1	1.924479698	0.944468452	4.20E-05	1	1.097916442	up													0.335332244	-1.576336884	1.13E-07	1	1.897403855	down
Com_11074_pos	Macrodaphniphyllamine	0	0	0	1																			56.07189668	5.809205966	1.91E-08	1	1.681432239	up
Com_8408_neg	Stachysoside H	0	1	0	0							0.124390686	-3.007049636	0.000184285	1	1.341951413	down
Com_10539_pos	Thr Asp Lys	0	0	1	1													183.7605938	7.521683614	6.08E-07	1	2.055073237	up	24.77580705	4.630860147	3.93E-12	1	1.468683712	up
Com_7079_neg	1-(11Z-eicosenoyl)-glycero-3-phosphate	1	0	0	0	0.217841776	-2.198647449	0.004242154	0.972222222	1.240064307	down
Com_7401_neg	LysoPE(20:4(8Z,11Z,14Z,17Z)/0:0)	1	0	0	1	0.056645728	-4.141889037	0.000922604	1	1.614995101	down													0.101972634	-3.293746058	1.01E-05	1	1.226523502	down
Com_13783_pos	DG(18:3(9Z,12Z,15Z)/18:2(9Z,12Z)/0:0)	0	1	0	0							0.063444504	-3.978361	0.030294246	0.833333333	1.147776603	down
Com_940_neg	Toralactone	0	1	1	0							0.026426229	-5.241885633	1.12E-14	1	1.444825592	down	16.5596426	4.049599631	0.000359784	1	1.001847965	up
Com_3934_pos	Desfesoterodine	0	0	1	0													0.348293014	-1.521626557	2.88E-07	1	1.981204894	down
Com_5656_pos	Angulatin A	0	1	0	0							11.51154251	3.525009258	7.09E-11	1	1.001340963	up
Com_10401_pos	Communin A	0	1	0	0							2.196306968	1.135079707	1.15E-05	1	1.445558629	up
Com_2653_neg	Rehmannioside D	1	1	1	0	0.084746973	-3.560694355	3.48E-06	1	1.176219088	down	0.01933665	-5.692518299	3.54E-06	1	2.079180592	down	64.03955889	6.000891465	1.48E-07	1	1.733590845	up
Com_6708_pos	Swainsonine N-oxide	0	0	0	1																			0.511180516	-0.968095247	9.92E-06	1	1.085187299	down
Com_4626_pos	13,21-Dihydroeurycomanone	1	1	0	0	32.36578367	5.016397531	5.44E-15	1	2.442813495	up	9.319436898	3.220242786	1.84E-14	1	1.726377649	up
Com_22_neg	Maleic acid	1	0	0	1	0.070901635	-3.818037303	0.000272219	1	2.354665814	down													0.178959642	-2.482293817	2.33E-16	1	1.421334419	down
Com_11415_pos	5,7,3',5'-Tetrahydroxy-3,6,8,4'-tetramethoxyflavone	0	1	1	0							5.00224835	2.322576686	1.65E-09	1	1.133000439	up	12.68703167	3.665282662	1.99E-13	1	1.423041244	up
Com_6517_neg	Mollugoside	1	1	0	0	1.962421511	0.972634953	4.85E-05	1	1.241146254	up	2.459834686	1.298561362	5.79E-06	1	1.820595835	up
Com_12402_pos	Ajugin A	1	0	1	0	0.010121305	-6.626460828	9.05E-08	1	1.913761877	down							0.038959455	-4.681882699	8.29E-10	1	1.170987756	down
Com_11347_pos	Droperidol	1	0	0	1	0.22026816	-2.182667126	9.09E-05	1	1.87211468	down													0.309983391	-1.68973718	1.02E-10	1	1.442382634	down
Com_5685_neg	Corumdizinine	1	0	0	1	0.042283013	-4.56377802	0.000326318	1	2.184448804	down													11.31225938	3.4998152	2.47E-05	1	1.538687593	up
Com_5820_pos	Imidazotetrazine	0	0	1	1													0.202622241	-2.303135554	4.25E-08	1	1.685653998	down	0.327001822	-1.612629421	1.45E-09	1	1.391755597	down
Com_8000_pos	Bactacine	0	0	1	0													100.6706295	6.653499031	7.51E-05	1	2.110463611	up
Com_11197_pos	N-Linoleoyl Leucine	0	1	1	0							0.462986823	-1.11095696	0.001653611	1	1.112079802	down	0.181951957	-2.458370525	7.11E-12	1	2.065009461	down
Com_5598_neg	Kopsinoline	0	0	0	1																			0.120905147	-3.048052439	1.75E-06	1	2.177090926	down
Com_6391_neg	5-Methoxydurmillone	0	1	0	0							0.112607395	-3.150626523	5.14E-05	1	1.578985571	down
Com_5157_pos	Cinobufagin	1	0	0	0	2361.961496	11.20576973	3.09E-06	1	2.426120033	up
Com_1836_pos	1,4-Diaminoanthraquinone	0	0	1	0													0.439068294	-1.187482735	0.000184053	1	1.589465106	down
Com_5885_neg	8,8a-Deoxyoleandolide	0	0	1	1													5.787464618	2.532931468	3.28E-06	1	1.31431031	up	0.221682241	-2.173434893	3.32E-07	1	1.324062693	down
Com_10793_pos	7'-hydroxymatairesinol	0	0	0	1																			0.248453613	-2.008951576	1.52E-08	1	1.510512791	down
Com_13510_pos	Endomorphin-1	0	0	0	1																			10.47146601	3.38839153	0.000223532	1	1.806886299	up
Com_8350_pos	3,5-Bis(trifluoromethyl)benzoyl chloride	0	0	1	1													0.065923034	-3.923073544	5.06E-10	1	1.27571487	down	0.120900138	-3.048112199	4.96E-09	1	1.163377899	down
Com_7845_pos	Desmethyldiaportinol	0	1	1	0							0.399728574	-1.32290739	4.64E-08	1	1.115315273	down	0.267201056	-1.904002384	1.86E-12	1	1.282968068	down
Com_1193_pos	Voleneol	0	0	1	0													3.7377033	1.902152052	0.018471231	1	1.023586209	up
Com_7154_neg	4-O-Methyl-a-D-glucosyl-(1->2)-b-D-xylosyl-(1->4)-D-xylose	0	0	1	1													19.75273959	4.303980855	1.44E-17	1	2.469834576	up	2.885752577	1.528947609	1.94E-08	1	1.030900755	up
Com_6087_pos	Desmarestene	0	0	1	1													17.59458166	4.137059307	2.88E-07	1	1.706372795	up	6.744928901	2.753803236	2.03E-07	1	1.310263049	up
Com_5424_pos	Angeloylgomisin H	0	0	1	0													14.32566924	3.840530632	0.004902884	1	1.00942802	up
Com_7848_neg	MGMG 18:3	0	0	1	0													46.60043643	5.542271561	1.92E-15	1	1.698604315	up
Com_1403_neg	5-Bromouridine	0	0	1	0													0.017178291	-5.863269649	2.87E-06	1	2.305557216	down
Com_8801_neg	Hedyotisol A	0	0	1	0													0.043852864	-4.511185108	1.51E-16	1	1.075638131	down
Com_4029_pos	Mitraphylline	1	1	0	0	11.10268718	3.472836989	0.003358451	1	1.425296878	up	0.121048671	-3.046340855	2.23E-06	1	1.156791223	down
Com_12857_pos	Carmaphycin A enone analogue	1	1	0	1	0.227344929	-2.137045273	5.47E-09	1	1.019064612	down	0.130901589	-2.933445488	1.00E-05	1	1.569283381	down							0.217298374	-2.202250716	1.89E-08	1	1.089204802	down
Com_11474_pos	Arteflene	0	0	0	1																			0.035627589	-4.810861334	1.06E-07	1	1.341965549	down
Com_4543_pos	Methyl cholate	0	0	0	1																			0.157131492	-2.669955747	1.58E-08	1	1.885353813	down
Com_3423_neg	Homoisocitrate	1	0	1	0	1.910782087	0.934163257	6.15E-05	1	1.210455627	up							2.15842671	1.109980106	4.70E-06	1	1.288761901	up
Com_3927_pos	16,16-dimethyl-PGA2	0	1	1	0							44.1802043	5.465328185	4.67E-08	1	1.536150359	up	268.9762838	8.071335163	7.35E-09	1	1.804479182	up
Com_2645_neg	Tenuifoliside B	0	0	1	0													0.083091973	-3.589147069	3.21E-06	1	1.359386862	down
Com_3444_neg	Formyl-5-hydroxykynurenamine	0	1	0	1							14.37046276	3.845034615	2.72E-06	1	1.009850253	up							0.031293939	-4.997972906	2.70E-14	1	1.215132906	down
Com_412_neg	Syringic acid	0	1	0	0							0.19238388	-2.377940174	3.69E-05	1	1.15409898	down
Com_4806_neg	Creoside II	1	0	0	0	2.720968641	1.44412033	0.000340451	1	1.211204236	up
Com_5111_neg	Levofuraltadone	0	0	0	1																			2.628308531	1.39413464	3.25E-06	1	1.103048632	up
Com_8034_pos	Oxymetazoline	0	0	1	0													0.245607414	-2.025573981	5.52E-09	1	1.317288553	down
Com_13176_pos	Moromycin B	1	1	0	1	0.091722268	-3.446584154	0.000664801	1	1.482838451	down	0.19297481	-2.37351556	2.08E-06	1	1.049156688	down							14.86737196	3.894077746	6.71E-05	1	1.675205865	up
Com_8306_pos	gamma-Sanshool	0	0	1	1													0.198679816	-2.331482777	4.00E-11	1	1.538829002	down	0.170787938	-2.549722011	2.60E-16	1	1.980262834	down
Com_4153_neg	Chlorbenside	1	0	0	0	15.02389217	3.909186708	0.000799332	1	2.520675873	up
Com_9959_pos	Coronaridine	0	0	1	1													0.233693906	-2.097307984	3.33E-12	1	1.728284273	down	0.394055753	-1.34352833	1.81E-12	1	1.30276995	down
Com_3624_neg	Myristic Acid Alkyne	1	0	0	0	0.017416328	-5.843415718	5.44E-08	1	2.186335494	down
Com_2818_pos	Fingolimod	0	1	0	1							21.14172683	4.402021314	0.000131867	1	2.164581173	up							5.636719763	2.494855844	2.15E-05	1	1.009733983	up
Com_3622_pos	N-(3-Oxotetradecanoyl)-DL-homoserine lactone	0	1	0	0							0.041631988	-4.58616373	3.90E-13	1	1.38433198	down
Com_6771_neg	Isoadenolin F, (rel)-	1	1	0	1	2.808747401	1.489926884	6.14E-05	1	1.468649981	up	3.204474192	1.680087651	3.80E-07	1	1.874098424	up							0.274006289	-1.86771909	1.59E-08	1	1.952233892	down
Com_3980_neg	Hydnocarpic acid	0	0	1	0													26.39407975	4.722142461	2.10E-18	1	1.9416267	up
Com_8104_neg	Roseocardin	1	0	0	0	14.19262529	3.827069573	5.94E-05	1	1.863361962	up
Com_4055_pos	Eurycomalactone	0	1	0	0							2.723224999	1.445316186	0.000828331	1	1.097241153	up
Com_6666_pos	2,6-Dimethyl-3,6-octadiene-1,2,8-triol	0	0	1	0													0.472408538	-1.081893055	0.00164792	1	1.556679085	down
Com_7641_neg	Trilobatin D	0	1	0	0							7.194573025	2.84690907	6.05E-11	1	1.185413604	up
Com_10753_pos	Papaverrubine D	1	1	0	1	0.111257864	-3.168020778	7.95E-05	1	1.596259839	down	3.827977628	1.936582398	1.30E-09	1	1.024585541	up							0.070093093	-3.834583901	3.22E-05	1	1.979076763	down
Com_1252_neg	panaxydol	0	1	1	1							236.9480765	7.888427139	1.27E-14	1	2.069638686	up	180.7603046	7.497934083	7.69E-09	1	1.572520701	up	30.31352684	4.921889808	8.35E-09	1	1.21336141	up
Com_537_pos	3-Chlorobenzoic acid	0	0	1	1													0.334120005	-1.581561731	0.000145741	1	1.982574726	down	0.593650639	-0.752313934	0.000157148	1	1.091952378	down
Com_1013_pos	DIMETHYL 4-HYDROXYISOPHTHALATE	0	1	1	0							2.03819574	1.027292608	1.01E-07	1	1.223296669	up	0.331768476	-1.591751285	2.49E-09	1	1.510106811	down
Com_13957_pos	Swietephragmin D	1	0	0	1	0.007134527	-7.130966596	4.38E-09	1	1.962972689	down													0.027122861	-5.204346828	1.50E-09	1	1.471759669	down
Com_12738_pos	Isoamoritin	0	0	1	1													3.768600037	1.914028689	1.38E-05	1	1.026884484	up	0.17926794	-2.479810591	1.05E-08	1	1.596806897	down
Com_5955_pos	Dithiobiuret	0	0	1	1													0.225593777	-2.148200823	9.92E-10	1	1.783233468	down	0.235657379	-2.085237236	1.11E-09	1	2.039273185	down
Com_2453_pos	4,4'-Dimethoxychalcone	1	1	0	0	16.60358453	4.053422832	2.44E-12	1	1.078678043	up	11.47417646	3.520318705	4.79E-09	1	1.034480019	up
Com_13222_pos	Exherin	0	1	0	0							0.231970793	-2.107984927	2.82E-08	1	1.259226831	down
Com_5859_neg	2-O-Caffeoylglucarate	0	1	0	1							401.8802718	8.650621947	7.42E-06	1	2.174978794	up							34.98271536	5.128570371	4.96E-12	1	1.164638361	up
Com_14035_pos	Ornibactin C4	0	0	0	1																			17.97278737	4.167742266	0.000177184	1	1.799977366	up
Com_6488_neg	epoxyfarnesyl-5,7-dihydroxy-4,6-dimethylphthalide	1	0	0	0	73.21024334	6.193973615	6.24E-10	1	1.892354591	up
Com_11656_pos	gamma-Tocopherol	1	1	0	0	12.35836647	3.627416155	0.000420929	1	2.476596259	up	0.319250458	-1.647239407	0.000772025	1	1.191034094	down
Com_4262_neg	(Z)-O-Methylsuberenol	1	0	0	0	24.72738668	4.628037871	6.92E-10	1	1.463928974	up
Com_4957_neg	FA 18:1+2O	0	0	1	0													5.28670813	2.40236968	0.000603462	1	2.000489701	up
Com_13751_pos	Scaphopetalumate	0	0	0	1																			143.4849415	7.164755527	3.15E-07	1	1.948006505	up
Com_11266_pos	Nassauvirevolutin A	1	1	0	0	48.91785987	5.612289383	1.49E-07	1	1.905025994	up	9.927566156	3.31144007	2.26E-12	1	1.22523224	up
Com_7504_neg	Ethyl 3-hydroxyoctanoate O-[glucosyl-(1->6)-glucoside]	1	0	0	0	0.099099399	-3.334979874	0.000938187	1	1.692574769	down
Com_8136_neg	Catechin 3',4'-di-O-beta-D-glucopyranoside	1	0	0	0	0.152005153	-2.717807867	4.85E-08	1	1.421174204	down
Com_907_neg	4-(4-pentylphenyl)benzoic acid	0	1	0	0							0.019217253	-5.701454083	1.78E-10	1	1.58974494	down
Com_3985_neg	Ethyl 3-methyl-9H-carbazole-9-carboxylate	0	0	1	1													0.073256462	-3.770900154	2.90E-05	1	1.32568473	down	0.188995169	-2.403578738	0.00620636	0.972222222	1.233914014	down
Com_5181_neg	2,3,4,6,7-Pentamethoxyphenanthrene	0	0	1	1													5.746866386	2.522775507	3.67E-11	1	2.105743303	up	0.338781681	-1.561572231	3.01E-06	1	1.531064878	down
Com_8001_neg	Seguinoside K	0	0	1	0													19.80486823	4.307783197	0.000418147	1	1.944971297	up
Com_10473_pos	Broussonetine N	1	0	0	1	3.609715703	1.851885217	0.000584781	1	1.147497671	up													0.148518592	-2.751284555	0.006081204	1	1.985528399	down
Com_8323_neg	Kaempferol 3-(6''-acetylglucosyl)-(1->3)-galactoside	1	0	0	0	0.098727145	-3.340409388	8.05E-06	1	1.11936722	down
Com_1255_pos	N6-Carboxymethyllysine	1	0	0	0	0.181367264	-2.463014014	1.22E-06	1	1.476641623	down
Com_7941_neg	Iandonoside B	1	1	0	1	0.29046374	-1.783570019	1.11E-07	1	1.188551696	down	0.145940893	-2.776543908	5.55E-09	1	2.030015571	down							0.283483813	-1.818661738	3.59E-10	1	1.246600046	down
Com_8842_neg	Pusilatin E	0	0	1	0													0.070737582	-3.821379291	8.46E-06	1	1.163312328	down
Com_4960_neg	Indicine N-oxide	0	1	0	1							26.36537922	4.720572842	8.67E-08	1	2.137073589	up							0.054530778	-4.196785462	1.20E-11	1	1.770923878	down
Com_6452_neg	Cibotiumbaroside A	0	0	1	0													6.755016443	2.755959281	4.81E-08	1	1.633156547	up
Com_6682_neg	Stylisterol A	0	1	1	0							0.143100231	-2.804902091	0.003014021	1	1.272912383	down	30.19682935	4.91632517	0.000389864	1	1.531623338	up
Com_12976_pos	(cyclo(L-Val-D-Ile-L-Leu-L-pro-D-Leu))	1	0	0	1	0.012405702	-6.332852768	2.92E-11	1	2.373180901	down													12.34275914	3.62559303	2.14E-08	1	1.408214549	up
Com_6865_pos	CADALENE	1	0	1	1	2.113301654	1.079498713	0.000117595	1	1.310967852	up							2.098922894	1.069649169	0.000717584	1	1.158770434	up	2.005830435	1.004199652	4.83E-05	1	1.22028553	up
Com_10017_pos	6-(alpha-D-Glucosaminyl)-1D-myo-inositol	0	0	0	1																			0.438343031	-1.189867782	0.009882958	1	1.004949842	down
Com_1180_neg	meta-topolin	0	1	0	1							0.028679966	-5.123812884	6.65E-05	1	2.059546072	down							0.219585605	-2.187144615	0.009938609	1	1.203442253	down
Com_2089_pos	Argininosuccinic acid	1	0	1	1	5.393237157	2.431151475	0.016787496	0.888888889	1.054987047	up							0.068222872	-3.873600701	4.32E-07	1	1.435660153	down	0.102512314	-3.28613087	4.71E-13	1	1.416408923	down
Com_4200_pos	ethyl 5-[(1-methoxy-1-oxopropan-2-yl)oxy]-2-(4-methoxyphenyl)-1-benzofuran-3-carboxylate	1	0	0	0	16.13138857	4.011798724	8.72E-05	1	1.092993852	up
Com_13085_pos	Kurilensin B	1	1	1	1	20.32869131	4.345445437	3.10E-05	1	1.395036176	up	0.074294368	-3.750603333	3.23E-06	1	1.304035225	down	0.01054724	-6.566990612	9.37E-08	1	1.791770118	down	17.07404473	4.093732958	2.87E-05	1	1.347893222	up
Com_4374_pos	Dihydrocurcumin	0	1	0	1							0.257033312	-1.959972749	0.001161167	1	1.181230867	down							0.09120402	-3.45475878	1.28E-06	1	1.843909095	down
Com_6854_neg	Maoesin D	1	1	0	0	0.027873193	-5.164977901	2.54E-07	1	1.072942078	down	0.001247981	-9.646188339	7.42E-09	1	2.197840641	down
Com_1050_pos	Dihydrosinapyl alcohol	1	1	0	0	0.460440217	-1.118914245	3.18E-05	1	1.238499025	down	0.518174924	-0.948488895	0.000122623	1	1.160569605	down
Com_4050_neg	6beta-Hydroxyhuperzine A	0	0	0	1																			0.104942876	-3.252323859	3.63E-05	1	1.111858663	down
Com_3205_pos	Taxifolin	1	1	0	0	68.80189261	6.104376346	5.24E-11	1	1.646576471	up	12.38439051	3.630450964	6.38E-12	1	1.076455113	up
Com_6201_neg	Diacarnoxide B	0	1	0	0							0.011803151	-6.404684144	5.89E-07	1	1.777735043	down
Com_8015_neg	Devenyoside C	0	0	1	0													8.566486775	3.098703658	4.51E-05	1	2.136413621	up
Com_6530_pos	N-Methyl-1-deoxynojirimycin	0	1	0	0							5.230274352	2.386886625	1.29E-11	1	1.693452278	up
Com_11834_pos	Dankasterone B	1	0	0	0	0.456158341	-1.132393396	0.006817526	0.944444444	1.136924664	down
Com_6995_neg	Foliachinenoside B1	1	0	1	0	14.46042794	3.854038343	2.86E-12	1	1.830189995	up							21.14057387	4.401942635	4.41E-11	1	1.837630447	up
Com_7942_neg	Kadsuphilol J	0	1	0	1							18.33416814	4.196462904	3.22E-05	1	2.153653119	up							0.094595841	-3.402079441	9.61E-05	1	1.664279714	down
Com_6946_neg	20,21alpha-Dihydroxy-22-oxo-21-desoxotingenone	1	0	0	1	0.167046109	-2.581681713	4.65E-09	1	1.211261303	down													8.901959066	3.154122867	0.000148484	1	1.619074736	up
Com_3438_pos	Oclacitinib	1	0	1	0	0.085592972	-3.546363849	5.74E-10	1	1.556714389	down							7.514631386	2.909702338	0.019460916	1	1.448268913	up
Com_5972_neg	Bruceolline M	1	0	0	0	0.133569768	-2.904334585	0.002539885	1	1.749416147	down
Com_3427_neg	Sterin B	0	1	1	0							0.564696849	-0.824451514	1.17E-05	1	1.297197231	down	0.374741111	-1.416033836	0.000358605	1	1.695405588	down
Com_1467_pos	6-Bromoindole-3-carboxylic acid	0	0	1	1													0.237820891	-2.072052642	1.91E-09	1	1.486070534	down	0.377646867	-1.404890275	3.05E-08	1	1.179765463	down
Com_5370_neg	Juglanoside C	1	0	0	0	0.02003775	-5.641135639	6.67E-05	1	2.035109967	down
Com_6221_pos	Allantoin	0	1	1	1							2.368432319	1.243932446	5.40E-09	1	1.127536845	up	0.255742662	-1.96723525	1.66E-11	1	1.424631131	down	0.234746678	-2.090823354	5.68E-12	1	1.781004776	down
Com_3970_pos	N-Acetylsphinganine	0	1	0	0							0.087945456	-3.50724715	1.26E-05	1	1.237122862	down
Com_3417_neg	5,6,7,8-Tetrahydro-5-isopropyl-3-methyl-2-naphthol	0	0	1	1													426.4985668	8.736397083	1.79E-07	1	2.104496378	up	72.43195786	6.178554467	4.85E-07	1	1.750955718	up
Com_13279_pos	Phellophyll a	0	1	1	0							69.07876472	6.110170379	1.18E-11	1	1.565586226	up	50.26648213	5.651524821	5.75E-06	1	1.192811236	up
Com_4378_neg	Ataluren	1	0	1	0	109.7675769	6.778308165	7.20E-07	1	2.338622535	up							0.032312094	-4.951781927	1.49E-10	1	1.477327146	down
Com_4408_pos	Phillygenin	0	0	1	1													0.006228937	-7.326798232	2.09E-10	1	1.904043914	down	0.076124499	-3.715495356	3.46E-13	1	1.134261623	down
Com_8345_pos	Ametoctradin	0	0	1	0													0.184994676	-2.434444344	1.21E-09	1	1.550262157	down
Com_1513_neg	7,3',4'-Tri-O-methyleriodictyol	0	0	0	1																			52.47573566	5.713578582	1.00E-07	1	1.711450032	up
Com_5086_neg	Anthemolide C	0	1	1	1							14.35922639	3.843906121	3.56E-19	1	1.194314108	up	49.91684523	5.641454853	1.35E-08	1	1.402569472	up	12.48881833	3.642565073	1.99E-06	1	1.074674142	up
Com_9853_pos	Dendrine	1	1	1	0	0.069292667	-3.851153495	1.93E-10	1	1.871640789	down	0.227542315	-2.135793235	5.56E-07	1	1.138473269	down	7.956579631	2.992148379	0.013941194	0.833333333	1.091034304	up
Com_13469_pos	Goniodenin	0	1	0	1							0.221807292	-2.172621298	0.016481283	1	1.095728155	down							0.038082535	-4.714726688	0.000677178	1	1.916430943	down
Com_10658_pos	Ekatetron	0	1	1	1							4.055143267	2.019752885	1.86E-06	1	1.164173436	up	0.092012279	-3.442029789	7.52E-15	1	1.566236932	down	0.096709828	-3.370193678	5.93E-15	1	1.803273821	down
Com_192_neg	L-Adrenaline	1	0	0	1	0.026352332	-5.245925537	0.000437538	1	1.408429324	down													0.032249123	-4.954596266	1.74E-08	1	1.002201897	down
Com_4968_pos	Roflumilast N-oxide	1	0	1	1	0.197261879	-2.34181591	3.35E-09	1	1.042889459	down							0.070678057	-3.822593804	1.19E-11	1	1.497374566	down	0.075202511	-3.733075354	8.62E-14	1	1.72185857	down
Com_1851_pos	5-(4,4,5,5-tetramethyl-1,3,2-dioxaborolan-2-yl)-1,3-benzoxazol-2-amine	1	0	0	0	131.042954	7.033895973	1.76E-05	1	2.431654188	up
Com_1352_neg	Cornoside	1	1	0	0	0.437478366	-1.192716419	6.23E-06	1	1.149018363	down	0.263531666	-1.923951769	1.49E-05	1	2.056774528	down
Com_4450_neg	Methyl 2-(4-isopropyl-4-methyl-5-oxo-2-imidazolin-2-yl)-p-toluate	1	0	0	1	0.013809529	-6.178192086	2.93E-05	1	2.033057105	down													23.78672687	4.572084861	0.000631455	1	1.733388873	up
Com_7868_neg	LPC 18:3	1	1	0	0	4.226875621	2.079591661	0.009103485	1	1.362427837	up	6.397704031	2.677554252	2.53E-09	1	1.458533958	up
Com_3306_neg	1-isocyanato-2-methoxy-4-nitrobenzene	0	0	0	1																			0.324164402	-1.625202424	3.93E-08	1	1.046246987	down
Com_125_pos	Agmatine	0	0	1	1													0.009637182	-6.697172969	7.58E-07	1	1.849479546	down	0.108561854	-3.203410833	1.00E-11	1	1.027792449	down
Com_13344_pos	Etoposide	0	0	1	0													4.311717147	2.108262539	4.76E-06	1	1.062206453	up
Com_4697_neg	Yucalexin B'11	1	0	0	1	0.024963217	-5.324052353	0.000162731	1	1.909352922	down													0.11672254	-3.098844911	1.63E-06	1	1.059930032	down
Com_12493_pos	Tupichigenin B	0	0	1	1													0.305757609	-1.709539695	1.58E-06	1	1.02226359	down	0.33555827	-1.575364781	3.69E-07	1	1.099446674	down
Com_10246_pos	Hysterin acetate	0	0	0	1																			0.057454269	-4.121442087	3.66E-09	1	2.52459611	down
Com_7924_neg	Tyromycic acid B	0	1	0	0							0.036110215	-4.791449186	0.001663361	1	2.228250669	down
Com_3255_neg	8-Methylthiooctanaldoxime	1	0	0	0	6.284490052	2.651795683	0.00040887	1	1.153746578	up
Com_11136_pos	Octyl-3,5-di-tert-butyl-4-hydroxyhydrocinnamate	0	0	1	1													0.067752006	-3.883592523	0.000772325	1	1.308671933	down	0.013300465	-6.23237946	3.06E-05	1	2.294484655	down
Com_6268_neg	Theaflagallin	0	1	1	0							9.622928394	3.266475993	0.000961577	1	1.282643378	up	60.18696829	5.911379243	3.12E-05	1	1.769453812	up
Com_4701_pos	Blinin	1	1	1	1	175.2571898	7.45332982	0.000118119	1	1.577527795	up	239.7746013	7.905535036	6.43E-18	1	1.502100672	up	630.903799	9.301276228	1.99E-08	1	1.422757649	up	226.9922919	7.826499498	1.52E-11	1	1.3953352	up
Com_759_pos	Glyceraldehyde 3-phosphate	0	0	1	1													0.187065335	-2.418385858	9.12E-07	1	1.328749848	down	0.121069049	-3.046098002	0.00024267	1	2.119267938	down
Com_3700_neg	2-Polyprenylphenol	1	1	0	0	0.086365083	-3.533408031	1.29E-11	1	1.217925435	down	0.07740685	-3.691394956	3.99E-09	1	1.40804454	down
Com_12297_pos	6-O-Methylarmillaridin	0	1	1	0							0.298483727	-1.744275816	6.17E-09	1	1.065665349	down	0.144045401	-2.795404493	1.17E-12	1	1.363626035	down
Com_8823_neg	Cleistrioside 2	0	0	0	1																			3.637546081	1.862965524	2.47E-09	1	1.207621283	up
Com_2021_neg	ethyl 4-({7-[(2-methylpropanoyl)oxy]-4-oxo-4H-chromen-3-yl}oxy)benzoate	0	0	1	0													7.217807798	2.851560726	8.86E-08	1	1.231257235	up
Com_6600_neg	Youngiaside A	0	1	1	0							0.343828074	-1.540240748	2.54E-05	1	1.013387288	down	5.29032096	2.403355252	8.37E-08	1	1.271992735	up
Com_13633_pos	Isoscoparin 4'-O-glucoside	1	1	0	0	0.046988216	-4.411557197	0.000925145	1	1.219804328	down	0.000717353	-10.44502963	1.91E-06	1	2.668193513	down
Com_4019_pos	3-(3,4-dimethoxyphenyl)-4-methyl-7-(2-oxopropoxy)-2H-chromen-2-one	0	1	0	0							0.064436722	-3.95597308	3.07E-10	1	1.476178245	down
Com_484_pos	2,4,6-Trihydroxybenzoic acid	0	0	1	1													0.092820504	-3.429412662	2.73E-10	1	1.478962829	down	0.090601603	-3.464319617	4.75E-14	1	1.754675671	down
Com_67_pos	Tropinone	1	0	1	0	1.792793655	0.842209448	6.63E-07	1	1.296161401	up							0.551825414	-0.857716193	0.029148818	0.833333333	1.037124732	down
Com_5433_pos	Ilexgenin A	1	0	0	0	0.0007315	-10.41685364	2.86E-06	1	2.382253633	down
Com_4246_neg	ent-kaur-16-ene	1	0	1	1	0.082195544	-3.604796001	6.30E-10	1	1.997126685	down							0.119895507	-3.060150495	0.000160003	1	1.588234796	down	0.294443262	-1.763938433	0.004509289	1	1.126497473	down
Com_7251_neg	Silychrystin	1	1	0	0	0.026340872	-5.246553081	0.000105942	1	1.277223189	down	0.033866861	-4.883981908	3.84E-07	1	1.252084165	down
Com_2789_neg	Fluroxene	1	1	0	0	0.145519311	-2.780717478	1.27E-06	1	1.140907745	down	0.021774591	-5.521210556	6.12E-06	1	2.526525044	down
Com_9036_pos	Acetylacrifoline	1	1	0	1	11.88863454	3.571511119	4.30E-08	1	1.060495165	up	24.53315862	4.616661086	1.06E-09	1	1.505925719	up							0.081123143	-3.623742637	0.002367836	1	1.490207411	down
Com_8436_neg	Gingerglycolipid B	0	0	1	1													4.35576735	2.122926899	7.09E-10	1	1.071030424	up	0.09933816	-3.331508166	1.13E-13	1	1.973937862	down
Com_4098_pos	8-{[5-(4-fluorophenyl)thieno[2,3-d]pyrimidin-4-yl]oxy}quinoline	0	1	1	0							50.16956142	5.648740421	9.28E-09	1	1.317192622	up	0.001804142	-9.11447125	4.59E-07	1	1.712312005	down
Com_12833_pos	Sugikurojin I	0	1	0	0							0.164079983	-2.607528851	1.55E-13	1	1.129599539	down
Com_11422_pos	Caryoptoside	0	0	1	0													14.03514744	3.810972314	5.02E-06	1	1.650933684	up
Com_10520_pos	Tricalysiamide C	1	0	0	1	18.143476	4.181378974	0.000190481	1	1.086795429	up													0.011545256	-6.436556079	1.56E-18	1	1.603740665	down
Com_2882_pos	N1,N12-Diacetylspermine	0	0	1	0													3.351211929	1.744682925	0.003267463	1	1.064031215	up
Com_8994_pos	3,3'-Dihydroxyhexestrol	1	0	0	0	0.037143552	-4.75074442	2.80E-06	1	1.53355291	down
Com_4732_pos	Tripchlorolide	0	1	0	0							0.240119758	-2.058173974	0.003982413	1	1.073823349	down
Com_13547_pos	Fucoxanthinol	0	0	1	1													0.057329969	-4.124566701	6.28E-07	1	1.360922279	down	42.27614898	5.40177206	5.52E-08	1	2.075954865	up
Com_4135_pos	Neotuberostemonine	1	0	0	1	34.67638445	5.115881578	1.88E-05	1	1.254445887	up													0.054786281	-4.190041516	1.00E-12	1	1.022499225	down
Com_8883_pos	2-(undec-1-en-1-yl)quinolin-4-ol:Series 2 HAQ C11:1	0	0	1	1													0.148333471	-2.753083921	3.91E-12	1	1.145350162	down	0.037969222	-4.719025734	8.67E-07	1	2.336851275	down
Com_898_neg	3,5-Di-tert-butylphenol	0	0	1	0													2.235872231	1.160837747	4.75E-05	1	1.398209934	up
Com_270_neg	Ketoleucine	0	0	0	1																			0.530147532	-0.915534199	2.16E-05	1	1.102667573	down
Com_13846_pos	Petasiphyll A	1	0	0	1	0.033614188	-4.894785909	3.29E-09	1	1.619962516	down													0.121769911	-3.037770408	0.013561387	1	1.293492038	down
Com_8067_neg	Forskoditerpenoside D	0	1	1	1							13.18783517	3.721135856	1.74E-06	1	1.994439717	up	12.90752918	3.690140955	1.06E-06	1	1.576973404	up	0.13911912	-2.845607383	1.84E-07	1	1.420240144	down
Com_13202_pos	manzamine Y	1	1	0	0	0.0016309	-9.260116047	6.27E-08	1	2.146423173	down	0.042745442	-4.548085603	0.002177385	1	1.686080261	down
Com_8447_neg	Pseudostellarin B	0	1	0	1							0.02441499	-5.356089012	1.86E-14	1	1.606253384	down							231.9565156	7.857710562	4.63E-09	1	2.21697452	up
Com_7114_neg	6alpha-hydroxy-castasterone	0	1	1	1							0.069630752	-3.844131589	6.33E-06	1	1.570633262	down	9.065720999	3.180421762	0.007889817	1	1.334287692	up	12.31337241	3.622154039	0.005296833	1	1.740724735	up
Com_6762_neg	Phlomiol	0	1	1	1							0.153288744	-2.705676336	1.69E-05	1	2.276864434	down	5.197430734	2.377798626	3.01E-07	1	1.572873719	up	3.135082592	1.648503451	0.000134304	1	1.233808265	up
Com_13128_pos	Leucine_Enkephalin	0	0	1	0													2.413455699	1.271100345	2.02E-07	1	1.285536176	up
Com_66_neg	L-Ornithine	0	0	1	0													0.020470316	-5.610322833	2.92E-21	1	1.068089096	down
Com_4595_pos	Roseoside	0	1	1	0							0.469426045	-1.091030206	1.67E-09	1	1.044952795	down	0.195080435	-2.357858999	8.24E-10	1	1.797110644	down
Com_8049_neg	Zizybeoside II	0	1	1	0							0.114580013	-3.125572691	1.58E-05	1	1.339831496	down	0.016672894	-5.906351658	0.046651365	0.805555556	1.342234341	down
Com_5527_neg	Sulfometuron	0	1	1	0							0.138871815	-2.848174274	7.14E-05	1	1.836597993	down	5.44136184	2.443967768	0.007231103	1	1.648482958	up
Com_6607_neg	Pravastatin	0	0	1	0													0.13231822	-2.91791636	0.01244698	0.861111111	1.249295749	down
Com_5352_pos	Paeoniflorin	1	1	0	0	35.42504953	5.146697965	3.59E-09	1	2.342981019	up	5.650786097	2.498451579	0.000228078	1	1.329902041	up
Com_5382_pos	Cistanoside F	0	1	0	1							0.410221153	-1.28552621	2.64E-07	1	1.119934891	down							0.177821098	-2.491501589	1.30E-07	1	2.04602208	down
Com_10868_pos	Bis((hexahydro-4-methyl-1H-1,4-diazepin-1-yl)thiocarbonyl)disulfide	0	1	1	0							0.394094706	-1.343385726	4.80E-05	1	1.476414924	down	2.405685469	1.26644803	5.97E-09	1	1.090908678	up
Com_12993_pos	Saucerneol B	1	0	0	0	0.017286958	-5.854172134	1.64E-06	1	2.512197104	down
Com_4459_pos	[3-(2-ethoxyphenoxy)-4-oxochromen-7-yl] methanesulfonate	1	0	1	1	52.71013175	5.720008393	1.74E-06	1	2.218778505	up							0.043508171	-4.522569831	3.88E-06	1	1.512654131	down	0.106673177	-3.228730642	1.69E-06	1	1.265078904	down
Com_8680_pos	Bouchardatine	1	1	0	0	14.81728172	3.889208899	3.66E-14	1	1.01042579	up	12.99050509	3.699385621	7.17E-13	1	1.05950538	up
Com_5681_neg	Romucosine B	0	0	1	0													0.002680857	-8.543090195	0.02483768	0.833333333	1.152086109	down
Com_7827_neg	3beta,15alpha-Diacetoxylanosta-8,24-dien-26-oic acid	1	1	1	0	0.001026564	-9.92796077	1.03E-10	1	2.049736673	down	0.14559905	-2.779927148	0.010511363	1	1.255633194	down	26.9516903	4.752303851	0.000300202	1	1.019553826	up
Com_11615_pos	Dictamnoside L	0	0	1	0													4.02661995	2.009569311	0.000333652	1	1.351482674	up
Com_8997_pos	2,4-Bis(1-phenylethyl)phenol	1	0	1	0	0.165390461	-2.596052064	0.003024468	1	1.007286366	down							95.85670448	6.582807436	1.23E-06	1	2.165851938	up
Com_7799_neg	(-)-Massoniresinol 4'-O-beta-D-glucopyranoside	1	1	0	1	0.153174127	-2.706755463	9.72E-06	1	1.328316792	down	0.254213176	-1.975889288	1.40E-07	1	1.041366736	down							0.097878015	-3.35287135	7.62E-06	1	1.710582225	down
Com_5072_neg	CFA-L-isoleucine	1	1	0	0	0.013456681	-6.215533544	0.000622076	1	1.882164761	down	0.060665921	-4.042969871	0.000618097	1	1.354504843	down
Com_7629_neg	Deoxytryptoquivaline	0	0	1	0													0.261224296	-1.936639007	0.016441663	1	1.429091134	down
Com_8286_neg	(3R)-7,2',5'-Trihydroxy-3',4'-dimethoxyisoflavan 2',5'-O-diglucoside	0	0	1	0													7.234258427	2.854845136	8.75E-08	1	1.332668473	up
Com_12474_pos	(-)-Asbestinine 2	1	1	0	0	0.131568176	-2.926117525	7.68E-10	1	1.332746883	down	0.135002385	-2.888943197	6.07E-05	1	1.508035651	down
Com_7152_neg	Aesculetin-6-O-beta-D-apiofuranosyl-(1->6)-O-beta-glucopyranoside	1	0	0	0	21.324062	4.414410377	3.69E-07	1	1.778321193	up
Com_1846_neg	5-trans Latanoprost(free acid)	1	0	1	0	28.67882941	4.841914233	5.87E-10	1	1.4028437	up							17.49293176	4.128700195	1.06E-05	1	1.086614432	up
Com_5881_neg	5-Ethoxysorgoleone 358	0	0	0	1																			0.085498862	-3.547950967	3.54E-11	1	1.187297019	down
Com_7322_pos	Spiromassaritone	1	1	1	0	0.334978962	-1.577857603	9.01E-10	1	1.242551776	down	0.356062658	-1.489796955	1.26E-08	1	1.294385979	down	0.261034933	-1.937685207	2.38E-07	1	1.347377797	down
Com_2615_neg	Narcissin	0	0	1	1													74.65242165	6.222117156	2.25E-09	1	1.459005771	up	10.24554313	3.35692456	0.001616882	1	1.228003182	up
Com_7806_neg	Acrovestone	0	0	1	1													26.16069326	4.709328868	1.61E-07	1	1.892749363	up	4.178186516	2.062876896	0.007834299	1	1.233829307	up
Com_2181_neg	Vitexin	1	1	0	0	0.015144315	-6.04507984	1.08E-09	1	1.342680183	down	0.001641557	-9.250719129	6.48E-11	1	2.262199718	down
Com_3578_pos	Darutigenol	0	1	1	0							8.060927397	3.010945828	8.71E-05	1	1.75208047	up	5.472680175	2.452247548	0.011173781	1	1.433244994	up
Com_1277_pos	5-[(1H-indol-3-yl)methylidene]imidazolidine-2,4-dione	0	0	1	1													0.079120795	-3.659799263	3.08E-07	1	1.005702971	down	79.29009038	6.309068665	8.62E-06	1	2.083906664	up
Com_4081_neg	(2E)-4-Hydroxy-3-methylbut-2-en-1-yl trihydrogen diphosphate	0	1	1	1							0.329145558	-1.603202366	3.99E-05	1	1.054278485	down	5.498355478	2.459000183	4.48E-06	1	1.282952986	up	4.847822407	2.277336849	1.58E-07	1	1.363829165	up
Com_13761_pos	PA(10:0/5-iso PGF2VI)	0	0	0	1																			734.9989697	9.521598417	1.35E-06	1	2.220844033	up
Com_4901_neg	Tyrosyl-Methionine	1	1	1	1	0.134231616	-2.897203582	1.16E-08	1	1.012691655	down	0.147174443	-2.764400926	0.003555573	1	1.38400914	down	0.032230062	-4.955449225	6.53E-06	1	1.554671512	down	0.037262116	-4.746146583	1.11E-10	1	1.71033788	down
Com_5768_neg	Scandine N-oxide	0	1	1	0							0.053694135	-4.219091681	8.02E-08	1	1.826791225	down	0.029218847	-5.096956934	3.27E-08	1	1.758422179	down
Com_7082_neg	Cisapride	0	1	0	0							0.033698155	-4.891186593	2.41E-05	1	2.653053182	down
Com_2198_neg	(2S)-2'-Methoxykurarinone	1	0	0	0	0.02527255	-5.306284955	5.38E-06	1	2.114853159	down
Com_12953_pos	Roridin A	0	1	1	0							0.085789369	-3.543057312	1.18E-05	1	1.033021894	down	0.070391982	-3.828445077	0.001784718	1	1.11563541	down
Com_7839_neg	Milbemycin beta2	1	1	0	1	0.011806291	-6.40430044	3.93E-10	1	1.896175836	down	0.046194944	-4.436121219	4.56E-06	1	1.483955845	down							11.17352143	3.48201203	1.34E-14	1	1.06413215	up
Com_10636_pos	5-(3-Methoxy-4-((4-methoxybenzyl)oxy)benzyl)pyrimidine-2,4-diamine	0	1	0	1							0.082579255	-3.598076789	3.90E-10	1	1.565629036	down							0.205647558	-2.281754154	0.004044866	1	1.298576915	down
Com_11119_pos	Chidamide	0	0	1	0													0.090633098	-3.463818193	1.73E-05	1	1.399802764	down
Com_12078_pos	Elocalcitol	0	0	1	0													0.253572266	-1.979531135	2.48E-07	1	1.91704263	down
Com_5180_pos	Trifolirhizin	1	1	1	1	0.005258642	-7.571093943	1.08E-05	1	2.176421165	down	0.062127967	-4.008613347	5.60E-06	1	1.239847317	down	21.92170499	4.454288105	7.84E-05	1	1.147910395	up	12.68772972	3.665362039	0.000158737	1	1.098084883	up
Com_12923_pos	Caohuoside C	0	0	1	0													0.206707926	-2.274334386	3.82E-07	1	1.778134695	down
Com_6203_pos	Imidazolelactic acid	0	0	1	0													0.103547746	-3.271631949	7.64E-05	1	1.303015283	down
Com_6738_neg	Tianeptine	1	1	0	0	7.160503243	2.840060984	7.36E-10	1	1.591314373	up	0.176285974	-2.504010399	1.78E-06	1	1.562020941	down
Com_4040_neg	N-Lauroylglycine	1	0	0	0	0.444236798	-1.170599191	3.25E-05	1	1.908366869	down
Com_3066_pos	N-Ethyl-N-(2-hydroxy-3-sulfopropyl)-3,5-dimethoxyaniline	0	0	0	1																			0.007053817	-7.147380062	7.68E-06	1	1.976962939	down
Com_5314_pos	Umbelliferone 7-O-Rutinoside	1	0	0	0	4.121675924	2.043231074	0.000491684	0.972222222	1.174602813	up
Com_5200_neg	2-palmitoleoyl-glycerol	0	0	1	0													3.381601389	1.75770661	6.83E-06	1	1.938385578	up
Com_3960_pos	Cocamidopropyl betaine	0	0	1	0													0.045802358	-4.448434303	1.21E-07	1	2.210648755	down
Com_8456_neg	trichagmalin F	0	0	0	1																			27.23649034	4.767468906	2.02E-05	1	1.929146274	up
Com_7149_pos	H-Pro-Val-OH	0	1	0	0							0.523097424	-0.934848431	1.36E-06	1	1.241215333	down
Com_4280_neg	5-(4-Acetoxybut-1-ynyl)-2,2'-bithiophene	1	0	1	1	0.047896819	-4.38392635	9.49E-07	1	1.476111203	down							0.032266682	-4.953810952	4.54E-19	1	1.450977351	down	0.018766174	-5.735721617	1.45E-15	1	1.97585416	down
Com_2246_pos	Schinifoline	1	0	1	0	8.460435425	3.080731915	0.000501512	1	1.657995848	up							8.08101783	3.014537016	0.000108345	1	1.366059398	up
Com_13393_pos	3,7,12-Triacetyl-8-benzoylingol	1	0	0	0	0.027804372	-5.16854443	6.69E-14	1	1.428203759	down
Com_3734_pos	Leonuriside A	0	1	0	0							12.78504531	3.676385369	8.42E-10	1	1.216318449	up
Com_304_neg	2-Hydroxyterephthalic acid	1	1	0	0	4.237085268	2.083072162	4.77E-09	1	1.67486458	up	0.378168089	-1.402900465	7.78E-08	1	1.248617866	down
Com_10557_pos	Consiculine	1	0	1	1	0.049004766	-4.350934115	1.35E-05	1	1.755869919	down							0.048848	-4.355556686	1.72E-06	1	1.519924267	down	0.067876147	-3.880951523	6.46E-05	1	1.659997863	down
Com_7930_neg	Met-enkephalinamide	0	0	0	1																			0.546393648	-0.871987383	1.12E-05	1	1.067677934	down
Com_5057_pos	Neoruscogenin	0	0	1	1													0.118805568	-3.073325643	0.000179544	1	1.027502091	down	27.731037	4.793429662	1.23E-05	1	1.833504825	up
Com_5530_neg	bisanthene	0	1	0	0							0.090177236	-3.471092905	5.85E-05	1	1.210117334	down
Com_7367_neg	Ardisenone	1	0	0	1	0.346822376	-1.527731117	1.54E-07	1	1.223150234	down													0.165378609	-2.596155459	1.14E-06	1	2.166230442	down
Com_762_pos	Scopoletin	0	1	0	0							5.460245441	2.448965802	1.17E-11	1	1.102007159	up
Com_4166_neg	G3	1	1	0	1	1.953292278	0.965907841	0.000210313	1	1.277322736	up	0.399390085	-1.324129578	1.11E-05	1	1.914793396	down							0.550485677	-0.861223067	2.99E-05	1	1.164429547	down
Com_705_neg	CMPF	1	0	0	0	10.606141	3.406827928	1.86E-08	1	1.673039853	up
Com_11994_pos	Neoline	0	0	1	0													0.184311381	-2.439782936	1.67E-07	1	1.209319561	down
Com_6034_neg	Glucose lactate ketone	0	0	1	1													39.28095461	5.295758085	0.000267516	1	1.445600737	up	21.84964489	4.449537928	0.00150993	1	1.538659978	up
Com_4125_neg	N3,5'-Cycloxanthosine	1	0	1	0	2.542104768	1.346023489	2.97E-05	1	1.187845566	up							3.354508629	1.746101455	4.41E-11	1	1.333040716	up
Com_3500_neg	Deoxyribose 1-phosphate	0	1	0	1							0.3064287	-1.706376671	7.28E-07	1	1.59653043	down							3.58690382	1.842739061	2.02E-08	1	1.606260093	up
Com_3347_pos	Leonurine	0	0	1	1													0.164774816	-2.601432337	1.37E-13	1	1.828504216	down	0.299693668	-1.738439493	8.57E-11	1	1.436658751	down
Com_522_neg	D-Pantothenic acid	1	0	0	0	0.184387354	-2.439188383	2.17E-07	1	1.179789146	down
Com_6974_pos	N-(gamma-L-glutamyl)-L-alaninol	0	0	1	1													0.106499772	-3.231077753	4.55E-17	1	1.188472784	down	0.142114177	-2.814877613	1.85E-11	1	1.218394781	down
Com_5819_neg	Didesmethyl tocotrienol	0	1	0	1							0.119482194	-3.065132456	1.02E-09	1	1.357888498	down							56.88886402	5.830074368	1.61E-06	1	2.455187536	up
Com_7921_pos	Andrachcine	1	0	1	0	0.13725885	-2.865028926	1.46E-07	1	2.429243651	down							0.362326454	-1.464637952	1.29E-07	1	1.092472415	down
Com_7178_pos	Longiflorone	0	0	1	0													0.445170434	-1.167570314	1.26E-06	1	1.30550327	down
Com_982_neg	N-Acetylprocainamide	1	0	1	0	0.249777669	-2.001283594	3.21E-08	1	1.286888958	down							6.320314832	2.659996425	4.83E-08	1	1.496625829	up
Com_4248_neg	alpha-Terpinyl anthranilate	0	1	1	0							0.201526444	-2.310958939	0.003901462	1	1.289242375	down	0.092236839	-3.438513113	0.001267571	1	1.556272879	down
Com_8055_pos	2-amino-1,3,4-tetradecanetriol	1	0	1	1	2.95860055	1.564914927	4.17E-05	1	1.863508931	up							0.408525146	-1.29150321	9.31E-09	1	1.32245829	down	0.371741173	-1.427629609	4.23E-07	1	1.728436872	down
Com_3709_neg	2-(4-Methoxyphenyl)ethyl hydrogen sulfate	0	0	1	0													4.113803089	2.04047274	8.27E-08	1	1.181273885	up
Com_2486_neg	Adynerin	1	0	1	0	0.066647242	-3.907311012	3.55E-07	1	1.144687092	down							94.21297742	6.557853893	1.75E-06	1	1.699290698	up
Com_7757_neg	Kurramine 2'beta-N-oxide	0	1	0	0							4.768819908	2.253632301	1.27E-05	1	1.356239504	up
Com_7341_pos	Adalinine	0	0	1	0													0.302132623	-1.726746126	4.03E-12	1	1.616283112	down
Com_10376_pos	3,3-Difluoro-5alpha-androstan-17beta-yl acetate	0	0	0	1																			0.302875433	-1.723203534	2.99E-08	1	1.352585378	down
Com_3034_neg	1,3-Diisopropylbenzene	1	1	0	0	0.048373093	-4.369651406	4.05E-06	1	2.481688648	down	6.592310959	2.720784296	1.04E-06	1	1.667943663	up
Com_11630_pos	(9E)-3-Hydroxytetradec-5-enedioylcarnitine	0	0	0	1																			0.147294509	-2.763224443	3.90E-06	1	1.069531743	down
Com_12619_pos	6'-O-Galloylsucrose	0	0	0	1																			0.015834642	-5.980771958	1.23E-05	1	1.873752605	down
Com_11069_pos	DV 7751a	0	1	1	0							2.431975479	1.282128683	3.51E-05	1	1.225533639	up	0.206368068	-2.27670834	1.05E-08	1	1.714226073	down
Com_1841_pos	Proxyphylline	0	1	0	0							0.086647187	-3.52870328	2.25E-09	1	1.360616238	down
Com_4389_neg	Coformycin	0	1	0	0							0.082570697	-3.598226305	6.71E-07	1	1.535456668	down
Com_6151_neg	Chemomicin A	0	1	1	0							0.279949551	-1.836761226	1.32E-05	1	1.028558077	down	0.211308549	-2.242576956	2.23E-06	1	1.022715581	down
Com_4932_pos	3b-hydroxy-olean11,13(18)-diene-28-oic acid	0	0	1	1													410.6484599	8.681760077	1.81E-06	1	1.807192205	up	34.35218881	5.102330121	1.48E-05	1	1.265914848	up
Com_1726_neg	Chrysoobtusin	1	0	1	0	3.666176309	1.874276168	2.61E-08	1	1.334315573	up							3.641849242	1.864671202	3.69E-07	1	1.174252913	up
Com_3271_pos	1-(azepan-1-ylmethyl)benzo[f]chromen-3-one	1	0	0	1	5.12574695	2.357762257	1.17E-07	1	1.296070517	up													0.252147343	-1.987661074	0.000103782	1	1.170429115	down
Com_4512_pos	Cassiaside	1	1	0	0	0.06576569	-3.926521062	0.003661006	1	1.383907233	down	0.016614899	-5.911378682	0.000938368	1	1.990418427	down
Com_6390_neg	Robustin methyl ether	0	0	1	0													25.00522488	4.644157675	5.59E-09	1	1.380931788	up
Com_8346_neg	all-trans-Heptaprenyl diphosphate	0	0	1	0													35.50086172	5.149782139	0.000495004	1	1.464907993	up
Com_12044_pos	Ginkgolide C	1	0	1	0	0.048489447	-4.366185377	0.000377922	1	1.546618472	down							0.055820964	-4.163049148	8.61E-06	1	1.215915805	down
Com_80_pos	3-Pyridinecarboxaldehyde	1	1	0	0	0.234443443	-2.092688167	2.70E-08	1	1.953524598	down	0.26843729	-1.897342995	1.64E-10	1	1.957472158	down
Com_8016_neg	Alternaramide	1	0	1	0	0.123164174	-3.02134543	0.000225374	1	1.48013955	down							6.338136412	2.66405871	0.000107339	1	1.115281076	up
Com_2112_pos	Cordycepin	1	0	0	0	0.144088171	-2.794976189	0.001284047	1	1.077812496	down
Com_2259_neg	Epoxyazadiradione	0	0	0	1																			0.040845307	-4.613685859	0.000417038	1	1.686878943	down
Com_6170_pos	ACENAPHTHYLENE	0	0	1	0													12.80597757	3.678745484	1.06E-08	1	1.52251417	up
Com_12377_pos	Acidissimin	1	1	1	0	22.28951619	4.478293397	5.31E-08	1	2.241494875	up	0.30434867	-1.716203034	0.030912565	1	1.201833993	down	0.183878362	-2.443176376	1.45E-07	1	1.068501614	down
Com_4276_pos	Istradefylline	0	0	1	0													3.065528579	1.616135855	0.008669024	0.833333333	1.534377505	up
Com_3278_pos	Malvidin	1	0	0	1	0.150002529	-2.736941268	1.20E-08	1	1.050032678	down													0.081753505	-3.612575613	0.000416503	1	1.546917628	down
Com_13645_pos	PA(10:0/20:5(6E,8Z,11Z,14Z,17Z)-OH(5))	1	0	0	0	5.324244315	2.412576774	0.004553505	0.833333333	1.744371993	up
Com_12176_pos	11-(5-ethyl-3,4-Dimethylfuran-2-yl)undecanoylcarnitine	1	0	1	0	43.35089449	5.437989857	1.43E-05	1	1.593846804	up							0.545747335	-0.873694915	0.028278303	0.833333333	1.374043742	down
Com_5380_neg	Pentamidine	1	0	0	0	0.113451999	-3.139846071	1.18E-05	1	1.774501841	down
Com_6913_neg	Vanoxerine	1	1	0	1	0.535435697	-0.901214768	7.77E-05	1	1.085660047	down	0.553706018	-0.852807892	0.000723339	1	1.081735873	down							0.543512477	-0.879614939	0.005559531	0.888888889	1.069875039	down
Com_10300_pos	N4-Acetylsulfadimethoxine	1	1	0	0	0.006603231	-7.242612096	3.82E-08	1	1.795276254	down	24.70637012	4.626811159	5.10E-05	1	1.340745549	up
Com_8893_neg	Medicagenic acid 3-O-triglucoside	1	0	1	0	0.125205211	-2.997633481	8.23E-06	1	1.028421148	down							43.42902456	5.440587644	1.48E-06	1	1.639857047	up
Com_1298_neg	Histidylarginine	1	0	0	0	12.93893693	3.693647184	0.000217613	1	1.433905793	up
Com_11048_pos	Bafoudiosbulbin C	0	1	1	0							26.6721669	4.737263132	3.16E-14	1	1.295125562	up	121.0815967	6.919835795	3.18E-06	1	1.549377611	up
Com_11451_pos	4,4'-Diapophytofluene	0	1	0	0							0.17684611	-2.499433611	1.66E-12	1	1.394756852	down
Com_13536_pos	PA(i-14:0/i-14:0)	0	1	1	1							11.88135458	3.57062742	0.004451566	1	1.069486051	up	47.47752782	5.56917291	2.57E-09	1	1.06828522	up	237.855888	7.893943929	1.19E-09	1	1.779860916	up
Com_3794_neg	(x)-1,2-Propanediol 1-O-b-D-glucopyranoside	0	1	0	0							0.088964559	-3.490625471	5.96E-13	1	1.170765132	down
Com_736_pos	homoarginine	0	0	1	1													0.010307397	-6.600176187	5.96E-18	1	1.566813328	down	0.082893054	-3.592604966	1.03E-13	1	1.003164281	down
Com_8924_pos	Dehydroabietamide	0	0	1	1													0.189981291	-2.396070746	8.26E-16	1	1.466752614	down	0.296200387	-1.75535457	3.32E-11	1	1.26417335	down
Com_2706_neg	Timosaponin B III	0	0	1	0													25.51595603	4.673327793	9.83E-08	1	1.529184806	up
Com_1405_neg	p-Coumaric acid glucuronide	0	0	0	1																			4.680311026	2.226604406	0.000316548	1	1.039487804	up
Com_7336_neg	Amorisin	0	1	0	0							0.296918466	-1.751861276	3.42E-10	1	1.542042243	down
Com_9869_pos	5-O-Caffeoylshikimic acid	1	1	1	0	0.022982497	-5.443320636	0.000156352	1	1.162613796	down	660.5532476	9.367531052	3.21E-06	1	2.132193959	up	336.3713345	8.393910954	4.52E-05	1	1.637767102	up
Com_7106_pos	C-veratroylglycol	0	0	1	0													0.038459722	-4.700507874	5.45E-16	1	1.20960325	down
Com_6982_pos	Gibbilimbol C	0	0	0	1																			3.299192484	1.722112951	4.38E-12	1	1.95411113	up
Com_240_pos	4-guanidinobutanoate	0	0	1	0													0.074688733	-3.742965572	7.65E-14	1	2.42287525	down
Com_3273_pos	2,4-Hexadecadienamide, N-(2-methylpropyl)-, (E,E)-	0	0	1	0													0.358729361	-1.479032265	2.18E-11	1	1.154952982	down
Com_5197_neg	Stanozolol	1	0	1	1	0.012638282	-6.306055853	3.67E-07	1	1.905126568	down							24.61128502	4.621248082	2.17E-07	1	1.218636396	up	65.61533616	6.035961148	5.10E-15	1	1.858571987	up
Com_5570_neg	13beta,14-Diacetoxy-9(12)-capnellene-8beta,10alpha-diol	1	0	0	0	1501.679996	10.5523617	8.82E-09	1	2.305468471	up
Com_6388_neg	3,5,7,4'-Tetrahydroxy-3'-(5''-formyl-2''-hydroxyphenyl)flavanone	1	0	1	0	6.782380404	2.761791703	6.67E-06	1	1.387379627	up							0.128310665	-2.962287003	0.000674873	1	1.46373145	down
Com_9587_pos	Barbatol	1	0	0	1	3.052944042	1.610201147	3.59E-10	1	1.465692809	up													0.377214246	-1.406543933	0.00018152	1	1.358241591	down
Com_135_neg	D-Arabitol	0	0	1	1													52.57677239	5.716353675	7.14E-05	1	2.058288036	up	6.790660639	2.763551936	2.67E-09	1	1.080403344	up
Com_11897_pos	Myxopyronin B	1	0	1	0	3.226227451	1.689848153	1.94E-08	1	1.00218136	up							0.176285749	-2.504012241	2.12E-10	1	1.298174461	down
Com_4259_pos	methyl 4-{[7-(2-methoxy-2-oxoethoxy)-4-oxo-4H-chromen-3-yl]oxy}benzoate	1	1	0	0	5.844724141	2.547134934	6.94E-08	1	1.307061882	up	0.17256988	-2.53474741	9.85E-07	1	1.447957917	down
Com_7705_neg	Sesquipinsapol B	0	0	1	1													6.406004815	2.679424882	0.031267281	1	1.184952761	up	8.28688074	3.05082916	0.022256754	1	1.488511886	up
Com_5073_pos	Ruscogenin	0	0	0	1																			79.99974585	6.321923512	3.54E-05	1	2.442049934	up
Com_1062_neg	Thymidine	0	0	0	1																			0.056391769	-4.148371599	8.32E-09	1	1.803150404	down
Com_78_neg	Adenine monohydrochloride hemihydrate	1	1	0	1	0.179260658	-2.479869195	1.62E-06	1	1.64757603	down	0.090924154	-3.459192596	1.44E-08	1	2.50684519	down							0.342425888	-1.546136318	1.65E-10	1	1.04896741	down
Com_8007_pos	D-Myoinositol 4-phosphate	0	0	0	1																			5.766313062	2.527649165	4.47E-09	1	1.121781788	up
Com_7539_neg	Eriojaposide B	1	0	0	1	0.487879998	-1.035401759	4.11E-05	1	1.698070713	down													1.77726424	0.829658194	2.18E-07	1	1.386254515	up
Com_1152_neg	cis-9,10-Epoxystearic Acid	1	0	0	0	2.593306024	1.374792462	2.36E-06	1	2.095810015	up
Com_12910_pos	Dutasteride	1	0	0	0	6.464438415	2.692525044	2.52E-09	1	2.248464748	up
Com_12496_pos	Punicin	0	0	1	1													6.496811296	2.699731802	0.00561109	1	1.658428888	up	0.105041466	-3.250969133	2.00E-07	1	1.697318302	down
Com_5203_pos	viaminate	1	0	0	1	0.01212641	-6.365703702	1.03E-05	1	1.617092595	down													0.016620693	-5.910875645	7.89E-10	1	1.504878465	down
Com_12307_pos	Briarellin L	0	1	0	1							0.083637564	-3.579705141	0.001396664	1	1.757034427	down							12.25029838	3.614744985	0.00062	1	1.589771995	up
Com_12638_pos	Hibiscitrin	0	1	0	0							0.251270078	-1.992689214	2.02E-10	1	1.021223125	down
Com_11849_pos	5,4'-Dihydroxy-3,6,3'-trimethoxy-7-prenyloxyflavone	0	0	1	1													0.167236935	-2.580034586	2.67E-11	1	1.327510909	down	0.311394938	-1.683182605	4.18E-08	1	1.021361182	down
Com_11535_pos	Arlacel A	0	1	1	1							0.277403089	-1.84994424	1.23E-10	1	1.026329048	down	0.178042131	-2.489709418	2.17E-11	1	1.100589147	down	0.103074189	-3.278244982	2.48E-08	1	1.711718861	down
Com_7492_neg	16-Diacetoxy-7alpha-hydroxy-18-malonyloxy-ent-cleroda-3-ene	0	1	0	0							0.034351152	-4.863497724	0.000197105	1	1.41985946	down
Com_1598_pos	Octyl 2-furoate	1	0	0	1	0.262543178	-1.929373388	4.39E-05	1	1.029733668	down													0.0290675	-5.104449204	1.57E-05	1	2.832880991	down
Com_8026_neg	Swietenin F	1	1	0	0	0.072455037	-3.7867702	5.33E-05	1	1.363817431	down	15.52845765	3.956842637	2.08E-07	1	1.519879765	up
Com_2890_neg	3-Vinyl-4H-1,2-dithiin	0	0	1	1													5.826373424	2.54259817	8.99E-10	1	1.826958491	up	4.252072283	2.088166122	9.24E-09	1	1.765778469	up
Com_1157_neg	Pristanic acid	0	1	0	0							0.164139801	-2.607002985	1.53E-08	1	1.102247504	down
Com_3862_pos	N-benzyl-heptadecanamide	0	1	0	0							0.172454941	-2.535708633	3.13E-08	1	1.226055446	down
Com_6837_neg	Topsentisterol A2	0	1	0	1							0.074114019	-3.754109729	3.61E-06	1	1.703381399	down							0.177773025	-2.491891668	0.047719192	0.833333333	1.107254023	down
Com_6235_neg	Kaltostat	1	0	1	0	2.974941771	1.572861431	0.002842614	1	1.864476431	up							1.982222106	0.987118624	0.000129419	1	1.124363543	up
Com_7674_neg	Gomisin G	0	1	0	0							14.99980438	3.906871781	0.000154869	1	1.212054549	up
Com_5436_neg	Teuhircoside	0	1	1	0							0.597301996	-0.743467551	2.10E-05	1	1.363497024	down	2.270105071	1.182759074	0.000928025	1	1.651792405	up
Com_12787_pos	Platenolide B mycarose	0	0	1	0													108.1474105	6.756855311	2.37E-06	1	2.538923037	up
Com_11704_pos	Armillane	1	0	0	0	2.96098335	1.566076378	3.30E-08	1	1.909904234	up
Com_6863_pos	(-)-Hydroxydihydrobovolide	1	0	1	0	1.633612736	0.708066019	0.003336304	0.972222222	1.035062397	up							0.46716717	-1.097989202	0.000164587	1	1.317034461	down
Com_2688_pos	(Rac)-Hesperetin	0	0	1	0													12.9020021	3.689523052	1.78E-05	1	1.394521076	up
Com_13840_pos	Cyclomaltodextrin	0	0	1	1													0.359010558	-1.477901821	2.39E-06	1	1.048210683	down	0.154890015	-2.690683952	3.83E-06	1	2.292747125	down
Com_7868_pos	Civetol	0	0	1	1													0.415512519	-1.26703615	0.0001951	1	1.041189071	down	0.267544697	-1.902148161	7.29E-09	1	1.888669632	down
Com_10423_pos	Rhetsinine	1	1	0	0	0.093545068	-3.418194598	1.52E-05	1	1.809322941	down	0.218056542	-2.197225824	2.01E-08	1	1.258354584	down
Com_5417_pos	Carebastine	0	0	1	0													0.178594187	-2.485242974	9.90E-10	1	1.052099416	down
Com_5809_neg	(2-((3,5-Di-t-butyl-4-hydroxyphenyl)thio)-1-methylpropoxy)acetic acid	1	0	0	1	11.64544014	3.541693262	4.83E-05	1	2.237907628	up													0.166663426	-2.584990553	1.78E-09	1	1.621249023	down
Com_418_pos	5-Hydroxymethylcytosine	0	1	1	0							10.22661301	3.354256507	1.30E-10	1	1.462528656	up	0.049077539	-4.348793289	2.11E-05	1	1.570568021	down
Com_6302_pos	Geijeren	0	1	0	0							0.410090562	-1.285985555	0.000968697	1	1.357251802	down
Com_4859_neg	4-Hydroxy-estazolam	0	0	0	1																			24.33898528	4.605197117	1.99E-05	1	1.688920363	up
Com_9447_pos	Betulinan A	0	0	0	1																			0.353047256	-1.50206679	0.000107963	1	1.419344305	down
Com_8294_neg	Granaxylocarpin A	1	1	1	0	15.4671771	3.951138011	1.82E-05	1	1.768554084	up	0.122835847	-3.025196451	0.001071296	1	1.739047417	down	0.1471283	-2.764853323	0.000308108	1	1.115983807	down
Com_7643_neg	5,7-Dihydroxy-6-C-methylflavone 7-xylosyl-(1->3)-xyloside	0	0	1	0													6.782333608	2.761781749	4.27E-08	1	1.825067372	up
Com_13290_pos	LysoPC(22:0/0:0)	0	1	0	1							19.49884614	4.285316849	0.00140206	1	2.123692147	up							42.15178915	5.397521963	9.00E-07	1	2.168577239	up
Com_85_neg	Protocatechualdehyde	1	0	0	0	1.508462111	0.59307846	0.000705371	0.972222222	1.231882904	up
Com_945_pos	H-D-Trp-OH	1	1	1	1	0.18160305	-2.461139659	3.75E-13	1	1.496992688	down	0.155726464	-2.682913959	8.26E-11	1	1.798980935	down	0.157487173	-2.66669377	1.54E-14	1	1.42396996	down	0.263267708	-1.925397522	2.06E-10	1	1.210289693	down
Com_6336_neg	Myristicanol B	0	1	0	0							0.005629766	-7.472709345	2.14E-05	1	2.679973755	down
Com_6566_neg	3beta,5alpha,6beta-Cholestanetriol	0	1	0	0							0.037597674	-4.733212797	0.000521958	1	1.955137195	down
Com_735_neg	Norbraylin	1	1	0	0	0.07465198	-3.743675667	3.50E-07	1	1.588747382	down	0.183191676	-2.448574141	2.54E-09	1	1.13800697	down
Com_10289_pos	N-cis-11,14-eicosadienoyl ethanolamine	0	0	1	0													0.189292162	-2.401313418	6.93E-09	1	1.357851656	down
Com_13546_pos	6'-Hydroxysiphonaxanthin	0	0	1	1													1072.292127	10.06648228	6.00E-10	1	2.00200541	up	531.7715126	9.054662683	2.66E-08	1	2.126376807	up
Com_5207_neg	Exophialin	1	0	1	0	11.22824696	3.489060796	2.26E-09	1	1.259166781	up							3.839137598	1.940782269	0.034570193	1	1.339188079	up
Com_6205_neg	4'-O-Demethyldehydropodophyllotoxin	0	1	0	0							0.119512552	-3.064765944	0.004651839	1	1.462767285	down
Com_4322_pos	Ginkgolide K	0	0	1	1													0.139971936	-2.836790494	5.53E-11	1	1.411931138	down	6.35772775	2.668511239	2.14E-06	1	1.578261718	up
Com_213_neg	Orsellinic acid	1	0	1	0	7.867288996	2.97586658	1.56E-06	1	1.184517169	up							44.65484944	5.480744953	2.94E-11	1	1.89072772	up
Com_8454_neg	Speedoside	0	0	1	0													0.04048806	-4.626359684	1.86E-07	1	1.1485452	down
Com_7903_neg	Furohyperforin	0	0	0	1																			32.45204115	5.020237318	2.35E-11	1	1.605824767	up
Com_10881_pos	Mulberrofuran L	1	0	1	1	3.915366794	1.969147466	8.38E-08	1	1.522087904	up							0.239256345	-2.06337091	4.00E-11	1	1.395215079	down	0.413346459	-1.274576566	1.50E-09	1	1.013173946	down
Com_9264_pos	5,22-dihydroporphyrin	0	0	1	0													43.6115919	5.446639747	0.000199483	1	1.423361676	up
Com_12213_pos	7,8,3',4',5'-Pentamethoxy-6'',6''-dimethylpyrano[2'',3'':5,6]flavone	0	0	1	0													0.239646739	-2.061018784	2.37E-09	1	1.318488891	down
Com_7471_neg	Mortonin D	1	1	1	0	15.70350005	3.973014242	1.86E-06	1	1.739447735	up	0.207095859	-2.271629387	1.90E-05	1	1.049423865	down	14.66195528	3.874005605	5.70E-07	1	1.485236494	up
Com_8149_neg	azadirachtin I	0	1	0	0							0.467366283	-1.097374436	1.76E-09	1	1.199642316	down
Com_1020_neg	Obtusifolin	1	1	0	0	25.11646905	4.650561755	6.85E-10	1	2.051276832	up	0.054588932	-4.195247719	3.89E-08	1	2.050750743	down
Com_6497_neg	Lophotoxin	0	1	1	1							4.90924472	2.295501085	3.19E-05	1	1.360100608	up	11.59194123	3.535050281	1.38E-07	1	1.637878157	up	5.57156671	2.478083067	1.43E-05	1	1.369623086	up
Com_2070_neg	7'-hydroxy-8'-[(piperidin-1-yl)methyl]-2H,2'H-[3,4'-bichromene]-2,2'-dione	1	1	0	0	0.182463815	-2.454317711	0.018489689	1	1.262430761	down	0.036222355	-4.786975858	4.61E-08	1	1.566424156	down
Com_11917_pos	Buclizine	0	0	1	0													0.306555186	-1.705781285	3.64E-07	1	1.024676769	down
Com_1818_pos	Curdione	0	0	1	0													1.866801299	0.900568376	0.002931793	0.972222222	1.10750504	up
Com_7450_neg	Foliasalacioside E3	0	0	1	0													2.614102516	1.38631572	6.34E-13	1	1.265096378	up
Com_7655_neg	Cercosporin	1	0	0	0	0.01051105	-6.571949463	3.39E-06	1	1.697317841	down
Com_6239_neg	Dulxanthone E	0	0	0	1																			0.015763266	-5.987289732	2.46E-06	1	2.355772219	down
Com_3270_pos	Omeprazole sulfide	0	1	1	0							0.118147426	-3.081339892	1.82E-11	1	2.095710182	down	0.180512591	-2.469828621	3.35E-08	1	1.345860644	down
Com_3632_pos	Raspberry ketone glucoside	0	1	1	0							0.02267828	-5.462544957	1.14E-05	1	1.753289913	down	0.016849067	-5.891187519	6.92E-09	1	1.465271696	down
Com_7283_neg	15-Acetoxyscirpene-3,4-diol 4-O-a-D-glucopyranoside	1	0	0	0	92.22349037	6.527062363	1.21E-05	1	1.658698758	up
Com_8284_neg	Mosesin 4	0	0	0	1																			0.157513688	-2.666450888	7.88E-06	1	1.630436951	down
Com_251_neg	trans-Aconitic acid	1	0	0	1	0.193899064	-2.366622256	1.32E-08	1	1.755501994	down													0.239773544	-2.060255611	1.49E-05	1	1.544565722	down
Com_6092_neg	Ixoside	1	0	0	0	0.2829351	-1.821456931	0.00037466	1	1.666629134	down
Com_7429_neg	Foliasalacioside B2	0	1	1	0							0.528293367	-0.920588799	0.000705547	1	1.543133476	down	1.797246019	0.845787908	0.001263774	1	1.202461878	up
Com_143_pos	4-Isopropylbenzyl alcohol	1	0	1	0	0.248133734	-2.010810212	4.20E-05	1	1.502944906	down							3.519160626	1.815231365	0.000153983	1	1.180473971	up
Com_12458_pos	(7Z,10Z,13Z,16Z)-Docosatetraenoylcarnitine	0	0	0	1																			0.079620776	-3.650711265	4.75E-08	1	1.477721621	down
Com_37_pos	4-Propylphenol	0	0	1	0													0.339708491	-1.557630817	3.71E-08	1	2.157830578	down
Com_5755_pos	4-Vinylcyclohexene	1	0	0	0	0.282245771	-1.824976132	6.99E-06	1	1.440231075	down
Com_624_pos	Dihydrocarveyl acetate	1	0	1	0	0.434942165	-1.201104518	3.23E-05	1	1.734147222	down							0.419046741	-1.254816921	0.00063231	1	1.693869074	down
Com_8140_pos	Deacetyllycoclavine	0	0	1	0													0.199050958	-2.328790279	2.71E-08	1	1.026769637	down
Com_843_neg	15-Hydroxypentadecanoic Acid	0	0	0	1																			0.512571699	-0.96417427	5.51E-12	1	1.060850036	down
Com_3630_neg	1-Naphthalenesulfonyl chloride	1	0	0	1	0.032814728	-4.929512735	5.83E-05	1	1.995903088	down													0.04552039	-4.457343284	1.88E-05	1	1.822773767	down
Com_11305_pos	Hypochoeroside K	1	0	0	0	0.493645936	-1.018451444	2.76E-05	1	1.136820387	down
Com_7157_neg	Cys-Phe-Phe-Gly	1	0	0	1	29.79196813	4.89685153	3.21E-08	1	1.521600392	up													0.03654143	-4.774323088	1.51E-07	1	1.546345004	down
Com_1288_neg	Tabernanthine	0	0	1	1													24.95240984	4.641107249	6.92E-05	1	2.01707028	up	11.87955348	3.570408705	8.45E-07	1	1.762406501	up
Com_13135_pos	Piperaduncin C	0	1	0	0							6.378124654	2.673132294	2.80E-13	1	1.152547744	up
Com_6062_pos	Oxoglutaric acid	0	0	1	1													0.08731322	-3.517656078	2.33E-15	1	1.482795562	down	0.083517752	-3.581773313	8.05E-16	1	1.775333924	down
Com_4208_neg	(1R,2R,4S,5S,6R,7S)4,5-epoxygermacra-9Z-en-1,2,6-triol	0	0	1	0													10.34741425	3.371198388	6.22E-09	1	2.111496205	up
Com_6228_pos	1-Methoxynaphthalene	0	1	1	0							0.378727671	-1.400767263	2.61E-08	1	1.071792502	down	6.621703227	2.727202353	9.00E-08	1	1.675663126	up
Com_9424_pos	Benzamil	0	0	1	1													53.46788635	5.740600741	3.53E-10	1	2.1684853	up	0.135790319	-2.88054747	2.89E-09	1	1.273798544	down
Com_5732_neg	Gerberinol	1	1	0	0	0.132757007	-2.913140086	1.54E-08	1	1.316416863	down	0.281724011	-1.827645566	0.016791323	1	1.674936022	down
Com_4140_neg	Lauryl sulfate	0	0	1	1													5.875668798	2.554753076	1.94E-10	1	1.87561943	up	6.229766001	2.639177975	1.40E-16	1	2.277363154	up
Com_10523_pos	2-amino-1,3,4,5-icosanetetrol	1	0	1	0	1.902107846	0.927599047	4.07E-05	1	1.213050608	up							0.344671958	-1.536704169	1.87E-06	1	1.758398687	down
Com_6133_neg	Sphaerocephalin	0	0	0	1																			0.224372704	-2.156030919	0.004143723	1	1.48155491	down
Com_2604_pos	urolithin M5	0	1	1	0							9.053909542	3.178540893	3.84E-05	1	1.060130813	up	0.028925039	-5.111537309	9.18E-05	1	1.416916324	down
Com_7058_pos	n-(3-Chloro-2-hydroxypropyl)valine	0	1	0	1							4.211629971	2.074378688	1.55E-07	1	1.134462425	up							0.186348466	-2.423925153	1.41E-05	1	1.255117379	down
Com_6228_neg	12,20-Dihydroxy-19-acetoxy-14-methylenegeranylnerol	0	0	0	1																			4.881723684	2.287390638	0.008674589	1	1.456638531	up
Com_13837_pos	PE(P-16:0/14:0)	0	0	0	1																			0.030570056	-5.031737017	2.03E-11	1	1.57526638	down
Com_8237_neg	Lapathoside D	0	1	0	1							0.198372285	-2.333717616	4.84E-08	1	1.275593341	down							5.296504437	2.40504053	8.07E-08	1	1.237159396	up
Com_2676_neg	23-Hydroxy-13beta,28beta-epoxyolean-11-ene-16-one 3-O-beta-D-glucopyranosyl-(1-3)-beta-D-fucopyranoside	0	1	0	0							0.003240162	-8.269718172	3.55E-08	1	1.720534579	down
Com_7716_neg	Nudifloside C	0	1	0	0							0.31350404	-1.673444061	2.10E-08	1	1.091231403	down
Com_4783_pos	[5-(1-benzofuran-2-yl)-1,2-oxazol-3-yl]methyl 5-oxo-1-phenylpyrrolidine-3-carboxylate	1	1	0	0	11.61480237	3.537892701	2.23E-08	1	1.045498856	up	19.13190609	4.25790871	0.000275316	1	1.516026091	up
Com_4943_pos	3-(2-methoxyphenyl)-4-oxo-4H-chromen-7-yl 2H-1,3-benzodioxole-5-carboxylate	0	0	1	1													0.170104189	-2.555509423	2.35E-11	1	1.59569524	down	0.144467204	-2.791186073	1.85E-11	1	2.0533271	down
Com_2827_pos	Loureirin A	0	1	1	1							9.802136369	3.293096218	1.39E-11	1	1.290674911	up	30.32642653	4.922503605	0.000482075	1	1.669744203	up	0.038732863	-4.690298064	4.49E-11	1	1.723245128	down
Com_8017_pos	Glutamylhydroxyproline	0	0	1	0													0.340601934	-1.553841469	4.37E-10	1	1.279935245	down
Com_9772_pos	1-Dehydro-9-fluoro-11-oxotestololactone	1	1	1	1	21.93698873	4.455293597	2.14E-06	1	1.555436847	up	9.943092577	3.31369464	2.40E-07	1	1.257840686	up	23.03854991	4.525978008	0.000139555	1	1.462011508	up	7.363309916	2.880354425	8.02E-08	1	1.025577612	up
Com_6051_neg	Bortezomib	0	0	0	1																			0.391975686	-1.351163927	2.24E-09	1	1.091079804	down
Com_5654_pos	Crocin 3	1	0	1	1	0.071444767	-3.807027848	1.44E-07	1	1.032851501	down							6.165512607	2.624220847	0.018755363	1	1.11014285	up	0.088496303	-3.498239009	0.012165224	1	1.384883826	down
Com_5392_pos	Aurantio-obtusin beta-D-glucoside	0	0	1	0													0.084043479	-3.572720314	4.50E-10	1	1.015813634	down
Com_8339_neg	Eruberin C	0	0	1	1													108.2805355	6.758630118	2.62E-08	1	2.189867481	up	21.38979795	4.41885095	7.05E-07	1	1.690027221	up
Com_5829_pos	Santene	1	0	1	0	0.171414069	-2.544442573	1.23E-05	1	2.25338527	down							0.302894585	-1.723112308	6.59E-05	1	1.285974666	down
Com_14661_pos	PA(20:1(11Z)/22:6(5Z,8E,10Z,13Z,15E,19Z)-2OH(7S, 17S))	1	1	0	0	9.948018782	3.314409231	1.03E-10	1	1.06267093	up	8.466384924	3.081746082	1.88E-06	1	1.098962525	up
Com_5541_pos	Dendronobiloside D	1	1	1	1	2.459886121	1.298591528	1.04E-08	1	1.485089519	up	0.530090267	-0.915690044	1.04E-05	1	1.163934387	down	2.311242128	1.208668406	3.45E-10	1	1.215538734	up	2.081320202	1.057498934	3.05E-05	1	1.262893152	up
Com_3752_pos	Dehydroandrographolide	0	0	1	0													20.43655112	4.353079842	7.22E-08	1	2.162071785	up
Com_9529_pos	Pirinixic acid	0	0	1	0													0.040546366	-4.624283556	1.74E-07	1	1.26334182	down
Com_870_pos	Anisylacetone	0	0	0	1																			0.255077918	-1.970990086	1.08E-08	1	1.478261662	down
Com_4475_pos	Magnolin	1	0	0	0	0.017422819	-5.842878094	6.10E-07	1	1.381651652	down
Com_5878_neg	Blumenol C glucoside	1	0	0	0	0.156628718	-2.674579342	1.85E-09	1	2.357436771	down
Com_8906_pos	9'-desmethylgranisetron	1	0	0	0	14.16155283	3.823907563	0.001766667	1	1.498227476	up
Com_1639_neg	Dihydrocatalpol	0	0	1	0													3.258856046	1.704365625	1.53E-11	1	1.523684515	up
Com_6017_pos	(R)-ETHOSUXIMIDE	0	0	1	1													0.394026879	-1.343634047	8.59E-11	1	1.18913763	down	0.352680573	-1.503565987	6.98E-08	1	1.568159007	down
Com_1862_neg	Acetylshikonin	1	0	1	0	24.64639937	4.623304991	0.00021393	1	2.403134422	up							0.168360042	-2.57037832	4.34E-06	1	1.09727099	down
Com_8177_neg	Fenfangjine B	0	0	1	0													140.9368955	7.138905531	9.35E-07	1	1.863655342	up
Com_8621_neg	PE(18:2(9Z,12Z)/18:1(11Z))	0	1	0	0							0.121255549	-3.043877325	2.60E-06	1	1.354481055	down
Com_210_pos	Niacin acid VB3	0	0	1	1													0.232084915	-2.107275341	3.45E-06	1	1.808296631	down	0.259451984	-1.946460528	1.58E-09	1	1.93660636	down
Com_6248_neg	Spiraformin C	0	0	1	1													48.47545038	5.599182397	2.28E-08	1	1.708643904	up	12.30026527	3.620617525	3.45E-15	1	1.2949361	up
Com_12066_pos	Indanthrene	0	0	1	1													4.284195612	2.099024353	5.95E-10	1	1.119892224	up	0.262688416	-1.928575512	7.09E-10	1	1.210582041	down
Com_15_neg	3-Ethoxy-3-oxopropanoic acid	1	1	1	0	0.522393084	-0.936792297	0.000450137	1	1.185296461	down	0.510210549	-0.970835368	0.005463699	1	1.222765386	down	0.401964426	-1.314860268	4.40E-06	1	1.41890675	down
Com_12569_pos	Rubraflavone D	0	1	0	0							0.128724023	-2.95764678	2.10E-05	1	2.082294388	down
Com_4663_pos	Pregomisin	0	1	1	1							77.80596922	6.281808937	2.14E-15	1	1.122914712	up	75.89355307	6.245905433	0.001757906	1	1.095077664	up	58.13828107	5.861416512	0.000830149	1	1.734147808	up
Com_736_neg	threo-1-(4-Hydroxy-3-methoxyphenyl)propane-1,2-diol	0	1	0	1							4.002492209	2.000898594	1.79E-08	1	1.176414481	up							0.057564952	-4.118665489	2.08E-12	1	2.268044623	down
Com_11766_pos	Asmarine I	0	0	1	0													0.240003	-2.058875653	2.20E-10	1	1.278600382	down
Com_3554_neg	N-Hydroxy-L-tryptophan	0	1	0	0							0.375557678	-1.412893602	1.48E-08	1	1.518345863	down
Com_13019_pos	Dukunolide C	0	0	1	0													21.05147751	4.395849588	8.93E-07	1	1.907200863	up
Com_13436_pos	PA(10:0(3-OH)/16:1(9Z))	0	0	1	0													21.63652345	4.435396801	1.65E-07	1	1.098406086	up
Com_3154_neg	3-(prop-2-enoate)-o-benzoquinone	0	0	1	0													44.63599336	5.480135628	1.26E-06	1	1.828798975	up
Com_3755_pos	Glaucocalyxin A	0	0	1	0													143.1992071	7.161879694	3.88E-09	1	2.012685408	up
Com_7460_neg	Gymnodimine	0	1	1	1							4.206062894	2.072470423	6.00E-09	1	1.211969347	up	8.098147624	3.017591943	3.76E-07	1	1.413457636	up	0.183124196	-2.449105673	9.37E-10	1	1.341935165	down
Com_8137_neg	Chlorophyllide a	1	0	0	0	10.20376405	3.351029539	3.81E-11	1	1.002015383	up
Com_9326_pos	Mitrekaurenone	0	1	0	0							0.029264174	-5.094720608	9.03E-07	1	1.521883739	down
Com_422_neg	Gama-glutamylalanine	0	0	1	0													4.232818888	2.08161876	1.21E-05	1	1.391607917	up
Com_1332_pos	N2,N6-diacetyllysine	0	0	0	1																			0.155594422	-2.684137752	8.39E-07	1	1.087463963	down
Com_13894_pos	PA(12:0/20:5(5Z,8Z,11Z,14Z,16E)-OH(18R))	0	1	0	1							569.9649449	9.15472938	0.015649147	0.833333333	1.533710028	up							4.782987162	2.257911919	0.005349709	0.833333333	1.555687053	up
Com_12410_pos	Glucolanomycin	1	0	0	1	0.145309268	-2.782801371	8.84E-05	1	1.15893135	down													0.076449364	-3.709351691	1.19E-07	1	1.526354024	down
Com_7211_neg	2-epi-25-Methyldolichosterone	0	1	0	0							0.043958615	-4.507710244	1.07E-05	1	1.307109441	down
Com_1539_pos	cytidine	1	1	0	1	0.280625789	-1.833280498	7.23E-07	1	1.008722752	down	0.091926686	-3.443372456	7.90E-11	1	2.078508285	down							0.273649835	-1.869597107	1.03E-10	1	1.056722153	down
Com_4928_pos	Diosgenin	0	0	1	0													0.148122147	-2.755140731	2.77E-08	1	1.204706725	down
Com_10082_pos	Taxuside	0	0	1	0													0.443835832	-1.171901949	3.78E-06	1	1.51625779	down
Com_9242_pos	N,N-Dimethylguanosine	0	1	0	1							1.93262587	0.950562378	0.0001804	1	1.045836126	up							0.330810708	-1.595922161	0.00011428	1	1.724661035	down
Com_1852_pos	gamma-Glutamylleucine	0	0	1	1													4.27225763	2.094998649	6.73E-05	1	1.030720913	up	0.04350684	-4.522613966	1.02E-05	1	2.459818405	down
Com_3495_pos	3-(3,4-dimethoxyphenyl)-7-ethoxy-2-methylchromen-4-one	1	0	0	0	0.034618461	-4.852314604	2.26E-06	1	1.520310205	down
Com_13227_pos	3,4-Dehydroxanthomegnin	0	0	1	1													0.108306551	-3.206807593	1.30E-12	1	1.57142564	down	0.279988314	-1.836561479	4.15E-11	1	1.056959043	down
Com_6976_pos	4'-Hydroxy-3'-prenylacetophenone	1	1	0	0	0.442827347	-1.175183776	0.008129806	1	1.061817327	down	0.393001257	-1.347394167	0.002131004	1	1.260027845	down
Com_1617_neg	Prednisolone	0	1	0	0							0.074649225	-3.743728909	7.80E-05	1	1.405977349	down
Com_8058_neg	Dictamnoside M	0	1	0	1							0.376944822	-1.407574739	1.91E-07	1	1.582956655	down							0.48230067	-1.05199528	1.96E-08	1	1.105411218	down
Com_4509_pos	3-{2-[5-(4-methylphenyl)-1-phenyl-4,5-dihydro-1H-pyrazol-3-yl]ethyl}-1H-indole	0	1	0	0							0.222127203	-2.17054201	0.007275609	1	1.283023293	down
Com_8497_pos	Nitrazepam	0	1	0	0							0.051587461	-4.276835736	3.42E-06	1	1.1943816	down
Com_8138_neg	Rohituka-13	1	0	1	1	2.882763607	1.527452538	0.000907864	1	1.111173874	up							7.385655364	2.884725944	8.86E-13	1	1.938172046	up	2.664842325	1.414050173	3.29E-09	1	1.117582106	up
Com_12811_pos	Tricalysioside M	0	1	1	0							0.225228469	-2.150538897	2.05E-08	1	1.137060858	down	0.156704336	-2.673882995	3.55E-05	1	1.103918634	down
Com_2879_pos	Hexadecanedioic acid	0	0	1	1													0.113792846	-3.135518236	9.62E-15	1	2.048110447	down	0.294383982	-1.764228923	3.12E-06	1	1.368558282	down
Com_9302_pos	Geranyl pyrophosphate ammonium*200 UG/VI AL	1	1	0	0	0.115423264	-3.114994058	0.000175708	1	1.427644343	down	0.103181943	-3.276737576	6.32E-06	1	1.584909759	down
Com_7505_neg	3-O-beta-D-Glucopyranosylandrographolide	1	0	1	0	2.831481992	1.501557354	9.56E-08	1	1.316189823	up							6.421301544	2.682865749	5.74E-08	1	2.069613384	up
Com_7678_neg	Antibiotic BU 2867TG	1	1	0	0	0.114028691	-3.132531228	1.76E-06	1	1.259982315	down	0.174474032	-2.518915769	5.79E-05	1	1.174397319	down
Com_11495_pos	Diacarnoxide A	0	1	0	0							0.033920313	-4.881706727	7.02E-11	1	1.465999608	down
Com_7932_neg	Forskoditerpenoside A	0	0	1	0													20.96152741	4.389671941	6.18E-06	1	1.54722633	up
Com_9577_pos	Grindelistrictoic acid	1	1	0	1	4.670571784	2.223599179	4.67E-07	1	1.832800271	up	2.504137847	1.324313982	4.33E-05	1	1.189451183	up							0.397322845	-1.331616348	4.86E-06	1	1.14719603	down
Com_11189_pos	Paniculamine	0	1	1	0							48.70515083	5.606002448	5.31E-14	1	1.375047846	up	2632.758289	11.36235936	4.82E-13	1	2.223195071	up
Com_8103_pos	Victoxinine	0	1	1	0							2.558178179	1.355116752	2.50E-10	1	1.595377559	up	0.210609734	-2.247355981	2.27E-12	1	2.107416474	down
Com_4769_pos	Schisandrin B	0	0	0	1																			0.624749393	-0.678650501	0.033829698	0.833333333	1.346334229	down
Com_4967_pos	[3-(2-methoxyphenyl)-4-oxochromen-7-yl] 3-nitrobenzoate	0	0	1	1													0.163804813	-2.609950349	2.14E-08	1	1.609001751	down	0.140457379	-2.831795676	1.01E-11	1	2.044916119	down
Com_3925_neg	Sterol	0	0	1	0													7.446100998	2.896485185	0.007626075	1	1.75331784	up
Com_6146_neg	Leu-Pro-Tyr	1	0	0	0	14.14757802	3.822483188	1.38E-08	1	1.520338676	up
Com_6266_neg	Mericitabine	0	1	0	0							0.2157018	-2.212889881	9.12E-09	1	1.626008207	down
Com_7516_neg	2'',6''-Di-O-acetylononin	0	1	0	0							0.050529848	-4.306720364	0.001314287	1	1.506953849	down
Com_7669_neg	Sagecoumarin	1	0	1	0	4.980127624	2.316182714	0.000337312	1	1.172966376	up							0.10376073	-3.26866756	1.86E-08	1	1.374914455	down
Com_8399_neg	Cryptophycin 52	1	1	0	0	0.06545758	-3.933295925	0.000884285	1	1.028336362	down	0.008545277	-6.870657078	2.41E-10	1	1.705751634	down
Com_11431_pos	Trichothosporon A	0	0	1	1													0.476910593	-1.068209266	1.83E-07	1	1.274144604	down	0.456896704	-1.130060061	9.27E-05	1	1.621255347	down
Com_5270_pos	LPC(15:0)	0	0	1	1													0.193081538	-2.372717868	0.002800205	1	1.395567435	down	0.131588295	-2.925896929	1.37E-05	1	1.822341277	down
Com_8240_neg	Capuvosine	0	1	0	1							13.26651207	3.729717213	0.000319607	1	1.117057175	up							103.6405887	6.695445305	4.03E-06	1	1.72555318	up
Com_2494_pos	Histidylaspartic acid	0	0	0	1																			5.724721934	2.517205619	9.08E-05	1	1.564589191	up
Com_7274_neg	Lantanoic acid	1	0	0	0	0.003205351	-8.285302065	6.57E-08	1	2.766228676	down
Com_6264_pos	(+/-)-3-(Methylthio)heptanal	0	0	0	1																			0.37876772	-1.400614712	1.79E-09	1	1.561371971	down
Com_1161_neg	salicylic acid glucoside	1	0	0	1	0.241647026	-2.049026857	3.31E-07	1	1.187368005	down													0.16645111	-2.5868296	2.86E-10	1	1.538800999	down
Com_8530_neg	Cyclomontanin D	0	1	1	1							0.145111171	-2.784769509	5.85E-06	1	1.268646212	down	0.14553854	-2.780526849	0.027851361	0.888888889	1.094494971	down	0.108281077	-3.207146949	2.24E-05	1	1.400763248	down
Com_12626_pos	Ustiloxin D	0	1	0	0							0.109014604	-3.197406674	4.39E-05	1	1.851608216	down
Com_8430_pos	11beta,13-Dihydrolactucin	0	1	0	1							0.309575855	-1.691635139	4.77E-12	1	2.106372466	down							0.454153443	-1.138748278	1.54E-09	1	1.3303831	down
Com_5170_neg	2-Succinyl-5-enolpyruvyl-6-hydroxy-3-cyclohexene-1-carboxylate	1	1	1	0	31.0899419	4.958376016	1.51E-05	1	1.488318732	up	124.0793769	6.955119536	6.76E-08	1	2.242012282	up	31.35899381	4.970807365	1.36E-08	1	1.273999016	up
Com_8254_neg	3-O-vanillyceanothic acid	0	1	0	1							21.04934081	4.395703149	0.001634729	1	1.823442282	up							20.59741806	4.364391598	0.002456399	1	1.774476469	up
Com_10878_pos	Plagiochiline U	1	1	0	0	30.42301754	4.92709135	7.42E-06	1	1.811536521	up	15.32731551	3.938033134	0.00013335	1	1.65520941	up
Com_12071_pos	Trp Thr His	1	0	1	1	2.603371765	1.380381345	1.36E-09	1	1.0670348	up							4.018592751	2.00669038	1.76E-10	1	1.363377719	up	5.256076831	2.393986365	5.11E-13	1	1.911147486	up
Com_3159_neg	4-Aminophthalhydrazide	0	0	0	1																			0.291877816	-1.776563533	1.95E-05	1	1.789376721	down
Com_6701_pos	NEPSILON,NEPSILON,NEPSILON-TRIMETHYLLYSINE	0	0	1	1													0.027258089	-5.197171758	1.52E-16	1	2.02644318	down	0.129178522	-2.952561881	1.30E-11	1	1.354827952	down
Com_312_neg	Dulcitol	0	0	1	1													14.52658268	3.860623449	5.15E-06	1	1.768870338	up	0.053573804	-4.222328463	2.00E-16	1	2.240560189	down
Com_5109_neg	Mahaleboside	1	1	0	0	0.435848657	-1.198100831	2.14E-06	1	1.157850616	down	0.501143593	-0.996704057	0.000491613	1	1.087976426	down
Com_8378_neg	Ervafolidine	0	1	0	0							0.117202114	-3.092929503	8.05E-07	1	1.283820926	down
Com_1625_neg	Lactitol	0	0	0	1																			2.517944058	1.332246231	0.032425568	0.75	1.094607707	up
Com_7972_pos	5,6,8-Trihydroxy-2-methylbenzo[g]chromen-4-one	0	0	0	1																			0.136214339	-2.87604951	0.001045319	1	1.587743406	down
Com_6641_neg	Mukaadial 6-O-beta-D-glucopyranoside	1	0	0	0	0.417615531	-1.25975273	1.24E-06	1	1.53918126	down
Com_7141_neg	Tomentodiplacol	0	0	1	1													166.9489514	7.383263222	3.91E-05	1	1.525847262	up	368.243638	8.52451679	5.25E-05	1	2.161677165	up
Com_5564_neg	Moschamine	1	0	1	1	0.040142027	-4.63874272	5.16E-06	1	1.714344541	down							5.59664351	2.484561855	0.027270172	1	1.250316641	up	8.718207459	3.124031534	2.65E-08	1	1.173700604	up
Com_8987_pos	Ficiolide K	0	0	1	0													0.137213115	-2.865509708	9.17E-05	1	1.24137836	down
Com_12958_pos	Fibraurinoside	0	0	1	0													0.244922365	-2.029603577	2.97E-13	1	1.364991254	down
Com_2145_neg	Sesamoside	0	1	0	1							0.019108755	-5.709622421	4.28E-06	1	2.74859742	down							0.161232222	-2.632788004	0.000169793	1	1.221377567	down
Com_4886_neg	FA 18:3+2O	0	0	1	1													13.95702426	3.802919476	1.98E-12	1	1.414136547	up	32.50160804	5.022439193	6.38E-12	1	2.196961521	up
Com_5643_neg	N-Myristoyl Glutamic acid	0	0	1	1													0.215277727	-2.215729032	3.73E-06	1	1.056178272	down	0.047141025	-4.406873073	9.28E-10	1	2.512246155	down
Com_7765_neg	Manzamine A	0	1	0	0							5.516116163	2.463652839	4.86E-08	1	1.068208281	up
Com_6983_pos	Mayurone	1	0	1	0	0.170071685	-2.555785124	0.000143132	1	1.444836423	down							9.927523739	3.311433906	1.80E-07	1	1.735473635	up
Com_5613_neg	GlcAbeta1-6Galbeta	1	0	0	0	0.195162134	-2.357254929	1.26E-06	1	2.016683828	down
Com_7952_neg	Vitexin 6''-(3-hydroxy-3-methylglutarate)	1	0	0	0	0.001154316	-9.758746044	2.13E-06	1	2.370096289	down
Com_10502_pos	7-Methoxyrosmanol	0	1	0	1							0.014708747	-6.087181825	2.50E-10	1	2.620584441	down							0.113259732	-3.142293074	2.29E-05	1	1.300542972	down
Com_11442_pos	Nandrolone phenpropionate	0	1	0	1							0.299507562	-1.739335666	5.56E-07	1	1.765332869	down							4.497181545	2.169021125	1.02E-06	1	2.091263509	up
Com_618_pos	S-allyl-L-cysteine	0	0	1	0													62.41682616	5.963863094	6.47E-06	1	1.676001114	up
Com_6704_neg	PA(18:3(9Z,12Z,15Z)/0:0)	1	0	0	0	0.217097887	-2.203582414	1.92E-07	1	1.611815642	down
Com_12818_pos	Genistein 8-C-glucoside 6''-O-malonate	1	1	0	0	0.007346757	-7.088676682	3.30E-06	1	1.943648751	down	0.009658856	-6.69393198	7.51E-05	1	2.116523679	down
Com_7093_neg	Spirapril	0	1	0	1							0.304041755	-1.717658627	7.90E-05	1	1.500885276	down							0.188938101	-2.404014435	0.001810379	1	2.208250471	down
Com_1516_pos	Cyclophosphamide	0	0	1	1													0.147898238	-2.757323231	3.69E-11	1	1.427628871	down	0.108469539	-3.204638135	9.55E-10	1	1.953244898	down
Com_3281_pos	(4-methyl-2-oxo-3-phenylchromen-7-yl) propanoate	0	1	1	1							0.059901263	-4.061269778	1.64E-08	1	1.876635478	down	0.023080033	-5.437210875	4.95E-12	1	1.992196228	down	0.19706531	-2.343254256	7.27E-08	1	1.008086546	down
Com_6005_pos	CYCLOSERINE	0	1	1	1							9.89716206	3.307014902	5.43E-06	1	1.172713157	up	0.038598896	-4.695296616	2.70E-06	1	1.332114391	down	0.041895909	-4.577046802	3.73E-12	1	1.499061212	down
Com_9370_pos	Geranyl beta-D-glucopyranoside	1	0	0	0	12.39814094	3.632051905	0.000186548	1	1.001902676	up
Com_6565_pos	(4aS-trans)-4,4a,5,6,7,8-hexahydro-4a,8-dimethyl-2(3H)-Naphthalenone	0	1	0	0							0.139186025	-2.844913731	3.02E-10	1	1.918925332	down
Com_12023_pos	Tyr Arg Thr	1	0	0	1	2.548692198	1.349757152	4.66E-12	1	1.360529017	up													2.136298203	1.095113045	3.81E-09	1	1.138951815	up
Com_7267_neg	Verrucarin J	1	0	1	0	42.16890967	5.398107814	1.59E-12	1	1.193402439	up							104.9704724	6.713839753	2.00E-05	1	1.37070216	up
Com_4728_neg	Hpmpa	1	1	1	1	0.250996542	-1.994260609	4.95E-05	1	1.190253017	down	0.088055029	-3.50545078	8.01E-09	1	2.253860206	down	0.174922626	-2.515211186	1.06E-07	1	1.292562967	down	0.295365104	-1.759428707	8.74E-14	1	1.058902265	down
Com_7274_pos	N-Acetyl-b-glucosaminylamine	0	0	0	1																			0.107792393	-3.213672726	0.001050308	1	1.680877743	down
Com_2016_neg	23-Norcholic acid	0	0	0	1																			7.017485286	2.810954134	2.85E-07	1	1.295729656	up
Com_7671_neg	Desacetylhookerioside	0	0	1	0													4.59859282	2.201192461	1.96E-12	1	1.225753954	up
Com_4103_neg	Hamabiwalactone B	1	0	0	0	0.088682971	-3.495199082	9.20E-08	1	2.38832202	down
Com_8637_neg	PA(P-16:0/TXB2)	1	1	0	0	0.178700938	-2.48438089	0.002306244	1	1.126205657	down	0.127939527	-2.96646604	3.22E-06	1	1.219227518	down
Com_4190_pos	7-(benzyloxy)-3-(2-methoxyphenyl)-4H-chromen-4-one	0	0	1	0													0.063028607	-3.987849418	0.005285006	0.861111111	1.648887104	down
Com_3120_pos	Cinnavalininate	0	0	0	1																			5.742019503	2.521558231	0.000370816	1	1.473564602	up
Com_2945_neg	gamma-Chloronorvaline	1	0	0	0	4.0083661	2.003014282	9.74E-08	1	2.30955883	up
Com_5625_neg	Myricanone	0	1	0	0							0.025667815	-5.28389568	6.18E-08	1	2.219538357	down
Com_730_neg	Methyl 3-O-methylgallate	0	1	0	1							5.934207189	2.569055298	8.82E-06	1	1.496567681	up							8.996210537	3.169317425	6.12E-05	1	1.768052081	up
Com_7985_neg	Dracunculifoside M	0	0	1	1													45.94992488	5.521990598	1.30E-12	1	1.714160521	up	0.044815522	-4.479857687	4.11E-08	1	1.641508853	down
Com_1653_pos	3-hydroxyphenazine-5,10-diium-5,10-bis(olate)	0	0	0	1																			0.153853418	-2.700371599	7.38E-08	1	1.041271663	down
Com_13026_pos	Forskoditerpenoside E	0	0	0	1																			0.191628462	-2.383616238	6.31E-13	1	2.149526918	down
Com_4252_neg	Ribose-1-arsenate	0	1	1	1							2.593128209	1.374693538	2.34E-13	1	1.514549052	up	0.346239949	-1.530155901	1.41E-09	1	1.343913052	down	0.26385182	-1.92220016	1.74E-11	1	1.985538674	down
Com_5468_neg	5,4'-Dihydroxy-6,7,8-trimethoxyflavanone	1	1	0	0	110.9365028	6.793590341	7.52E-07	1	2.711816293	up	6.573573269	2.716677805	6.68E-05	1	1.213056528	up
Com_3842_pos	N-(10,11-dihydro-5H-dibenzo[b,f]azepin-3-yl)-2-propylpentanamide	0	0	1	0													222.7384253	7.799206653	2.84E-07	1	1.733056251	up
Com_12293_pos	Sarcovagine A	1	0	1	1	0.067404826	-3.891004299	1.39E-05	1	1.107365188	down							0.0554212	-4.173418254	3.31E-10	1	1.018948478	down	0.073783131	-3.760565188	5.11E-09	1	1.081918523	down
Com_5690_neg	Syringic acid beta-glucopyranosyl ester	0	1	0	0							0.220346093	-2.182156782	1.66E-11	1	1.12602255	down
Com_7670_neg	5,4'-Dihidroxy-7,8,2',3'-tetramethoxy flavone 5-glucoside	0	0	1	0													8.681852461	3.118002906	3.48E-06	1	1.92991317	up
Com_3627_pos	4-[(7-methoxy-2-methyl-4-oxo-4H-chromen-3-yl)oxy]benzoic acid	0	1	0	0							0.095166248	-3.393406201	0.00239403	1	1.826421184	down
Com_301_neg	D-Erythrose 4-phosphate	1	0	0	1	0.134332488	-2.896119833	3.13E-08	1	1.978898246	down													0.309960371	-1.68984432	1.23E-07	1	1.193742239	down
Com_8655_neg	3,6'-Disinapoyl sucrose	1	1	0	0	0.055685743	-4.166548173	1.11E-06	1	1.064355256	down	0.023368107	-5.419315324	8.07E-06	1	1.530757223	down
Com_4535_pos	3-(3,4-dimethoxyphenyl)-4-oxo-4H-chromen-7-yl 2,2-dimethylpropanoate	0	0	0	1																			8.369186372	3.065087375	0.000341832	1	1.063296158	up
Com_3372_neg	4-Vinylphenol sulfate	1	1	0	0	3.585262099	1.84207859	1.45E-06	1	1.790423778	up	3.019168462	1.594151258	0.000124101	1	1.763291435	up
Com_429_pos	Benzophenone	0	0	1	0													54.57945853	5.770286177	1.69E-07	1	1.774819255	up
Com_8962_pos	4-Nitrophenol-alpha-D-galactopyranoside	0	1	1	1							0.126899296	-2.978244031	7.53E-11	1	1.421026913	down	0.133124006	-2.909157337	7.19E-11	1	1.104229492	down	0.060858507	-4.038397238	9.04E-08	1	1.819906828	down
Com_3626_pos	Gliotoxin	1	0	1	1	0.02855244	-5.13024214	2.47E-08	1	1.670174927	down							0.031999786	-4.965793947	5.08E-14	1	1.415124224	down	0.045890939	-4.445646876	2.46E-15	1	1.488769791	down
Com_10311_pos	Lambicin	1	0	0	0	55.74404272	5.800745729	3.41E-05	1	1.950126632	up
Com_3957_pos	Tetrahydrocortisone	1	1	0	1	0.333632483	-1.583668338	0.000594266	1	1.107661834	down	0.381014824	-1.392080966	2.58E-11	1	1.007629474	down							3.83906995	1.940756847	1.06E-13	1	1.317222334	up
Com_6435_neg	Caloxanthone B	1	0	0	0	0.037647423	-4.731305077	2.01E-05	1	1.433529904	down
Com_4360_pos	4-[(2,6-difluorophenyl)formamido]-N-(quinolin-8-yl)butanamide	1	1	0	0	43.61319642	5.446692825	2.31E-08	1	1.137028888	up	0.028095689	-5.153507393	1.48E-06	1	1.19603108	down
Com_4503_pos	1,9-Dideoxyforskolin	1	0	1	1	73.44317162	6.198556457	2.41E-06	1	1.474644371	up							388.0415941	8.600067493	4.42E-08	1	1.751631567	up	19.89606804	4.314411441	1.48E-07	1	1.033802923	up
Com_655_neg	Artemisic acid	1	0	1	0	0.443302012	-1.173638185	0.00079113	0.972222222	1.868747862	down							0.566482978	-0.819895489	1.18E-05	1	1.116042698	down
Com_3833_pos	Tabersonine	0	1	0	0							0.02912896	-5.101401992	3.42E-05	1	1.644515853	down
Com_5088_neg	Monamidocin	0	1	1	0							0.369243803	-1.437354387	1.88E-07	1	1.506280845	down	3.541659527	1.824425527	2.00E-10	1	1.517478834	up
Com_6871_pos	Clavulanate	0	1	0	1							4.306349574	2.106465437	4.10E-08	1	1.266642908	up							0.291256586	-1.779637424	5.32E-08	1	1.003570712	down
Com_7970_pos	Glucaron	0	1	0	0							0.058018684	-4.10733861	0.000337676	1	1.685282253	down
Com_8052_pos	Phlegmariurine A	0	1	1	1							4.294544266	2.102505042	2.53E-07	1	1.45698399	up	0.136152773	-2.876701733	2.15E-12	1	1.582392411	down	0.189727946	-2.397995901	4.06E-11	1	1.55340625	down
Com_9399_pos	Chlorpromazine	0	1	0	1							0.05053049	-4.306702029	1.74E-08	1	1.596899609	down							0.119072224	-3.070091176	2.31E-06	1	1.077432558	down
Com_10594_pos	7-(2'-Hydroxy-3'-chloroprenyloxy)-4,8-dimethoxyfuroquinoline	0	0	1	0													0.237742103	-2.072530673	3.88E-13	1	1.583275596	down
Com_4491_pos	Misoprostol	0	0	1	1													0.14754904	-2.760733559	7.61E-10	1	1.169737724	down	0.149061792	-2.74601759	0.000264258	1	1.464093784	down
Com_3758_neg	Hyperolactone B	1	0	0	0	0.119456168	-3.065446742	1.80E-05	1	1.612150576	down
Com_4776_pos	Ganoderol B	0	1	0	0							0.049431808	-4.338416523	1.86E-08	1	1.295532915	down
Com_10322_pos	(Z)-5,8,11-trihydroxyoctadec-9-enoic acid	0	0	0	1																			0.287823927	-1.796741565	3.50E-06	1	1.076348214	down
Com_12131_pos	Phe Pro Trp	1	0	0	0	34.4622682	5.106945754	1.96E-05	1	1.670963205	up
Com_5843_neg	Macquarimicin C	0	1	1	0							0.048759633	-4.358168933	0.000913466	1	1.862366678	down	26.34532964	4.719475326	0.000450999	1	1.540010153	up
Com_13164_pos	Lancifodilactone L	0	0	1	1													10.96730487	3.455137133	7.25E-10	1	1.072779793	up	0.147036708	-2.76575172	0.007562334	1	1.260682815	down
Com_6679_pos	2-(Sec-butyldisulfanyl)-1h-imidazole	0	0	1	0													0.278813785	-1.842626204	0.012556027	1	1.031022348	down
Com_4514_pos	1-[4-(1H-pyrrol-1-yl)benzoyl]-N-(1,3-thiazol-2-yl)piperidine-4-carboxamide	1	0	0	1	0.007166542	-7.124507081	1.47E-05	1	1.847698558	down													103.0345761	6.686984745	1.60E-10	1	1.70888096	up
Com_2378_pos	Oxymatrine	0	0	1	0													0.118972614	-3.071298579	0.000151084	1	1.396583359	down
Com_6304_neg	Dehydromacrostomine	0	1	0	1							6.208185259	2.63417161	0.0091797	1	1.516288022	up							6.740670392	2.752892082	0.009618748	1	1.634392207	up
Com_11036_pos	Tepoxalin	0	0	1	1													49.68727691	5.634804573	4.22E-11	1	2.120000988	up	0.073641064	-3.763345711	7.96E-12	1	1.663547904	down
Com_6300_neg	benzyl acuminose	1	0	0	0	0.147585963	-2.760372582	4.83E-10	1	2.566334539	down
Com_9882_pos	12-epi-Fischerindole U isothiocyanate	0	0	1	1													0.002713008	-8.525891071	1.33E-08	1	2.159967921	down	0.044380035	-4.493945375	1.70E-09	1	1.337579974	down
Com_8963_pos	7-Hydroxyrutaecarpine	0	0	1	0													0.068006732	-3.878178629	4.97E-06	1	1.079661531	down
Com_3072_pos	Lobelin	0	0	0	1																			0.300358854	-1.735240902	9.11E-11	1	1.230011892	down
Com_10035_pos	Myzodendrone	1	1	1	0	0.040791	-4.615605324	9.46E-06	1	1.559941143	down	0.084709166	-3.561338098	2.06E-11	1	1.290165397	down	0.038293087	-4.706772226	6.92E-08	1	1.372511069	down
Com_7725_neg	Methyl camaralate	1	1	0	0	0.016346151	-5.934905201	3.95E-11	1	1.443370411	down	0.060444379	-4.04824801	1.10E-06	1	1.095301593	down
Com_5541_neg	3-Methyl-2-(3-pyridyl)-1-indoleoctanoic acid	0	1	0	0							108.9639026	6.76770647	5.88E-11	1	1.897379562	up
Com_13415_pos	JACAGLABROSIDE B	0	0	1	0													0.183549693	-2.445757393	2.82E-05	1	1.711970932	down
Com_35_neg	3,4-dihydroxybutyrate	0	0	1	0													0.42263113	-1.242529058	0.00473674	0.944444444	1.330824234	down
Com_4262_pos	4-{3-amino-4,6-dimethylthieno[2,3-b]pyridin-2-yl}-2H,6H,7H,8H-cyclopenta[g]chromen-2-one	0	0	1	0													0.073957208	-3.757165435	5.33E-08	1	1.046947949	down
Com_3827_pos	N-[(1-benzylpiperidin-4-ylidene)amino]-1,3-benzothiazol-2-amine	1	0	1	0	0.40633525	-1.299257571	7.27E-09	1	1.5842307	down							0.492089651	-1.023006918	0.001922427	0.888888889	1.13470544	down
Com_798_pos	Efetaal	0	1	0	1							3.844819396	1.942915832	1.12E-08	1	1.552052247	up							9.313448491	3.219315453	1.82E-15	1	2.404732074	up
Com_3033_pos	(2E)-1-(4-chlorophenyl)-3-(1-methyl-1H-indol-3-yl)prop-2-en-1-one	1	0	0	0	0.020354137	-5.618534102	0.003430449	1	2.619155359	down
Com_4382_neg	Xanthosine	1	0	1	0	0.107324668	-3.219946391	8.03E-08	1	2.056672508	down							7.570526923	2.920393718	7.38E-08	1	1.63666664	up
Com_11907_pos	Pseudolaric acid-B	0	1	1	0							475.9418493	8.894641505	1.28E-07	1	2.473313576	up	165.2173715	7.368221574	4.50E-12	1	1.615460135	up
Com_9309_pos	Pyraclonil	0	1	1	1							0.108574694	-3.203240214	2.12E-05	1	1.055045191	down	0.006556937	-7.252762206	6.46E-12	1	1.853134064	down	0.0165673	-5.915517658	3.31E-05	1	1.856399644	down
Com_6819_neg	15-(4-Iodophenyl)pentadecanoic acid	1	0	0	0	0.043904684	-4.509481314	5.68E-06	1	1.990741061	down
Com_5862_neg	Cycloshermilamine D	0	0	0	1																			71.33825124	6.156603945	1.04E-07	1	2.296276938	up
Com_8030_neg	Osmanthuside B6	1	1	0	0	4.415739552	2.142655082	6.21E-10	1	1.438842169	up	8.497915115	3.087108933	1.78E-08	1	2.294108238	up
Com_7681_neg	Salvianolic acid J	0	1	0	0							64.75898645	6.017008501	6.44E-09	1	2.223515342	up
Com_2029_pos	Fagaramide	1	1	0	1	0.26233294	-1.930529121	0.002542887	1	1.56349809	down	0.239657466	-2.060954213	6.22E-05	1	1.71695894	down							0.370093917	-1.434036671	0.000102315	1	1.115457936	down
Com_9548_pos	Sterigmatocystin	1	0	0	0	0.007037615	-7.150697734	8.81E-06	1	2.023458867	down
Com_9800_pos	4-[(E)-3-hydroxy-8,10-dimethyl-2-(methylamino)dodec-6-enyl]phenol	1	0	1	1	3.687394865	1.882601916	0.022689068	1	1.244915325	up							0.131978675	-2.921623258	3.99E-09	1	1.219776529	down	0.060925737	-4.0368044	1.53E-08	1	1.98721501	down
Com_1009_neg	Guaiol	0	0	1	1													6.429739803	2.684760356	1.61E-05	1	2.165759056	up	0.394535394	-1.341773365	4.61E-05	1	1.240368559	down
Com_12187_pos	1,8-Bis(4-hydroxybenzyl)-2,7-dihydroxy-4-methoxyphenanthrene	0	0	1	0													0.339928638	-1.556696184	2.96E-09	1	1.313506922	down
Com_13445_pos	Dahuribirin F	0	1	1	0							0.086336794	-3.533880677	2.85E-11	1	1.864674479	down	0.046900648	-4.414248321	2.59E-07	1	1.867248161	down
Com_5606_neg	Persenone B	0	1	0	0							0.047091633	-4.408385448	7.77E-08	1	1.785099864	down
Com_6997_neg	Kopsilongine-N-oxide	0	0	1	0													3.610493294	1.852195963	3.50E-07	1	1.359218485	up
Com_6826_neg	Mitoxantrone	1	1	0	0	0.143908571	-2.796775575	8.70E-08	1	1.398648602	down	0.032409163	-4.947454413	7.10E-12	1	2.718222578	down
Com_7317_neg	Deoxylimononic acid D-ring-lactone	1	0	1	0	10.27404943	3.360933014	0.000489973	1	1.901420166	up							15.92816785	3.993508424	2.16E-06	1	1.772095054	up
Com_3162_pos	Salirepin	1	0	0	0	22.12534272	4.467627898	2.09E-08	1	1.920440842	up
Com_6287_neg	Bonactin	1	0	0	0	0.307234474	-1.702587991	7.58E-06	1	1.109959516	down
Com_9320_pos	isobacteriochlorin	1	0	0	0	0.024453398	-5.353821216	1.09E-05	1	1.815661152	down
Com_975_neg	H-gamma-Glu-Gln-OH	1	1	1	0	4.887644855	2.28913946	6.56E-07	1	1.114276072	up	0.121345136	-3.042811816	7.64E-08	1	1.652012489	down	0.05623822	-4.152305268	1.39E-08	1	1.797126652	down
Com_2667_neg	Kaempferol-3-O-(2''-O-beta-D-glucopyl)-beta-D-rutinoside	0	1	0	0							0.099298209	-3.332088487	5.56E-08	1	1.486827628	down
Com_7350_pos	Ampelopyrone	0	1	0	0							0.249488679	-2.002953743	2.12E-10	1	1.393454182	down
Com_7806_pos	Yunngnin A	0	0	1	1													6.440846493	2.687250308	0.001227469	1	1.518387656	up	0.118038419	-3.082671594	6.53E-05	1	1.82792979	down
Com_12520_pos	Vedelianin	1	0	0	1	5.817578592	2.540418796	1.32E-06	1	1.678794525	up													0.223445349	-2.16200608	1.96E-08	1	1.463392676	down
Com_6866_neg	Marcfortine C	0	0	1	0													2.359982023	1.23877587	1.41E-06	1	1.121601743	up
Com_3496_neg	trans-Delta2-11-methyl-Dodecenoic Acid	0	1	0	0							27.99936766	4.80732234	0.003196182	1	1.586429105	up
Com_5135_neg	Moracin O	0	0	0	1																			0.088372448	-3.500259538	1.19E-10	1	2.234845067	down
Com_3451_neg	(4-tert-Butyl-phenoxy)-acetic acid	1	0	0	0	3.735028657	1.901119312	2.64E-09	1	2.089147708	up
Com_5752_pos	o-Benzoquinone	0	1	1	0							0.548095085	-0.867501896	7.25E-08	1	1.015528871	down	0.336371947	-1.571870701	4.83E-09	1	1.461475109	down
Com_8483_neg	Quadrigemine A	0	0	0	1																			49.20365063	5.620693454	2.79E-08	1	1.493032626	up
Com_11807_pos	Fevipiprant	0	1	0	1							0.152312848	-2.714890448	5.94E-06	1	2.104853633	down							0.155682371	-2.683322507	9.09E-15	1	1.916945559	down
Com_3570_pos	Beta-Zearalanol	1	0	0	0	0.254230293	-1.975792147	5.00E-06	1	1.409537368	down
Com_3541_pos	Agatholsaeure	0	0	1	1													66.66346528	6.058824408	7.39E-16	1	1.295570634	up	50.34880747	5.653885703	7.66E-15	1	1.421542463	up
Com_3784_pos	Cappariloside A	0	0	1	1													0.151729003	-2.720431214	0.000299278	1	1.081582622	down	19.78752286	4.306519112	0.000102953	1	1.978136021	up
Com_7474_pos	Hexahydro-2',4-dimethylspiro[1,3-dithiolo[4,5-c]furan-2,3'(2'H)-furan]	0	1	0	0							0.269475009	-1.891776612	3.74E-05	1	1.117312426	down
Com_3795_pos	2-(4-{3-methyl-3H-imidazo[4,5-b]pyridin-2-yl}piperazin-1-yl)-1,3-benzoxazole	1	0	1	0	0.00247034	-8.661074572	2.38E-07	1	2.145521193	down							7.962622876	2.993243731	0.002436706	1	1.027585312	up
Com_292_neg	3-(3-Methoxyphenyl)propionic acid	0	1	0	0							7.878558428	2.977931678	2.03E-10	1	2.246191563	up
Com_6560_neg	Melissoidesin F	0	1	0	1							14.78093175	3.885665311	2.18E-06	1	1.367374791	up							0.09815229	-3.348834269	2.23E-08	1	1.089691914	down
Com_5506_neg	15-O-desmethyl-(5Z)-7-oxozeaenol	1	0	0	0	502.9480857	8.974265682	1.30E-06	1	2.308413813	up
Com_5557_neg	4-Methylumbelliferone glucuronide	1	1	0	0	3.822140042	1.934380639	2.73E-06	1	1.038867947	up	4.063987739	2.022896049	7.96E-06	1	1.227342201	up
Com_7625_pos	Dehydrofalcarinone	0	1	1	0							96.70800947	6.595563475	2.26E-05	1	2.16491585	up	35.77479416	5.160871561	2.30E-07	1	1.262426575	up
Com_6542_neg	Dendronobiloside B	1	0	0	0	0.217677554	-2.199735446	1.47E-06	1	1.635260075	down
Com_1933_neg	3-Demethylcolchicine	1	0	0	0	9.062580621	3.179921924	1.28E-06	1	1.243140439	up
Com_7958_pos	Clausine-R	1	0	0	0	0.129025909	-2.954267298	0.00103935	1	1.653577599	down
Com_12867_pos	Sinensol F	1	0	1	1	2.979345444	1.574995408	0.006152442	0.972222222	1.190333419	up							0.174267591	-2.520623799	1.58E-05	1	1.49108231	down	0.350366619	-1.513062764	0.015669557	1	1.214356266	down
Com_4720_pos	N-[2-(1-benzothiophen-3-yl)-2-(dimethylamino)ethyl]-1-(2-methoxyphenyl)cyclopropane-1-carboxamide	0	1	1	0							193.3395191	7.594992748	3.58E-05	1	2.379721716	up	50.07276154	5.645954118	3.89E-06	1	1.276262617	up
Com_6130_neg	Chaetomugilin J	1	1	1	1	6.693148331	2.742684987	5.92E-05	1	1.302146637	up	4.808870124	2.265697963	3.73E-12	1	1.140249588	up	10.45314067	3.385864564	9.67E-09	1	1.362850785	up	7.109364138	2.829720531	6.82E-08	1	1.339815847	up
Com_7683_neg	Grandifloroside	0	0	1	0													0.052730453	-4.245219812	2.74E-06	1	1.420373832	down
Com_7750_neg	Heracleifolinol	1	0	1	1	104.5810006	6.708476969	1.26E-06	1	1.671612357	up							113.6051248	6.827884107	3.78E-06	1	1.51747594	up	23.18676214	4.535229467	0.000607233	1	1.322175849	up
Com_10263_pos	Filiformine	0	0	1	0													18.02793524	4.172162268	1.45E-05	1	1.361155753	up
Com_12572_pos	N-Eicosapentaenoyl Tryptophan	0	0	0	1																			0.041738469	-4.582478508	7.07E-15	1	1.115755975	down
Com_3233_neg	1-Naphthaleneacetic acid	1	0	0	0	27.6190402	4.78759128	7.62E-11	1	1.598031622	up
Com_7087_neg	6-C-Glucopyranosyldihydroquercetin	0	1	0	0							4.643138081	2.215100185	2.77E-13	1	1.112133645	up
Com_7628_neg	Phenazostatin B	0	1	1	1							0.101299265	-3.303304391	1.10E-09	1	2.255572213	down	0.261007874	-1.937834764	2.23E-10	1	1.05540648	down	0.269853716	-1.889750538	4.22E-12	1	1.209305681	down
[truncated: 2,837 more rows]
