# Supplementary material for: Comparative Metabolomic Analysis of Different Organs of Understory-Transplanted and Wild Dendropanax dentiger
Source: Metabolites. 2026 May 25;16(6):354. doi: 10.3390/metabo16060354 (PMC13304204; doi:10.3390/metabo16060354)
Supplement: Supplementary file 1 [file metabolites-16-00354-s001.zip › Table S3.xls]

ID	Name	Leaf1.vs.Leaf2	stem1_1year.vs.stem2_1year	stem1_3year.vs.stem2_3year	root1.vs.root2	Leaf1.vs.Leaf2_FC	Leaf1.vs.Leaf2_log2FC	Leaf1.vs.Leaf2_Pvalue	Leaf1.vs.Leaf2_ROC	Leaf1.vs.Leaf2_VIP	Leaf1.vs.Leaf2_Up.Down	stem1_1year.vs.stem2_1year_FC	stem1_1year.vs.stem2_1year_log2FC	stem1_1year.vs.stem2_1year_Pvalue	stem1_1year.vs.stem2_1year_ROC	stem1_1year.vs.stem2_1year_VIP	stem1_1year.vs.stem2_1year_Up.Down	stem1_3year.vs.stem2_3year_FC	stem1_3year.vs.stem2_3year_log2FC	stem1_3year.vs.stem2_3year_Pvalue	stem1_3year.vs.stem2_3year_ROC	stem1_3year.vs.stem2_3year_VIP	stem1_3year.vs.stem2_3year_Up.Down	root1.vs.root2_FC	root1.vs.root2_log2FC	root1.vs.root2_Pvalue	root1.vs.root2_ROC	root1.vs.root2_VIP	root1.vs.root2_Up.Down
Com_8399_pos	Azathioprine	1	1	1	1	0.307885766	-1.699532925	1.97E-05	1	1.629868871	down	1.932920428	0.950782248	0.000270392	1	1.009593919	up	0.233095895	-2.1010045	3.73E-07	1	1.745651814	down	0.450475038	-1.150480929	5.27E-05	1	1.101976427	down
Com_9361_pos	Fluorocarazolol	1	1	1	1	3.267118264	1.708018679	1.60E-09	1	1.662909779	up	2.0330309	1.023632142	1.54E-07	1	1.095093401	up	0.319673736	-1.645327875	1.28E-07	1	1.41181704	down	0.387742893	-1.366827757	2.44E-06	1	1.383809426	down
Com_1147_pos	4-Propyl-2,6-dimethoxyphenol	1	1	1	1	0.106447417	-3.231787146	2.20E-11	1	1.665931429	down	3.485127225	1.801211323	8.83E-07	1	1.015053962	up	0.13614518	-2.876782185	4.64E-11	1	1.299843527	down	0.068018136	-3.877936717	5.38E-13	1	2.062267088	down
Com_5096_neg	3alpha-Hydroxyayapanonic acid	1	1	1	1	13.92156152	3.799249135	4.23E-09	1	1.551061366	up	10.67768176	3.416526551	3.90E-08	1	1.553768558	up	20.18545064	4.33524389	1.14E-08	1	1.566170706	up	10.16527682	3.345577598	6.71E-11	1	1.41866495	up
Com_5312_neg	N2-Fructopyranosylarginine	1	1	1	1	0.013043339	-6.260542942	2.53E-11	1	1.933918109	down	0.08763697	-3.512316578	9.46E-13	1	1.192785624	down	0.079365086	-3.655351715	6.24E-06	1	1.017921586	down	0.100167644	-3.319511529	3.96E-09	1	1.055299091	down
Com_6839_pos	Avicequinone B	1	1	1	1	38.86634778	5.280449641	0.000455114	1	1.654512997	up	24.80454179	4.632532402	3.39E-08	1	1.270962886	up	50.05090434	5.645324231	7.78E-08	1	1.238371712	up	31.1595058	4.961600447	3.39E-07	1	1.28302436	up
Com_4665_pos	Tussilagone	1	1	1	1	17.39793293	4.120844003	1.89E-07	1	1.745298986	up	9.58438322	3.260685594	6.61E-11	1	1.504981222	up	0.13111529	-2.931092161	1.30E-08	1	1.080842156	down	0.082511231	-3.599265691	8.94E-06	1	1.583748693	down
Com_11026_pos	7alpha-Voacangine hydroxyindolenine	1	1	1	1	0.012570054	-6.313865287	6.18E-07	1	2.357323197	down	0.163764852	-2.610302344	4.57E-09	1	1.062664379	down	13.46366726	3.750999522	9.97E-06	1	1.246441905	up	7.819945453	2.967158544	5.43E-09	1	1.134486991	up
Com_371_pos	beta-Nicotyrine	1	1	1	1	0.165801515	-2.592470908	3.41E-14	1	1.639874119	down	0.17823279	-2.488165314	1.95E-10	1	1.735594434	down	0.209233659	-2.256813144	7.93E-12	1	1.254354556	down	0.235981244	-2.0832559	4.25E-09	1	1.36326289	down
Com_3991_neg	3-beta-D-Galactosyl-sn-glycerol	1	1	1	1	2.435036824	1.28394359	5.27E-06	1	1.03147412	up	2.206711606	1.141898097	1.09E-07	1	1.003291616	up	3.120638129	1.641841071	5.58E-07	1	1.153517932	up	0.152147841	-2.71645423	6.95E-12	1	2.235335019	down
Com_3408_pos	(-)-Asarinin	1	1	1	1	131.7891112	7.042087365	1.00E-15	1	1.090857104	up	3976.855268	11.95741234	1.98E-10	1	2.043582675	up	6952.464388	12.76330873	9.57E-10	1	1.741063396	up	167.9457271	7.39185128	8.00E-16	1	1.182830501	up
Com_5271_neg	6-chloro-4,5,7-trihydroxy-9,10-dioxoanthracene-2-carboxylic acid	1	1	1	1	0.032252287	-4.954454736	4.92E-08	1	1.799041765	down	0.174889694	-2.515482817	3.10E-05	1	1.029731174	down	0.106583381	-3.22994559	0.000108365	1	1.077630904	down	0.060848592	-4.038632305	1.43E-06	1	1.537916339	down
Com_248_neg	N-acetylleucine	1	1	1	1	0.34881445	-1.519468288	1.36E-06	1	1.38641392	down	0.431546038	-1.21241362	4.17E-14	1	1.211077072	down	3.828370093	1.936730304	1.59E-13	1	1.542728365	up	0.368800082	-1.439089118	1.00E-11	1	1.347533231	down
Com_2117_neg	beta-Peltatin A	1	1	1	1	0.056775161	-4.138596303	1.20E-07	1	1.063096741	down	0.036128207	-4.790730521	4.05E-09	1	1.349450516	down	0.004203516	-7.894187839	2.49E-08	1	1.771818227	down	20.12842449	4.331162347	3.76E-06	1	1.159010659	up
Com_11856_pos	gardneramine-N(4)-oxide	1	1	1	1	0.023574865	-5.406606689	2.44E-07	1	1.96567397	down	0.101611696	-3.298861619	3.62E-08	1	1.317923538	down	8.801277621	3.137712965	0.000296869	1	1.087188652	up	20.47742062	4.355962097	2.56E-05	1	1.676032345	up
Com_5097_neg	Rapanone	1	1	1	1	25.86707692	4.693045128	0.001099877	1	1.52856602	up	259.4563119	8.019347823	1.22E-08	1	1.779203563	up	40.52086064	5.340592911	0.000177701	1	1.12411036	up	146.6074442	7.19581455	1.32E-07	1	1.503288669	up
Com_6994_neg	sasanquin	1	1	1	1	104.9404923	6.713427653	1.04E-05	1	1.674886238	up	35.07972969	5.132565726	2.16E-08	1	1.365295048	up	152.4159879	7.251870434	1.66E-09	1	1.53627008	up	28.38878662	4.827249282	1.17E-10	1	1.201331154	up
Com_3450_pos	1,2,3,7-Tetramethoxyxanthone	1	1	1	1	11.13981188	3.477652964	0.000740977	1	1.247267734	up	5.148645223	2.364192862	0.029314572	1	1.119584821	up	26.80236727	4.744288525	3.34E-08	1	1.350188478	up	0.064254962	-3.960048328	1.71E-11	1	1.320058088	down
Com_4849_neg	Methyl (10E,12Z,15Z)-9-hydroxyoctadeca-10,12,15-trienoate	1	1	1	1	16.62898597	4.055628291	6.20E-12	1	1.300530178	up	15.45757652	3.950242242	6.09E-11	1	1.396844225	up	28.51735493	4.833768269	1.30E-08	1	1.358848611	up	17.64738573	4.141382575	1.73E-10	1	1.374491849	up
Com_3133_neg	Hexanethioic acid S-propyl ester	1	1	1	1	0.308605441	-1.696164595	1.20E-06	1	1.330793698	down	0.429929495	-1.217828006	4.22E-10	1	1.044753681	down	4.64073843	2.214354384	3.62E-09	1	1.517645011	up	0.277854617	-1.847597879	5.18E-11	1	1.484229786	down
Com_5367_pos	Angeloyl-(+)-gomisin K3	1	1	1	1	0.027493092	-5.184787018	1.58E-05	1	1.567078679	down	55.22182484	5.787166658	8.75E-06	1	1.900977172	up	18.82795994	4.234804783	0.000619841	1	1.170628277	up	11.65436344	3.542798301	0.000746561	1	1.233857507	up
Com_4142_pos	Erythrinin C	1	1	1	1	0.10913262	-3.195845703	1.11E-08	1	1.297744336	down	7.785174537	2.960729384	4.28E-07	1	1.311074721	up	50.98189765	5.671913169	1.31E-10	1	2.007424082	up	0.178431056	-2.48656136	2.16E-07	1	1.042239352	down
Com_8813_pos	Kelatorphan	1	1	1	1	0.203781411	-2.294905643	0.000172566	1	1.314461271	down	0.275313546	-1.860852499	2.59E-07	1	1.127153209	down	0.101128352	-3.305740576	4.96E-11	1	1.590285893	down	0.242003736	-2.046898777	4.11E-08	1	1.161104737	down
Com_6863_neg	3-Dehydroteasterone	1	1	1	1	0.071375978	-3.808417588	3.80E-08	1	1.409232263	down	0.075289467	-3.731408146	8.40E-06	1	1.546693798	down	8.704220005	3.121715022	2.02E-07	1	1.01096891	up	28.99132202	4.857549217	2.53E-06	1	1.869751378	up
Com_5361_neg	O-hydroxy(phenyl)phosphinoyl ecgonine methyl ester	1	1	1	1	5.423145992	2.439130008	2.77E-07	1	1.091110852	up	7.462492136	2.899657506	8.09E-09	1	1.421590475	up	11.06741486	3.468246369	1.65E-06	1	1.334546313	up	5.359908055	2.422208252	1.38E-08	1	1.114317831	up
Com_5764_pos	Cytosine	1	1	1	1	0.218860125	-2.191918965	3.43E-13	1	1.126232475	down	0.062252382	-4.00572716	3.50E-08	1	2.275264953	down	0.200369303	-2.319266591	2.63E-13	1	1.046403924	down	0.266631695	-1.907079806	1.80E-08	1	1.014158625	down
Com_7717_pos	hispidin	1	1	1	1	13.32185185	3.735722738	5.78E-07	1	1.53228511	up	25.08273493	4.648622758	5.57E-06	1	2.130264558	up	8.477611653	3.08365788	0.000515105	1	1.205689129	up	5.400524318	2.43309948	0.00014986	1	1.071681942	up
Com_13085_pos	Kurilensin B	1	1	1	1	20.32869131	4.345445437	3.10E-05	1	1.395036176	up	0.074294368	-3.750603333	3.23E-06	1	1.304035225	down	0.01054724	-6.566990612	9.37E-08	1	1.791770118	down	17.07404473	4.093732958	2.87E-05	1	1.347893222	up
Com_4701_pos	Blinin	1	1	1	1	175.2571898	7.45332982	0.000118119	1	1.577527795	up	239.7746013	7.905535036	6.43E-18	1	1.502100672	up	630.903799	9.301276228	1.99E-08	1	1.422757649	up	226.9922919	7.826499498	1.52E-11	1	1.3953352	up
Com_4901_neg	Tyrosyl-Methionine	1	1	1	1	0.134231616	-2.897203582	1.16E-08	1	1.012691655	down	0.147174443	-2.764400926	0.003555573	1	1.38400914	down	0.032230062	-4.955449225	6.53E-06	1	1.554671512	down	0.037262116	-4.746146583	1.11E-10	1	1.71033788	down
Com_5180_pos	Trifolirhizin	1	1	1	1	0.005258642	-7.571093943	1.08E-05	1	2.176421165	down	0.062127967	-4.008613347	5.60E-06	1	1.239847317	down	21.92170499	4.454288105	7.84E-05	1	1.147910395	up	12.68772972	3.665362039	0.000158737	1	1.098084883	up
Com_945_pos	H-D-Trp-OH	1	1	1	1	0.18160305	-2.461139659	3.75E-13	1	1.496992688	down	0.155726464	-2.682913959	8.26E-11	1	1.798980935	down	0.157487173	-2.66669377	1.54E-14	1	1.42396996	down	0.263267708	-1.925397522	2.06E-10	1	1.210289693	down
Com_9772_pos	1-Dehydro-9-fluoro-11-oxotestololactone	1	1	1	1	21.93698873	4.455293597	2.14E-06	1	1.555436847	up	9.943092577	3.31369464	2.40E-07	1	1.257840686	up	23.03854991	4.525978008	0.000139555	1	1.462011508	up	7.363309916	2.880354425	8.02E-08	1	1.025577612	up
Com_5541_pos	Dendronobiloside D	1	1	1	1	2.459886121	1.298591528	1.04E-08	1	1.485089519	up	0.530090267	-0.915690044	1.04E-05	1	1.163934387	down	2.311242128	1.208668406	3.45E-10	1	1.215538734	up	2.081320202	1.057498934	3.05E-05	1	1.262893152	up
Com_4728_neg	Hpmpa	1	1	1	1	0.250996542	-1.994260609	4.95E-05	1	1.190253017	down	0.088055029	-3.50545078	8.01E-09	1	2.253860206	down	0.174922626	-2.515211186	1.06E-07	1	1.292562967	down	0.295365104	-1.759428707	8.74E-14	1	1.058902265	down
Com_6130_neg	Chaetomugilin J	1	1	1	1	6.693148331	2.742684987	5.92E-05	1	1.302146637	up	4.808870124	2.265697963	3.73E-12	1	1.140249588	up	10.45314067	3.385864564	9.67E-09	1	1.362850785	up	7.109364138	2.829720531	6.82E-08	1	1.339815847	up
Com_8229_neg	Adociasulfate 9	1	1	1	1	0.056455999	-4.14672929	1.15E-06	1	1.265969407	down	49.16646936	5.619602854	2.15E-13	1	1.848400016	up	25.0807283	4.648507337	3.44E-10	1	1.221080003	up	25.61011563	4.678641862	1.58E-05	1	1.492718765	up
Com_1923_pos	DIHYDROPHASEIC ACID	1	1	1	1	0.120901564	-3.048095192	3.42E-16	1	1.380189628	down	0.059567127	-4.069339814	5.52E-13	1	2.03064294	down	0.054015357	-4.21048655	2.83E-10	1	1.677903725	down	0.229888188	-2.120995754	6.16E-05	1	1.020801996	down
Com_4297_neg	Stearidonic Acid	1	1	1	1	121.6508139	6.926602163	2.07E-09	1	1.417075419	up	202.5814677	7.662358391	3.24E-09	1	1.735110664	up	141.3986332	7.143624365	1.19E-08	1	1.291197051	up	189.9874858	7.569760583	2.24E-18	1	1.603624213	up
Com_12660_pos	Heteroclitin E	1	1	1	1	0.006846259	-7.190468328	2.11E-09	1	2.125393632	down	0.069657086	-3.843586066	1.48E-14	1	1.245822229	down	12.58864425	3.654051013	0.000991931	1	1.041238122	up	0.063880029	-3.968491229	5.43E-07	1	1.215413273	down
Com_11034_pos	Pro Arg Leu	1	1	1	1	0.068263932	-3.87273268	5.41E-05	1	1.481913415	down	0.149417499	-2.742578979	0.000798704	1	1.21279509	down	0.082695347	-3.596050041	6.76E-06	1	1.178080393	down	0.16757386	-2.577130977	0.00233549	1	1.155012191	down
Com_4049_pos	1-{2,4-dihydroxy-3-[(2-methylpiperidin-1-yl)methyl]phenyl}-2-(4-methoxyphenyl)ethan-1-one	1	1	1	1	8.934763542	3.159429549	1.55E-06	1	1.19759367	up	13.38771537	3.742837879	2.68E-09	1	1.529577657	up	9.327251499	3.221452019	0.002466064	1	1.287252352	up	0.164259013	-2.605955561	0.000162247	1	1.050819887	down
Com_5447_pos	Andrographiside	1	1	1	1	12.13692738	3.601331325	1.59E-09	1	1.362614163	up	5.411256359	2.435963591	6.86E-08	1	1.017808995	up	42.19422601	5.398973685	6.76E-08	1	1.803136031	up	7.284362317	2.864802682	1.12E-06	1	1.127174056	up
Com_4012_pos	Moluccanin	1	1	1	1	25.73174809	4.685477565	0.002256927	1	1.098896345	up	689.4305088	9.429261332	4.71E-07	1	2.033879024	up	106.9570138	6.740887281	4.71E-14	1	1.141406114	up	21.06812325	4.396989899	0.001228193	1	1.402448318	up
Com_2406_pos	7-ethoxy-3-phenyl-4H-chromen-4-one	1	1	1	1	103.1993054	6.68928945	9.06E-05	1	1.909412939	up	12.51504165	3.645591187	1.39E-14	1	1.061807164	up	74.70130304	6.223061503	8.09E-18	1	1.445090372	up	0.068570859	-3.8662606	1.77E-14	1	1.055850706	down
Com_13340_pos	PA(a-13:0/a-13:0)	1	1	1	1	9.564348267	3.257666664	6.76E-07	1	1.572658849	up	7.581822235	2.922544631	3.12E-11	1	1.565916862	up	9.930869934	3.311920102	4.23E-08	1	1.41807769	up	4.41623685	2.142817548	1.40E-06	1	1.085863451	up
Com_10799_pos	Liliflone	1	1	1	1	10.85069873	3.439716042	7.55E-06	1	1.536349403	up	17.92830369	4.164167087	1.40E-07	1	2.022116191	up	9.738461579	3.283693882	1.02E-06	1	1.277019747	up	8.396861678	3.069850222	1.43E-06	1	1.402074275	up
Com_11055_pos	Alstovine	1	1	1	1	0.164351669	-2.60514199	1.19E-05	1	1.134157661	down	0.182222387	-2.45622788	1.69E-08	1	1.162666968	down	8.255153885	3.045295109	4.67E-09	1	1.141854559	up	18.87149098	4.238136505	3.99E-05	1	1.941343949	up
Com_8610_neg	Ligupurpuroside C	1	1	1	1	0.074071463	-3.754938359	3.90E-07	1	1.428824246	down	0.237748296	-2.072493096	0.022060952	1	1.099931303	down	15.17933182	3.924036381	0.000182016	1	1.438793783	up	4.813658745	2.267133868	0.020995663	1	1.124460395	up
Com_225_pos	Tryptophol	1	1	1	1	0.214638092	-2.220021957	1.92E-12	1	1.556015013	down	0.264188248	-1.920361803	1.78E-10	1	1.480444445	down	0.217316333	-2.202131484	3.38E-14	1	1.355194271	down	0.264986175	-1.916011003	1.03E-08	1	1.388582222	down
Com_6632_neg	Vicianin	1	1	1	1	33.36765953	5.060378592	3.34E-10	1	1.535386334	up	10.2809332	3.361899318	1.76E-06	1	1.133792699	up	30.42878858	4.927364994	2.90E-07	1	1.332233006	up	0.058927858	-4.084906354	0.000150543	1	1.345268826	down
Com_1408_pos	5-hydroxy-2-phenyl-1-benzofuran-3-carboxylic acid	1	1	1	1	0.327248715	-1.611540566	2.71E-07	1	1.126994727	down	3.433717862	1.779771503	9.53E-10	1	1.367667663	up	6.684883328	2.740902381	3.81E-06	1	1.698942221	up	0.285529751	-1.808287019	2.99E-09	1	1.299608516	down
Com_10788_pos	Melinervin	1	1	1	1	0.035620344	-4.811154739	0.000122194	1	1.535063033	down	23.33122822	4.544190352	2.58E-07	1	1.530897641	up	0.04608692	-4.439498845	1.13E-12	1	1.181465652	down	0.01774391	-5.816532203	5.65E-05	1	1.936461523	down
Com_9821_pos	pimobendan	1	1	1	1	5.235493843	2.388325627	1.56E-05	1	1.106685236	up	5.712163912	2.514037378	3.73E-05	1	1.290968404	up	13.6355971	3.769305972	1.00E-14	1	1.509680224	up	5.921203277	2.565890383	3.74E-11	1	1.20927157	up
Com_5665_pos	Celangulatin F	1	1	1	1	0.227916514	-2.133422635	5.09E-09	1	1.019829339	down	7.758074376	2.955698607	9.39E-08	1	1.56265067	up	0.132610847	-2.914729312	0.000250162	1	1.134556941	down	0.14562274	-2.779692436	1.72E-14	1	1.369190365	down
Com_8580_pos	Probenecid	1	1	1	1	0.428517314	-1.222574597	5.69E-05	1	1.564031777	down	1.645118679	0.718191664	1.04E-05	1	1.000915855	up	0.510870608	-0.968970161	1.41E-08	1	1.070675456	down	0.373501238	-1.420815071	3.38E-10	1	1.850313502	down
Com_28_pos	Indole	1	1	1	1	0.216228355	-2.20937237	1.37E-06	1	1.429838534	down	0.178108711	-2.489170016	5.04E-11	1	1.753545225	down	0.216941345	-2.204623064	1.36E-14	1	1.23987404	down	0.231569044	-2.11048569	5.56E-10	1	1.397397206	down
Com_1361_pos	Citrinin	1	1	1	1	53.72574796	5.747541758	6.92E-07	1	1.002256292	up	970.4213181	9.922467434	1.48E-06	1	1.981636548	up	392.3400585	8.615960834	1.40E-05	1	1.437652851	up	242.7946403	7.923592764	7.79E-07	1	1.478862246	up
Com_7145_neg	Subtrifloralactone L	1	1	1	1	17.47225996	4.126994322	0.000123577	1	1.369973649	up	13.38435325	3.742475523	9.95E-07	1	1.287624749	up	138.2640226	7.111281995	3.42E-07	1	1.940225379	up	10.06655047	3.33149749	7.29E-09	1	1.061792674	up
Com_9909_pos	Voxelotor	1	1	1	1	11.54662598	3.529399441	0.000447077	1	1.503698149	up	14.42542824	3.850542243	6.11E-12	1	1.644843062	up	8.484228933	3.08478355	1.41E-05	1	1.076178397	up	6.985176382	2.804296545	2.50E-11	1	1.123770672	up
Com_6747_neg	isoadenolin H	1	1	1	1	178.663654	7.481102363	1.06E-12	1	1.555815996	up	94.7885709	6.566641212	3.45E-06	1	1.545788478	up	44.01065033	5.459780785	0.000230968	1	1.197838045	up	66.58198766	6.057060034	7.73E-06	1	1.348007182	up
Com_782_pos	Trimethylgallic acid	1	1	1	1	1.700558192	0.766008375	5.01E-09	1	1.068416978	up	1.785895023	0.83664728	0.002070214	0.944444444	1.290573671	up	0.493878018	-1.017773336	0.001855425	1	1.19147969	down	0.513126713	-0.962612963	7.41E-09	1	1.385525279	down
Com_10538_pos	Gibberellin A115	1	1	1	1	4.394946262	2.135845525	8.39E-06	1	1.136908384	up	4.166562899	2.058857759	8.86E-05	1	1.230461583	up	10.44081391	3.384162277	6.39E-06	1	1.595601611	up	4.115925709	2.041216942	1.07E-06	1	1.117341614	up
Com_9610_pos	Clozapine	1	1	1	1	0.095704806	-3.38526481	0.00468722	1	1.291020152	down	27.16050944	4.763438635	1.10E-09	1	1.715801418	up	15.64859472	3.967961201	3.14E-08	1	1.142847004	up	17.68619783	4.144552026	7.53E-09	1	1.399805879	up
Com_4495_neg	16alpha-Fluoroestradiol	1	1	1	1	0.172366453	-2.536449077	0.00282056	1	1.108492792	down	0.09748943	-3.358610383	3.53E-05	1	1.560546562	down	10.33117463	3.368932389	7.17E-08	1	1.203342349	up	11.59957592	3.536000157	3.57E-08	1	1.475070112	up
Com_14497_pos	Quercetin 3-rhamnosyl-(1->6)-glucosyl-(1->6)-galactoside	1	1	1	1	0.180567632	-2.469388791	6.45E-07	1	1.11663201	down	0.09896891	-3.336880804	6.47E-08	1	1.654796603	down	7.109051524	2.829657091	1.84E-05	1	1.143775745	up	9.6193664	3.265941871	5.05E-07	1	1.520858805	up
Com_6682_pos	(Z)-1-(Methylthio)-5-phenyl-1-penten-3-yne	1	1	1	1	0.163945742	-2.608709661	7.36E-15	1	1.612061052	down	0.173372768	-2.528050786	2.47E-09	1	1.724890946	down	0.188692043	-2.405894509	3.49E-14	1	1.305875044	down	0.242379784	-2.044658722	2.55E-12	1	1.305536472	down
Com_6169_neg	Sarcrassin B	1	1	1	1	85.27179785	6.413996769	7.93E-11	1	1.51988646	up	157.9530959	7.303352404	2.33E-09	1	1.91340219	up	83.91524802	6.390861078	3.19E-06	1	1.363032888	up	56.06225171	5.808957786	4.95E-07	1	1.435172046	up
Com_2160_pos	3-(prop-2-yn-1-yloxy)-6H,7H,8H,9H,10H-cyclohexa[c]chromen-6-one	1	1	1	1	93.97417228	6.554192398	3.67E-06	1	2.03064298	up	8.950346428	3.161943524	2.94E-09	1	1.052546158	up	22.0412678	4.462135304	6.73E-12	1	1.183556247	up	0.05512091	-4.181256489	3.39E-14	1	1.303277891	down
Com_1839_pos	3-Methoxybenzanthrone	1	1	1	1	26.88588818	4.748777227	5.27E-07	1	1.753102474	up	7.103673554	2.828565285	3.48E-10	1	1.135054803	up	21.5362084	4.428692371	3.97E-11	1	1.422408476	up	0.05948144	-4.071416626	1.39E-11	1	1.533048819	down
Com_236_pos	Indole-3-carboxaldehyde	1	1	1	1	0.181482143	-2.462100494	4.45E-08	1	1.554652953	down	0.197678527	-2.338771927	4.18E-11	1	1.634250772	down	0.217433889	-2.201351281	8.55E-14	1	1.22598043	down	0.234039604	-2.095175414	5.71E-12	1	1.372933121	down
Com_719_pos	Indolelactic acid	1	1	1	1	0.19155291	-2.384185155	1.60E-14	1	1.528814788	down	0.180959419	-2.466261893	1.46E-10	1	1.744170211	down	0.182593075	-2.453296047	1.65E-14	1	1.381578832	down	0.252635255	-1.984872112	3.29E-11	1	1.315563678	down
Com_5124_neg	Annosquamosin G	1	1	1	1	14.54519398	3.862470632	1.35E-09	1	1.292743895	up	24.99002008	4.643280155	1.07E-12	1	1.716613759	up	18.21441381	4.187008661	7.09E-08	1	1.240313352	up	43.65587461	5.4481039	1.53E-10	1	1.895267273	up
Com_6768_pos	Phosphocreatinine	1	1	1	1	7.622651939	2.930293002	5.51E-05	1	1.448850715	up	0.128110445	-2.964539988	1.02E-06	1	1.573286819	down	0.139547986	-2.841166787	2.16E-12	1	1.193322306	down	0.150826084	-2.72904214	7.97E-14	1	1.346789816	down
Com_6136_neg	(R)-Hispaglabridin B	1	1	1	1	15.23380283	3.929204223	1.35E-05	1	1.339647958	up	16.97149071	4.085041386	2.80E-07	1	1.497355902	up	16.64630231	4.057129838	0.00028915	1	1.270818517	up	8.125234368	3.022409427	0.006418117	1	1.294340183	up
Com_6787_neg	Metreton	1	1	1	1	11.48453386	3.521620396	1.28E-07	1	1.326552889	up	0.171274927	-2.545614127	2.25E-09	1	1.067622277	down	0.062504933	-3.999886133	4.23E-10	1	1.337359631	down	13.50615016	3.755544597	1.19E-09	1	1.478066205	up
Com_2707_neg	Officinalisinin I	1	1	1	1	0.13091653	-2.933280822	1.06E-05	1	1.338367034	down	0.109286206	-3.193816782	6.71E-08	1	1.583835632	down	0.142255957	-2.813439027	2.02E-05	1	1.145021615	down	11.00597192	3.460214648	2.38E-06	1	1.623575309	up
