# Supplementary material for: Comparative Metabolomic Analysis of Different Organs of Understory-Transplanted and Wild Dendropanax dentiger
Source: Metabolites. 2026 May 25;16(6):354. doi: 10.3390/metabo16060354 (PMC13304204; doi:10.3390/metabo16060354)
Supplement: Supplementary file 1 [file metabolites-16-00354-s001.zip › Table S4.xlsx]

## Sheet: Sheet1
Compound_ID	Name	Formula	HMDB_ID （Class）	KEGG_ID（KEGG Name）	Lipidmaps_ID（Class）
Com_10538_pos	Gibberellin A115	C20H26O6	HMDB0032820（Lipids and lipid-like molecules）	-	-
Com_10788_pos	Melinervin	C18H14O9	-	-	LMPK12113347（Flavonoids [PK12]）
Com_1147_pos	4-Propyl-2,6-dimethoxyphenol	C11H16O3	HMDB0036226（Benzenoids）	-	-
Com_13340_pos	PA(a-13:0/a-13:0)	C29H57O8P	HMDB0115698（Lipids and lipid-like molecules）	-	-
Com_1361_pos	Citrinin	C13H14O5	HMDB0041857（Organoheterocyclic compounds）	cpd:C16765（Citrinin）	-
Com_14497_pos	Quercetin 3-rhamnosyl-(1->6)-glucosyl-(1->6)-galactoside	C33H40O21	-	-	LMPK12112240（Flavonoids [PK12]）
Com_1923_pos	DIHYDROPHASEIC ACID	C15H22O5	HMDB0038660（Lipids and lipid-like molecules）	cpd:C15971（Dihydrophaseic acid; (-)-Dihydrophaseic acid）	LMPR0103050005（Isoprenoids [PR01]）
Com_225_pos	Tryptophol	C10H11NO	HMDB0003447（Organoheterocyclic compounds）	cpd:C00955（Indole-3-ethanol; Tryptophol）	-
Com_236_pos	Indole-3-carboxaldehyde	C9H7NO	HMDB0029737（Organoheterocyclic compounds）	cpd:C08493（Indole-3-carboxaldehyde; Indole-3-carbaldehyde）	-
Com_248_neg	N-acetylleucine	C8H15NO3	HMDB0011756（Organic acids and derivatives）	cpd:C02710（N-Acetyl-L-leucine）	-
Com_28_pos	Indole	C8H7N	HMDB0000738（Organoheterocyclic compounds）	cpd:C00463（Indole; 2,3-Benzopyrrole）	-
Com_3133_neg	Hexanethioic acid S-propyl ester	C9H18OS	HMDB0039466（Lipids and lipid-like molecules）	-	-
Com_371_pos	beta-Nicotyrine	C10H10N2	HMDB0255591（Organoheterocyclic compounds）	cpd:C10161（Nicotyrine; beta-Nicotyrine）	-
Com_3991_neg	3-beta-D-Galactosyl-sn-glycerol	C9H18O8	HMDB0304157（Lipids and lipid-like molecules）	cpd:C05401（3-beta-D-Galactosyl-sn-glycerol; Galactosylglycerol）	-
Com_4142_pos	Erythrinin C	C20H18O6	-	-	LMPK12050181（Flavonoids [PK12]）
Com_4297_neg	Stearidonic Acid	C18H28O2	HMDB0006547（Lipids and lipid-like molecules）	cpd:C16300（Stearidonic acid; 6,9,12,15-Octadecatetraenoic acid; (6Z,9Z,12Z,15Z)-Octadecatetraenoic acid; 6Z,9Z,12Z,15Z-Octadecatetraenoic acid; (6Z,9Z,12Z,15Z)-Octadeca-6,9,12,15-tetraenoic acid）	LMFA01030357（Fatty Acids and Conjugates [FA01]）
Com_4495_neg	16alpha-Fluoroestradiol	C18H23FO2	HMDB0244757（Lipids and lipid-like molecules）	-	-
Com_4665_pos	Tussilagone	C23H34O5	HMDB0040953（Lipids and lipid-like molecules）	-	-
Com_4728_neg	Hpmpa	C9H14N5O5P	HMDB0253216（Organoheterocyclic compounds）	-	-
Com_4901_neg	Tyrosyl-Methionine	C14H20N2O4S	HMDB0029111（Organic acids and derivatives）	-	-
Com_5097_neg	Rapanone	C19H30O4	-	cpd:C10399（Rapanone）	LMPK15050009（Phenolic lipids [PK15]）
Com_5180_pos	Trifolirhizin	C22H22O10	HMDB0303946（Phenylpropanoids and polyketides）	cpd:C10538（Trifolirhizin; (-)-Maackiain 3-O-glucoside）	LMPK12070033（Flavonoids [PK12]）
Com_5312_neg	N2-Fructopyranosylarginine	C12H24N4O7	HMDB0041541（Organic acids and derivatives）	-	-
Com_5764_pos	Cytosine	C4H5N3O	HMDB0000630（Organoheterocyclic compounds）	cpd:C00380（Cytosine）	-
Com_6136_neg	(R)-Hispaglabridin B	C25H26O4	HMDB0038103（Phenylpropanoids and polyketides）	-	LMPK12080020（Flavonoids [PK12]）
Com_6632_neg	Vicianin	C19H25NO10	HMDB0029905（Organic oxygen compounds）	cpd:C01870（Vicianin; (R)-Vicianin）	-
Com_6682_pos	(Z)-1-(Methylthio)-5-phenyl-1-penten-3-yne	C12H12S	HMDB0032688（Benzenoids）	-	-
Com_6768_pos	Phosphocreatinine	C4H8N3O4P	HMDB0041624（Organic acids and derivatives）	-	-
Com_6787_neg	Metreton	C21H29O8P	HMDB0254683（Lipids and lipid-like molecules）	-	-
Com_6863_neg	3-Dehydroteasterone	C28H46O4	HMDB0041527（Lipids and lipid-like molecules）	cpd:C15792（3-Dehydroteasterone）	LMST01030131（Sterols [ST01]）
Com_719_pos	Indolelactic acid	C11H11NO3	HMDB0000671（Organoheterocyclic compounds）	cpd:C02043（Indolelactate）	-
Com_7717_pos	hispidin	C13H10O5	HMDB0253181（Benzenoids）	-	-
Com_782_pos	Trimethylgallic acid	C10H12O5	HMDB0033839（Benzenoids）	-	-
Com_8399_pos	Azathioprine	C9H7N7O2S	HMDB0015128（Organosulfur compounds）	cpd:C06837（Azathioprine）	-
Com_8580_pos	Probenecid	C13H19NO4S	HMDB0015166（Benzenoids）	cpd:C07372（Probenecid）	-
Com_8813_pos	Kelatorphan	C14H18N2O5	HMDB0253779（Organic acids and derivatives）	-	-
Com_9361_pos	Fluorocarazolol	C18H21FN2O2	HMDB0252371（Organoheterocyclic compounds）	-	-
Com_945_pos	H-D-Trp-OH	C11H12N2O2	HMDB0013609（Organoheterocyclic compounds）	cpd:C00525（D-Tryptophan）	-
Com_9610_pos	Clozapine	C18H19ClN4	HMDB0014507（Organoheterocyclic compounds）	cpd:C06924（Clozapine）	-
Com_9772_pos	1-Dehydro-9-fluoro-11-oxotestololactone	C19H21FO4	-	cpd:C15387（1-Dehydro-9-fluoro-11-oxotestololactone）	-
Com_9821_pos	pimobendan	C19H18N4O2	HMDB0256553（Organoheterocyclic compounds）	-	-
Com_9909_pos	Voxelotor	C19H19N3O3	HMDB0304877（Organic oxygen compounds）	-	-
